# Supplementary material for: LiCl-induced sickness modulates rat gustatory cortical responses
Source: PLoS Biol. 2022 Jul 25;20(7):e3001537. doi: 10.1371/journal.pbio.3001537 (PMC9352195; doi:10.1371/journal.pbio.3001537)
Supplement: S1 Data — (XLSX) [file pbio.3001537.s001.xlsx]

## Sheet: Fig2B
animal	group	condition	value	t1	t2	t3	t4	t5	t6	t7	t8	t9	t10	t11	t12	t13	t14	t15	t16	t17	t18	t19	t20
BS32	control	sal1	mean	﻿2908.72	2546.47	1750.37	3579.89	1393.52	1120.18	1405.03	6499.92	2654.5	1645.86	1627.06	3714.19	3993.8	3065.67	9399.27	2789.02	2239.31	1096.07	2338.17	2076.16
BS34	control	sal1	mean	3708.37	14739.5	2055.56	1341.28	1001.51	829.066	4697.43	8768.15	9463.31	9169.11	10819.7	8840.98	8750.11	2234.05	5041.44	3976.51	4877.37	7114.27	8989.31	9408.79
BS59	control	sal1	mean	2903.88	2343.81	3424.68	2609.97	1968.45	1662.62	1492.24	1268.4	1692.36	1958.82	1600.05	2393.43	2855.8	2857.01	3325.64	3280.25	2840.51	2908.71	1706.85	1528.5
BS61	control	sal1	mean	10269.2	16679.3	14732.6	14289	13097.4	14332.3	18482.6	16163.1	18600.2	15877.9	16170.7	15330.2	4229.78	766.833	4334.71	15115.9	16965.7	16628.3	13545.4	6612.71
BS64	control	sal1	mean	976.799	825.498	509.867	668.406	620.338	1232.3	993.098	880.078	917.577	731.542	510.667	823.699	615.866	660.444	630.505	703.89	656.483	745.905	697.407	601.413
BS32	control	sal2	mean	﻿1791.11	1275.65	1174.81	986.411	2856.41	3554.82	2852.1	2850.75	3119.6	2936.45	2482.78	2676.78	2360.69	2105.02	2335.65	956.009	2687.1	1058.16	2042.81	3550.11
BS34	control	sal2	mean	5747.85	995.96	1129.11	4885.37	8451.01	7324.58	8579.76	10305.6	8421.42	3605.75	1735.75	1300.21	2531.66	7046.47	8507.21	8441.63	6498.1	10194.5	13537.9	16214.6
BS59	control	sal2	mean	2633.33	1864.73	992.521	909.569	1426.13	1797.59	1522.69	1490.64	2013.61	1140.77	1276.26	1604.17	1658.02	1396.67	1903.69	2220.7	2037.93	2618.62	1587.19	2176.5
BS61	control	sal2	mean	9538.12	14010	13591.5	11168.3	10256.1	10937.2	10558.4	10882.1	9751.37	12990	10436.9	12070.9	10458.1	9533.1	9942.22	11724.9	11670.3	11675.3	11122.8	9463.38
BS64	control	sal2	mean	644.529	629.172	920.337	811.219	748.886	995.505	1571.31	947.425	638.182	2016.39	852.763	527.416	531.145	623.277	591.68	680.835	1030.79	1041.08	1213.13	1495.51
BS14	exp	sal	mean	﻿2893.25	1876.58	1971.6	1971.87	1542.68	888.542	643.465	587.18	1386.37	1751.74	3329.53	3923.38	2578.1	3794.03	2940.06	3154.29	4230.53	1622.74	922.356	1799.06
BS23	exp	sal	mean	4644.31	1506.18	880.589	1199.77	1854.63	1979.69	1128.21	1703.66	1358.86	1617.45	2750.94	1949.97	942.714	3820.86	1588.35	902.709	525.546	932.947	750.063	801.778
BS24	exp	sal	mean	4465.6	1082.96	4774.13	2708.48	1544.55	1073.48	1130.89	1208.26	1347.13	1386.42	1848.81	1605.55	2462.9	1861.42	2427.8	1831.14	2084.27	2086.03	1783.93	2970.75
BS26	exp	sal	mean	3778.48	3697.8	2481.04	1751.93	2001.69	1520.7	1324.35	1293.71	1435.89	1401.73	1589	2575.38	2027.49	1263.98	1698.41	1720.26	1607.61	1476.56	985.036	1086.11
BS35	exp	sal	mean	4116.86	2909.24	2874.44	2562.58	3571.16	12750.9	4463.09	1333.48	8337.94	16489.5	15993.5	19898.4	18395.9	20218.3	21771.7	18978.7	18292.7	14990.2	12258.6	2577.95
BS63	exp	sal	mean	6989.73	18839	14699.1	7674.94	11696.4	10050.1	641.941	12167.1	12101.5	16593.4	7351.52	1393.2	700.868	6322.6	10776.5	744.239	522.637	1113.11	539.38	580.168
BS66	exp	sal	mean	1380.43	1041.81	888.394	785.094	786.037	698.998	618.548	457.593	423.72	628.316	631.555	985.441	761.402	952.234	717.719	390.621	430.189	465.674	497.392	426.289
BS14	exp	licl	mean	﻿1087.31	845.014	890.581	805.913	982.824	619.793	748.297	596.047	728.432	1316.16	776.466	1618.07	1029	1067.53	788.813	654.262	598.167	1404.02	1157.98	1346.19
BS23	exp	licl	mean	2213.28	2327	731.543	716.125	643.534	660.778	1605.82	932.06	925.411	1123.33	1381.11	681.167	2636.2	6759.45	6780.53	7014.05	4347.65	3803.58	952.804	608.384
BS24	exp	licl	mean	2791.13	3144.57	1951.97	2348.2	1296.14	1681.85	2153.85	2193.16	2065.63	2194.87	1623.95	2242.59	1905.21	1995.45	2419.81	2625.49	3265.03	2896.47	2267.29	1879.08
BS26	exp	licl	mean	4626.56	1797.91	1836.79	1125.89	3593.69	1154.12	1616.56	1895.01	1223.55	1590.43	1089.07	2081.67	1920.69	1142.79	1023.04	1071.42	1299.1	4271.42	1000.1	1145.92
BS35	exp	licl	mean	2521.65	1695.03	4071.21	5571.96	11113.7	16261.8	15232.1	21011.2	13796.3	11993.9	15433.1	9898.9	1432.36	1223.33	1894.76	933.501	984.14	1220.52	1119.83	12320.6
BS63	exp	licl	mean	1365.7	15914.9	14395.8	14764	12051.1	14465.8	13388.6	13040.3	10052.1	16338.5	13858.9	8108.24	575.037	490.298	6980.93	17153.7	12671.9	16363.1	7051.44	7992.38
BS66	exp	licl	mean	670.503	572.926	572.257	691.821	586.548	529.891	397.367	433.1	433.816	409.198	492.849	525.354	450.571	447.159	478.2	439.753	481.335	447.162	522.893	686.65

## Sheet: Fig2C
animal	band	group	quartile	power_difference
BS32	7_12	Control	1	0.0847846
BS34	7_12	Control	1	0.136788
BS59	7_12	Control	1	0.523712
BS61	7_12	Control	1	0.403865
BS64	7_12	Control	1	0.0572331
BS65	7_12	Control	1	0.439876
BS32	7_12	Control	2	0.383331
BS34	7_12	Control	2	0.701053
BS59	7_12	Control	2	0.416976
BS61	7_12	Control	2	0.239834
BS64	7_12	Control	2	0.243438
BS65	7_12	Control	2	0.526567
BS32	7_12	Control	3	0.260817
BS34	7_12	Control	3	0.43104
BS59	7_12	Control	3	0.691861
BS61	7_12	Control	3	0.171807
BS64	7_12	Control	3	0.310718
BS65	7_12	Control	3	0.357683
BS32	7_12	Control	4	0.209325
BS34	7_12	Control	4	0.104072
BS59	7_12	Control	4	0.343722
BS61	7_12	Control	4	0.161669
BS64	7_12	Control	4	0.195449
BS65	7_12	Control	4	0.297421
BS14	7_12	Experimental	1	0.189674
BS23	7_12	Experimental	1	0.221344
BS24	7_12	Experimental	1	0.559322
BS26	7_12	Experimental	1	0.39133
BS35	7_12	Experimental	1	0.140451
BS63	7_12	Experimental	1	0.460956
BS66	7_12	Experimental	1	0.258756
BS14	7_12	Experimental	2	0.328834
BS23	7_12	Experimental	2	0.190004
BS24	7_12	Experimental	2	0.23132
BS26	7_12	Experimental	2	0.226239
BS35	7_12	Experimental	2	0.937742
BS63	7_12	Experimental	2	0.367885
BS66	7_12	Experimental	2	0.0831408
BS14	7_12	Experimental	3	0.272204
BS23	7_12	Experimental	3	0.445853
BS24	7_12	Experimental	3	0.152565
BS26	7_12	Experimental	3	0.121786
BS35	7_12	Experimental	3	0.583541
BS63	7_12	Experimental	3	0.346781
BS66	7_12	Experimental	3	0.181806
BS14	7_12	Experimental	4	0.440537
BS23	7_12	Experimental	4	1.13288
BS24	7_12	Experimental	4	0.211434
BS26	7_12	Experimental	4	0.343714
BS35	7_12	Experimental	4	0.975645
BS63	7_12	Experimental	4	0.828568
BS66	7_12	Experimental	4	0.175507
