# Supplementary material for: LiCl-induced sickness modulates rat gustatory cortical responses
Source: PLoS Biol. 2022 Jul 25;20(7):e3001537. doi: 10.1371/journal.pbio.3001537 (PMC9352195; doi:10.1371/journal.pbio.3001537)
Supplement: S2 Data — (XLSX) [file pbio.3001537.s002.xlsx]

## Sheet: 3B-Top
animal	quartile	zscored_diff_mean
BS43	1	﻿-0.12686
BS43	2	-0.12686
BS43	3	-0.12686
BS43	4	0.821044
BS44	1	0.253381
BS44	2	-0.373128
BS44	3	-0.474049
BS44	4	0.253381
BS46	1	1.04768
BS46	2	-0.341162
BS46	3	-0.111032
BS46	4	-0.466577
BS48	1	-0.674923
BS48	2	0.49131
BS48	3	-0.202501
BS48	4	0.49131
BS60	1	-0.192576
BS60	2	0.0801852
BS60	3	0.54848
BS60	4	0.364448

## Sheet: 3B-Bottom
animal	group	event	timebin	event_diffzscore
BS43	Experimental	Rearing	0	-2.36011
BS43	Experimental	Rearing	1	-0.12686
BS43	Experimental	Rearing	2	-0.12686
BS43	Experimental	Rearing	3	-0.12686
BS43	Experimental	Rearing	4	-0.12686
BS43	Experimental	Rearing	5	-0.12686
BS43	Experimental	Rearing	6	-0.12686
BS43	Experimental	Rearing	7	-0.12686
BS43	Experimental	Rearing	8	-0.12686
BS43	Experimental	Rearing	9	-0.12686
BS43	Experimental	Rearing	10	-0.12686
BS43	Experimental	Rearing	11	-0.12686
BS43	Experimental	Rearing	12	-0.12686
BS43	Experimental	Rearing	13	-0.12686
BS43	Experimental	Rearing	14	0.85197
BS43	Experimental	Rearing	15	3.66476
BS43	Experimental	Rearing	16	-0.12686
BS43	Experimental	Rearing	17	-0.12686
BS43	Experimental	Rearing	18	-0.12686
BS43	Experimental	Rearing	19	-0.12686
BS44	Experimental	Rearing	0	0.601512
BS44	Experimental	Rearing	1	0.253381
BS44	Experimental	Rearing	2	0.253381
BS44	Experimental	Rearing	3	0.253381
BS44	Experimental	Rearing	4	0.253381
BS44	Experimental	Rearing	5	-3.18553
BS44	Experimental	Rearing	6	0.253381
BS44	Experimental	Rearing	7	0.253381
BS44	Experimental	Rearing	8	1.18625
BS44	Experimental	Rearing	9	0.253381
BS44	Experimental	Rearing	10	0.253381
BS44	Experimental	Rearing	11	0.253381
BS44	Experimental	Rearing	12	-2.65634
BS44	Experimental	Rearing	13	0.253381
BS44	Experimental	Rearing	14	0.253381
BS44	Experimental	Rearing	15	0.253381
BS44	Experimental	Rearing	16	0.253381
BS44	Experimental	Rearing	17	0.253381
BS44	Experimental	Rearing	18	0.253381
BS44	Experimental	Rearing	19	0.253381
BS46	Experimental	Rearing	0	-0.049658
BS46	Experimental	Rearing	1	3.84288
BS46	Experimental	Rearing	2	-0.0765981
BS46	Experimental	Rearing	3	-0.0765981
BS46	Experimental	Rearing	4	0.501034
BS46	Experimental	Rearing	5	-0.370242
BS46	Experimental	Rearing	6	-1.38081
BS46	Experimental	Rearing	7	-0.0765981
BS46	Experimental	Rearing	8	0.463006
BS46	Experimental	Rearing	9	-0.172259
BS46	Experimental	Rearing	10	-0.338031
BS46	Experimental	Rearing	11	0.440535
BS46	Experimental	Rearing	12	-0.470034
BS46	Experimental	Rearing	13	-0.0765981
BS46	Experimental	Rearing	14	-0.567044
BS46	Experimental	Rearing	15	-0.0765981
BS46	Experimental	Rearing	16	-0.493981
BS46	Experimental	Rearing	17	-0.0765981
BS46	Experimental	Rearing	18	-1.21913
BS46	Experimental	Rearing	19	0.273329
BS48	Experimental	Rearing	0	-0.826409
BS48	Experimental	Rearing	1	-0.0262483
BS48	Experimental	Rearing	2	-3.65606
BS48	Experimental	Rearing	3	0.49131
BS48	Experimental	Rearing	4	0.49131
BS48	Experimental	Rearing	5	0.49131
BS48	Experimental	Rearing	6	0.49131
BS48	Experimental	Rearing	7	0.49131
BS48	Experimental	Rearing	8	0.49131
BS48	Experimental	Rearing	9	-0.576995
BS48	Experimental	Rearing	10	0.49131
BS48	Experimental	Rearing	11	-0.334846
BS48	Experimental	Rearing	12	-1.45778
BS48	Experimental	Rearing	13	0.49131
BS48	Experimental	Rearing	14	0.49131
BS48	Experimental	Rearing	15	0.49131
BS48	Experimental	Rearing	16	0.49131
BS48	Experimental	Rearing	17	0.49131
BS48	Experimental	Rearing	18	0.49131
BS48	Experimental	Rearing	19	0.49131
BS60	Experimental	Rearing	0	-0.425902
BS60	Experimental	Rearing	1	0.566554
BS60	Experimental	Rearing	2	-0.682231
BS60	Experimental	Rearing	3	-0.531062
BS60	Experimental	Rearing	4	-0.123564
BS60	Experimental	Rearing	5	1.3947
BS60	Experimental	Rearing	6	-1.08316
BS60	Experimental	Rearing	7	0.126193
BS60	Experimental	Rearing	8	-0.116991
BS60	Experimental	Rearing	9	-2.95634
BS60	Experimental	Rearing	10	-1.10287
BS60	Experimental	Rearing	11	1.95336
BS60	Experimental	Rearing	12	0.934617
BS60	Experimental	Rearing	13	0.408813
BS60	Experimental	Rearing	14	0.408813
BS60	Experimental	Rearing	15	0.408813
BS60	Experimental	Rearing	16	0.408813
BS60	Experimental	Rearing	17	0.408813
BS60	Experimental	Rearing	18	0.231354
BS60	Experimental	Rearing	19	-0.228725
