# Supplementary material for: LiCl-induced sickness modulates rat gustatory cortical responses
Source: PLoS Biol. 2022 Jul 25;20(7):e3001537. doi: 10.1371/journal.pbio.3001537 (PMC9352195; doi:10.1371/journal.pbio.3001537)
Supplement: S3 Data — (XLSX) [file pbio.3001537.s003.xlsx]

## Sheet: 4A -Top
animal	condition	unit	trial	tbin	nacl	sucrose	ca	qhcl
BS26	Saline	17	0	0	0	0	0	10
BS26	Saline	17	1	0	0	10	20	20
BS26	Saline	17	2	0	0	0	0	0
BS26	Saline	17	3	0	20	30	0	20
BS26	Saline	17	4	0	0	20	40	40
BS26	Saline	17	5	0	0	0	0	10
BS26	Saline	17	6	0	20	10	10	0
BS26	Saline	17	7	0	0	0	0	10
BS26	Saline	17	8	0	0	10	0	20
BS26	Saline	17	9	0	0	10	10	0
BS26	Saline	17	10	0	0	0	20	0
BS26	Saline	17	11	0	20	0	0	10
BS26	Saline	17	12	0	0	10	0	0
BS26	Saline	17	13	0	0	20	10	0
BS26	Saline	17	14	0	10	10	10	0
BS26	Saline	17	15	0	10	0	20	10
BS26	Saline	17	16	0	0	0	0	0
BS26	Saline	17	17	0	0	0	10	0
BS26	Saline	17	18	0	10	0	0	20
BS26	Saline	17	19	0	30	10	10	0
BS26	Saline	17	20	0	10	0	10	20
BS26	Saline	17	21	0	0	20	10	0
BS26	Saline	17	22	0	10	0	10	0
BS26	Saline	17	23	0	10	20	0	20
BS26	Saline	17	24	0	0	10	0	20
BS26	Saline	17	25	0	10	0	10	10
BS26	Saline	17	26	0	0	0	0	10
BS26	Saline	17	27	0	0	0	0	0
BS26	Saline	17	28	0	10	0	10	20
BS26	Saline	17	29	0	10	10	0	0
BS26	Saline	17	0	1	0	0	0	10
BS26	Saline	17	1	1	0	10	20	10
BS26	Saline	17	2	1	0	0	0	0
BS26	Saline	17	3	1	20	40	0	20
BS26	Saline	17	4	1	0	30	40	20
BS26	Saline	17	5	1	0	0	0	10
BS26	Saline	17	6	1	20	0	10	0
BS26	Saline	17	7	1	10	0	0	0
BS26	Saline	17	8	1	0	10	0	0
BS26	Saline	17	9	1	0	10	0	0
BS26	Saline	17	10	1	0	0	20	0
BS26	Saline	17	11	1	0	0	0	10
BS26	Saline	17	12	1	0	10	0	0
BS26	Saline	17	13	1	0	10	10	0
BS26	Saline	17	14	1	20	10	10	0
BS26	Saline	17	15	1	0	0	20	10
BS26	Saline	17	16	1	0	0	0	0
BS26	Saline	17	17	1	0	0	10	0
BS26	Saline	17	18	1	10	0	0	20
BS26	Saline	17	19	1	30	0	10	0
BS26	Saline	17	20	1	10	0	10	20
BS26	Saline	17	21	1	0	30	10	0
BS26	Saline	17	22	1	10	10	10	0
BS26	Saline	17	23	1	10	20	0	20
BS26	Saline	17	24	1	0	30	0	20
BS26	Saline	17	25	1	10	0	10	10
BS26	Saline	17	26	1	0	0	0	10
BS26	Saline	17	27	1	0	0	0	0
BS26	Saline	17	28	1	0	0	10	20
BS26	Saline	17	29	1	10	10	0	0
BS26	Saline	17	0	2	0	0	0	10
BS26	Saline	17	1	2	0	10	20	10
BS26	Saline	17	2	2	0	0	0	0
BS26	Saline	17	3	2	30	40	0	20
BS26	Saline	17	4	2	0	10	30	30
BS26	Saline	17	5	2	0	0	0	20
BS26	Saline	17	6	2	30	0	10	0
BS26	Saline	17	7	2	10	0	0	0
BS26	Saline	17	8	2	20	10	0	20
BS26	Saline	17	9	2	0	10	0	0
BS26	Saline	17	10	2	0	0	20	0
BS26	Saline	17	11	2	0	0	0	0
BS26	Saline	17	12	2	10	10	0	10
BS26	Saline	17	13	2	0	10	0	0
BS26	Saline	17	14	2	10	0	10	0
BS26	Saline	17	15	2	0	0	10	20
BS26	Saline	17	16	2	0	0	10	0
BS26	Saline	17	17	2	0	0	10	0
BS26	Saline	17	18	2	10	0	0	20
BS26	Saline	17	19	2	20	0	10	10
BS26	Saline	17	20	2	10	0	0	20
BS26	Saline	17	21	2	0	30	10	0
BS26	Saline	17	22	2	20	10	10	0
BS26	Saline	17	23	2	0	10	0	20
BS26	Saline	17	24	2	0	30	20	20
BS26	Saline	17	25	2	10	0	10	10
BS26	Saline	17	26	2	0	0	0	10
BS26	Saline	17	27	2	0	0	0	10
BS26	Saline	17	28	2	0	0	10	20
BS26	Saline	17	29	2	10	10	0	0
BS26	Saline	17	0	3	0	0	0	10
BS26	Saline	17	1	3	0	10	10	0
BS26	Saline	17	2	3	0	10	0	10
BS26	Saline	17	3	3	30	50	0	20
BS26	Saline	17	4	3	0	10	30	30
BS26	Saline	17	5	3	0	0	0	20
BS26	Saline	17	6	3	30	0	10	0
BS26	Saline	17	7	3	10	0	0	0
BS26	Saline	17	8	3	30	10	0	20
BS26	Saline	17	9	3	0	10	0	0
BS26	Saline	17	10	3	0	0	20	0
BS26	Saline	17	11	3	0	0	0	0
BS26	Saline	17	12	3	20	10	0	20
BS26	Saline	17	13	3	0	10	0	0
BS26	Saline	17	14	3	20	0	20	0
BS26	Saline	17	15	3	0	0	20	20
BS26	Saline	17	16	3	0	10	10	0
BS26	Saline	17	17	3	0	0	10	0
BS26	Saline	17	18	3	0	0	0	20
BS26	Saline	17	19	3	20	0	10	10
BS26	Saline	17	20	3	0	0	0	20
BS26	Saline	17	21	3	0	20	0	0
BS26	Saline	17	22	3	20	10	0	0
BS26	Saline	17	23	3	10	10	0	20
BS26	Saline	17	24	3	0	30	30	0
BS26	Saline	17	25	3	10	0	10	20
BS26	Saline	17	26	3	0	0	0	10
BS26	Saline	17	27	3	0	0	0	10
BS26	Saline	17	28	3	0	0	10	20
BS26	Saline	17	29	3	10	10	0	0
BS26	Saline	17	0	4	10	0	0	10
BS26	Saline	17	1	4	0	10	0	0
BS26	Saline	17	2	4	0	10	0	10
BS26	Saline	17	3	4	30	40	0	20
BS26	Saline	17	4	4	0	10	10	30
BS26	Saline	17	5	4	0	0	0	10
BS26	Saline	17	6	4	10	0	10	0
BS26	Saline	17	7	4	30	0	0	0
BS26	Saline	17	8	4	50	10	0	20
BS26	Saline	17	9	4	0	0	10	0
BS26	Saline	17	10	4	0	0	10	0
BS26	Saline	17	11	4	0	0	0	0
BS26	Saline	17	12	4	30	0	0	20
BS26	Saline	17	13	4	10	10	0	0
BS26	Saline	17	14	4	20	0	10	0
BS26	Saline	17	15	4	0	0	30	30
BS26	Saline	17	16	4	0	10	10	0
BS26	Saline	17	17	4	10	0	20	0
BS26	Saline	17	18	4	0	0	0	40
BS26	Saline	17	19	4	20	20	10	10
BS26	Saline	17	20	4	0	0	0	20
BS26	Saline	17	21	4	0	20	0	0
BS26	Saline	17	22	4	20	10	0	0
BS26	Saline	17	23	4	10	10	10	20
BS26	Saline	17	24	4	0	20	30	0
BS26	Saline	17	25	4	10	0	10	20
BS26	Saline	17	26	4	0	0	0	10
BS26	Saline	17	27	4	0	0	0	10
BS26	Saline	17	28	4	0	0	0	20
BS26	Saline	17	29	4	20	10	0	0
BS26	Saline	17	0	5	10	0	0	0
BS26	Saline	17	1	5	0	10	10	0
BS26	Saline	17	2	5	0	10	0	10
BS26	Saline	17	3	5	20	50	0	10
BS26	Saline	17	4	5	0	10	10	20
BS26	Saline	17	5	5	0	0	0	10
BS26	Saline	17	6	5	10	0	0	0
BS26	Saline	17	7	5	30	0	0	0
BS26	Saline	17	8	5	50	10	0	20
BS26	Saline	17	9	5	0	0	10	0
BS26	Saline	17	10	5	10	0	10	0
BS26	Saline	17	11	5	0	0	0	0
BS26	Saline	17	12	5	30	0	0	20
BS26	Saline	17	13	5	10	0	0	10
BS26	Saline	17	14	5	20	0	20	0
BS26	Saline	17	15	5	0	0	20	30
BS26	Saline	17	16	5	0	10	10	0
BS26	Saline	17	17	5	10	0	10	10
BS26	Saline	17	18	5	0	10	0	30
BS26	Saline	17	19	5	0	20	0	20
BS26	Saline	17	20	5	0	0	0	10
BS26	Saline	17	21	5	0	30	0	0
BS26	Saline	17	22	5	20	10	0	0
BS26	Saline	17	23	5	10	0	20	0
BS26	Saline	17	24	5	0	20	30	0
BS26	Saline	17	25	5	0	0	0	20
BS26	Saline	17	26	5	0	30	0	0
BS26	Saline	17	27	5	0	0	0	10
BS26	Saline	17	28	5	0	0	0	20
BS26	Saline	17	29	5	10	0	0	0
BS26	Saline	17	0	6	10	0	0	0
BS26	Saline	17	1	6	10	10	10	0
BS26	Saline	17	2	6	0	10	0	20
BS26	Saline	17	3	6	20	40	10	10
BS26	Saline	17	4	6	0	0	10	20
BS26	Saline	17	5	6	0	0	0	10
BS26	Saline	17	6	6	20	0	0	0
BS26	Saline	17	7	6	20	0	0	0
BS26	Saline	17	8	6	60	10	0	20
BS26	Saline	17	9	6	0	0	10	0
BS26	Saline	17	10	6	10	0	10	0
BS26	Saline	17	11	6	0	0	10	10
BS26	Saline	17	12	6	30	0	0	20
BS26	Saline	17	13	6	10	0	0	10
BS26	Saline	17	14	6	10	0	20	10
BS26	Saline	17	15	6	0	0	30	20
BS26	Saline	17	16	6	0	10	10	0
BS26	Saline	17	17	6	10	0	10	10
BS26	Saline	17	18	6	0	20	0	40
BS26	Saline	17	19	6	0	20	0	20
BS26	Saline	17	20	6	0	10	0	10
BS26	Saline	17	21	6	0	20	10	0
BS26	Saline	17	22	6	10	0	0	0
BS26	Saline	17	23	6	10	0	20	10
BS26	Saline	17	24	6	0	0	30	10
BS26	Saline	17	25	6	0	0	0	20
BS26	Saline	17	26	6	0	30	0	0
BS26	Saline	17	27	6	0	0	0	10
BS26	Saline	17	28	6	0	0	10	20
BS26	Saline	17	29	6	10	0	0	0
BS26	Saline	17	0	7	10	0	0	0
BS26	Saline	17	1	7	10	10	10	0
BS26	Saline	17	2	7	0	10	0	20
BS26	Saline	17	3	7	10	40	10	10
BS26	Saline	17	4	7	0	0	10	10
BS26	Saline	17	5	7	0	0	0	0
BS26	Saline	17	6	7	10	10	0	0
BS26	Saline	17	7	7	20	0	0	0
BS26	Saline	17	8	7	40	10	0	0
BS26	Saline	17	9	7	0	0	10	0
BS26	Saline	17	10	7	20	0	10	0
BS26	Saline	17	11	7	0	0	10	10
BS26	Saline	17	12	7	30	0	0	10
BS26	Saline	17	13	7	10	10	0	10
BS26	Saline	17	14	7	10	0	20	10
BS26	Saline	17	15	7	0	0	40	20
BS26	Saline	17	16	7	0	10	0	0
BS26	Saline	17	17	7	10	0	10	10
BS26	Saline	17	18	7	0	20	0	40
BS26	Saline	17	19	7	0	20	0	10
BS26	Saline	17	20	7	10	10	0	10
BS26	Saline	17	21	7	0	40	20	0
BS26	Saline	17	22	7	10	0	0	0
BS26	Saline	17	23	7	10	0	20	10
BS26	Saline	17	24	7	0	0	10	20
BS26	Saline	17	25	7	0	10	10	10
BS26	Saline	17	26	7	0	30	0	0
BS26	Saline	17	27	7	0	0	0	0
BS26	Saline	17	28	7	0	10	10	10
BS26	Saline	17	29	7	10	0	10	0
BS26	Saline	17	0	8	10	10	10	0
BS26	Saline	17	1	8	10	0	10	0
BS26	Saline	17	2	8	0	0	0	10
BS26	Saline	17	3	8	10	30	20	10
BS26	Saline	17	4	8	0	0	0	0
BS26	Saline	17	5	8	0	0	10	0
BS26	Saline	17	6	8	10	10	0	0
BS26	Saline	17	7	8	20	0	0	0
BS26	Saline	17	8	8	30	10	0	0
BS26	Saline	17	9	8	0	0	10	10
BS26	Saline	17	10	8	30	0	10	0
BS26	Saline	17	11	8	0	0	20	10
BS26	Saline	17	12	8	20	0	0	0
BS26	Saline	17	13	8	10	10	0	10
BS26	Saline	17	14	8	0	0	10	20
BS26	Saline	17	15	8	0	0	30	20
BS26	Saline	17	16	8	0	0	0	0
BS26	Saline	17	17	8	20	0	10	10
BS26	Saline	17	18	8	0	40	0	50
BS26	Saline	17	19	8	10	20	0	10
BS26	Saline	17	20	8	10	10	0	10
BS26	Saline	17	21	8	0	40	20	0
BS26	Saline	17	22	8	10	0	10	0
BS26	Saline	17	23	8	0	0	20	10
BS26	Saline	17	24	8	10	0	0	20
BS26	Saline	17	25	8	0	10	20	10
BS26	Saline	17	26	8	0	40	10	0
BS26	Saline	17	27	8	0	0	0	0
BS26	Saline	17	28	8	0	10	10	10
BS26	Saline	17	29	8	10	0	10	0
BS26	Saline	17	0	9	0	10	10	0
BS26	Saline	17	1	9	20	0	10	0
BS26	Saline	17	2	9	0	0	0	10
BS26	Saline	17	3	9	0	40	20	0
BS26	Saline	17	4	9	0	0	0	0
BS26	Saline	17	5	9	0	0	10	0
BS26	Saline	17	6	9	20	10	0	0
BS26	Saline	17	7	9	0	0	0	10
BS26	Saline	17	8	9	10	10	0	0
BS26	Saline	17	9	9	0	0	0	10
BS26	Saline	17	10	9	30	0	10	0
BS26	Saline	17	11	9	0	0	40	10
BS26	Saline	17	12	9	30	0	0	10
BS26	Saline	17	13	9	0	10	0	10
BS26	Saline	17	14	9	0	0	10	20
BS26	Saline	17	15	9	0	0	20	20
BS26	Saline	17	16	9	0	0	0	0
BS26	Saline	17	17	9	10	0	0	10
BS26	Saline	17	18	9	0	40	0	30
BS26	Saline	17	19	9	10	0	20	10
BS26	Saline	17	20	9	10	10	0	10
BS26	Saline	17	21	9	0	30	30	0
BS26	Saline	17	22	9	20	0	10	0
BS26	Saline	17	23	9	0	0	10	10
BS26	Saline	17	24	9	10	0	0	20
BS26	Saline	17	25	9	10	10	20	10
BS26	Saline	17	26	9	0	40	30	10
BS26	Saline	17	27	9	0	0	0	0
BS26	Saline	17	28	9	0	10	10	10
BS26	Saline	17	29	9	0	0	10	0
BS26	Saline	17	0	10	10	10	10	0
BS26	Saline	17	1	10	20	0	0	0
BS26	Saline	17	2	10	10	0	0	10
BS26	Saline	17	3	10	0	40	20	0
BS26	Saline	17	4	10	0	10	0	0
BS26	Saline	17	5	10	0	0	10	0
BS26	Saline	17	6	10	20	10	0	0
BS26	Saline	17	7	10	0	0	0	10
BS26	Saline	17	8	10	10	0	0	0
BS26	Saline	17	9	10	0	20	0	20
BS26	Saline	17	10	10	20	10	0	0
BS26	Saline	17	11	10	10	0	50	10
BS26	Saline	17	12	10	30	0	0	10
BS26	Saline	17	13	10	0	10	0	0
BS26	Saline	17	14	10	0	0	10	20
BS26	Saline	17	15	10	0	10	30	30
BS26	Saline	17	16	10	0	10	10	0
BS26	Saline	17	17	10	10	0	0	0
BS26	Saline	17	18	10	0	40	0	20
BS26	Saline	17	19	10	20	0	20	10
BS26	Saline	17	20	10	10	10	0	0
BS26	Saline	17	21	10	0	20	30	0
BS26	Saline	17	22	10	20	0	10	10
BS26	Saline	17	23	10	0	0	0	10
BS26	Saline	17	24	10	10	0	0	20
BS26	Saline	17	25	10	20	10	20	10
BS26	Saline	17	26	10	0	10	30	10
BS26	Saline	17	27	10	0	0	0	0
BS26	Saline	17	28	10	0	10	20	0
BS26	Saline	17	29	10	0	0	10	10
BS26	Saline	17	0	11	10	10	10	0
BS26	Saline	17	1	11	10	0	10	0
BS26	Saline	17	2	11	10	0	0	10
BS26	Saline	17	3	11	10	40	10	0
BS26	Saline	17	4	11	0	10	0	0
BS26	Saline	17	5	11	0	0	10	0
BS26	Saline	17	6	11	10	10	0	0
BS26	Saline	17	7	11	0	0	0	10
BS26	Saline	17	8	11	0	0	0	0
BS26	Saline	17	9	11	0	20	0	20
BS26	Saline	17	10	11	20	10	30	0
BS26	Saline	17	11	11	10	0	60	0
BS26	Saline	17	12	11	30	0	0	10
BS26	Saline	17	13	11	0	10	0	0
BS26	Saline	17	14	11	0	0	10	10
BS26	Saline	17	15	11	0	10	20	30
BS26	Saline	17	16	11	0	10	10	0
BS26	Saline	17	17	11	10	0	0	0
BS26	Saline	17	18	11	0	30	0	10
BS26	Saline	17	19	11	20	0	20	10
BS26	Saline	17	20	11	10	0	0	0
BS26	Saline	17	21	11	0	20	20	0
BS26	Saline	17	22	11	20	0	20	10
BS26	Saline	17	23	11	0	0	0	0
BS26	Saline	17	24	11	10	0	0	20
BS26	Saline	17	25	11	20	20	20	20
BS26	Saline	17	26	11	0	10	30	10
BS26	Saline	17	27	11	0	0	0	0
BS26	Saline	17	28	11	0	10	10	0
BS26	Saline	17	29	11	0	0	10	10
BS26	Saline	17	0	12	10	10	10	10
BS26	Saline	17	1	12	10	0	10	0
BS26	Saline	17	2	12	10	0	0	10
BS26	Saline	17	3	12	20	30	10	0
BS26	Saline	17	4	12	0	10	0	0
BS26	Saline	17	5	12	0	0	10	0
BS26	Saline	17	6	12	10	0	0	0
BS26	Saline	17	7	12	0	0	0	10
BS26	Saline	17	8	12	0	0	0	0
BS26	Saline	17	9	12	0	20	0	30
BS26	Saline	17	10	12	10	10	30	0
BS26	Saline	17	11	12	10	0	60	0
BS26	Saline	17	12	12	20	0	0	10
BS26	Saline	17	13	12	0	0	0	0
BS26	Saline	17	14	12	0	0	10	10
BS26	Saline	17	15	12	0	10	10	20
BS26	Saline	17	16	12	0	20	10	0
BS26	Saline	17	17	12	10	0	0	0
BS26	Saline	17	18	12	0	30	0	10
BS26	Saline	17	19	12	20	0	20	10
BS26	Saline	17	20	12	0	0	0	0
BS26	Saline	17	21	12	0	0	20	0
BS26	Saline	17	22	12	10	0	30	10
BS26	Saline	17	23	12	0	0	0	0
BS26	Saline	17	24	12	10	0	0	10
BS26	Saline	17	25	12	30	20	10	20
BS26	Saline	17	26	12	0	10	30	10
BS26	Saline	17	27	12	0	0	0	0
BS26	Saline	17	28	12	0	0	10	0
BS26	Saline	17	29	12	0	0	10	10
BS26	Saline	17	0	13	20	0	0	10
BS26	Saline	17	1	13	10	0	10	0
BS26	Saline	17	2	13	10	0	0	10
BS26	Saline	17	3	13	20	30	0	0
BS26	Saline	17	4	13	0	10	0	0
BS26	Saline	17	5	13	0	0	0	0
BS26	Saline	17	6	13	20	0	0	0
BS26	Saline	17	7	13	0	0	0	10
BS26	Saline	17	8	13	0	0	0	10
BS26	Saline	17	9	13	0	20	0	20
BS26	Saline	17	10	13	0	10	30	0
BS26	Saline	17	11	13	10	0	50	0
BS26	Saline	17	12	13	30	0	0	10
BS26	Saline	17	13	13	0	0	0	0
BS26	Saline	17	14	13	0	0	20	10
BS26	Saline	17	15	13	0	10	10	20
BS26	Saline	17	16	13	0	20	20	0
BS26	Saline	17	17	13	0	0	0	0
BS26	Saline	17	18	13	10	10	0	10
BS26	Saline	17	19	13	10	0	20	10
BS26	Saline	17	20	13	0	0	0	0
BS26	Saline	17	21	13	0	0	20	10
BS26	Saline	17	22	13	10	10	20	10
BS26	Saline	17	23	13	0	10	0	0
BS26	Saline	17	24	13	0	0	0	10
BS26	Saline	17	25	13	30	20	0	10
BS26	Saline	17	26	13	0	0	20	10
BS26	Saline	17	27	13	0	10	0	0
BS26	Saline	17	28	13	0	0	10	0
BS26	Saline	17	29	13	0	0	10	10
BS26	Saline	17	0	14	20	0	0	10
BS26	Saline	17	1	14	0	0	10	0
BS26	Saline	17	2	14	10	0	0	10
BS26	Saline	17	3	14	20	20	0	0
BS26	Saline	17	4	14	0	10	0	0
BS26	Saline	17	5	14	0	0	0	0
BS26	Saline	17	6	14	20	0	10	0
BS26	Saline	17	7	14	0	0	0	10
BS26	Saline	17	8	14	0	0	0	10
BS26	Saline	17	9	14	0	20	0	20
BS26	Saline	17	10	14	0	10	30	0
BS26	Saline	17	11	14	10	0	30	0
BS26	Saline	17	12	14	10	0	0	0
BS26	Saline	17	13	14	0	0	0	0
BS26	Saline	17	14	14	0	0	30	10
BS26	Saline	17	15	14	0	10	10	10
BS26	Saline	17	16	14	0	20	20	0
BS26	Saline	17	17	14	0	0	0	0
BS26	Saline	17	18	14	10	10	10	20
BS26	Saline	17	19	14	10	0	0	10
BS26	Saline	17	20	14	10	0	0	10
BS26	Saline	17	21	14	0	0	10	10
BS26	Saline	17	22	14	10	20	20	10
BS26	Saline	17	23	14	0	10	0	0
BS26	Saline	17	24	14	0	0	0	10
BS26	Saline	17	25	14	20	20	0	10
BS26	Saline	17	26	14	0	10	20	10
BS26	Saline	17	27	14	0	10	0	0
BS26	Saline	17	28	14	0	0	10	0
BS26	Saline	17	29	14	0	0	20	10
BS26	Saline	17	0	15	10	0	0	10
BS26	Saline	17	1	15	10	0	10	0
BS26	Saline	17	2	15	0	0	10	10
BS26	Saline	17	3	15	20	10	0	0
BS26	Saline	17	4	15	0	10	0	10
BS26	Saline	17	5	15	0	0	0	0
BS26	Saline	17	6	15	20	0	10	0
BS26	Saline	17	7	15	0	0	0	10
BS26	Saline	17	8	15	0	10	0	10
BS26	Saline	17	9	15	0	10	0	10
BS26	Saline	17	10	15	10	0	40	0
BS26	Saline	17	11	15	0	0	20	0
BS26	Saline	17	12	15	10	10	0	0
BS26	Saline	17	13	15	0	0	0	10
BS26	Saline	17	14	15	0	0	20	20
BS26	Saline	17	15	15	0	0	0	0
BS26	Saline	17	16	15	0	10	10	0
BS26	Saline	17	17	15	0	0	0	0
BS26	Saline	17	18	15	10	0	10	20
BS26	Saline	17	19	15	10	0	10	0
BS26	Saline	17	20	15	10	0	0	10
BS26	Saline	17	21	15	10	0	10	10
BS26	Saline	17	22	15	20	20	20	0
BS26	Saline	17	23	15	0	10	0	0
BS26	Saline	17	24	15	0	0	0	10
BS26	Saline	17	25	15	10	20	0	10
BS26	Saline	17	26	15	10	10	30	10
BS26	Saline	17	27	15	10	10	0	0
BS26	Saline	17	28	15	0	0	0	0
BS26	Saline	17	29	15	0	0	20	0
BS26	Saline	17	0	16	10	0	0	10
BS26	Saline	17	1	16	10	20	0	10
BS26	Saline	17	2	16	10	0	10	0
BS26	Saline	17	3	16	10	10	0	0
BS26	Saline	17	4	16	0	10	10	30
BS26	Saline	17	5	16	0	0	0	0
BS26	Saline	17	6	16	20	10	10	0
BS26	Saline	17	7	16	0	0	0	10
BS26	Saline	17	8	16	0	10	0	10
BS26	Saline	17	9	16	0	10	0	10
BS26	Saline	17	10	16	10	0	20	0
BS26	Saline	17	11	16	10	0	0	0
BS26	Saline	17	12	16	10	10	0	10
BS26	Saline	17	13	16	0	10	0	10
BS26	Saline	17	14	16	0	10	20	20
BS26	Saline	17	15	16	0	0	0	0
BS26	Saline	17	16	16	0	10	10	0
BS26	Saline	17	17	16	0	20	0	0
BS26	Saline	17	18	16	10	0	10	20
BS26	Saline	17	19	16	10	0	10	0
BS26	Saline	17	20	16	10	10	0	10
BS26	Saline	17	21	16	10	0	10	10
BS26	Saline	17	22	16	20	20	10	0
BS26	Saline	17	23	16	0	10	0	0
BS26	Saline	17	24	16	0	10	0	10
BS26	Saline	17	25	16	10	10	0	0
BS26	Saline	17	26	16	10	10	40	10
BS26	Saline	17	27	16	10	10	0	0
BS26	Saline	17	28	16	0	0	0	0
BS26	Saline	17	29	16	0	0	20	0
BS26	Saline	17	0	17	30	0	0	0
BS26	Saline	17	1	17	10	20	10	10
BS26	Saline	17	2	17	10	0	10	0
BS26	Saline	17	3	17	0	10	0	0
BS26	Saline	17	4	17	0	10	10	30
BS26	Saline	17	5	17	0	0	0	0
BS26	Saline	17	6	17	30	10	10	0
BS26	Saline	17	7	17	0	0	0	10
BS26	Saline	17	8	17	10	10	0	10
BS26	Saline	17	9	17	0	10	0	0
BS26	Saline	17	10	17	10	0	20	0
BS26	Saline	17	11	17	10	0	10	0
BS26	Saline	17	12	17	10	10	0	10
BS26	Saline	17	13	17	0	10	0	10
BS26	Saline	17	14	17	0	10	20	20
BS26	Saline	17	15	17	0	0	0	0
BS26	Saline	17	16	17	0	0	10	0
BS26	Saline	17	17	17	0	20	0	10
BS26	Saline	17	18	17	10	0	20	20
BS26	Saline	17	19	17	10	0	10	0
BS26	Saline	17	20	17	10	10	0	10
BS26	Saline	17	21	17	10	10	0	10
BS26	Saline	17	22	17	20	20	0	10
BS26	Saline	17	23	17	0	10	0	0
BS26	Saline	17	24	17	10	20	0	10
BS26	Saline	17	25	17	0	10	0	0
BS26	Saline	17	26	17	10	10	40	10
BS26	Saline	17	27	17	10	10	0	0
BS26	Saline	17	28	17	0	0	0	0
BS26	Saline	17	29	17	0	0	10	0
BS26	Saline	17	0	18	20	0	10	0
BS26	Saline	17	1	18	20	20	10	10
BS26	Saline	17	2	18	10	0	20	0
BS26	Saline	17	3	18	0	0	0	0
BS26	Saline	17	4	18	0	10	10	30
BS26	Saline	17	5	18	10	0	0	0
BS26	Saline	17	6	18	30	20	10	0
BS26	Saline	17	7	18	0	0	0	10
BS26	Saline	17	8	18	10	20	0	0
BS26	Saline	17	9	18	0	10	10	20
BS26	Saline	17	10	18	30	0	30	0
BS26	Saline	17	11	18	10	0	10	0
BS26	Saline	17	12	18	0	10	0	10
BS26	Saline	17	13	18	0	20	0	10
BS26	Saline	17	14	18	0	10	10	10
BS26	Saline	17	15	18	0	0	0	0
BS26	Saline	17	16	18	0	10	0	0
BS26	Saline	17	17	18	0	20	0	20
BS26	Saline	17	18	18	0	0	30	10
BS26	Saline	17	19	18	10	0	10	20
BS26	Saline	17	20	18	10	10	0	10
BS26	Saline	17	21	18	10	10	0	0
BS26	Saline	17	22	18	20	10	20	10
BS26	Saline	17	23	18	0	0	0	0
BS26	Saline	17	24	18	10	20	0	10
BS26	Saline	17	25	18	0	20	10	0
BS26	Saline	17	26	18	10	10	40	10
BS26	Saline	17	27	18	10	0	0	0
BS26	Saline	17	28	18	0	0	0	0
BS26	Saline	17	29	18	0	0	10	0
BS26	Saline	17	0	19	20	0	10	0
BS26	Saline	17	1	19	20	20	10	10
BS26	Saline	17	2	19	10	0	20	0
BS26	Saline	17	3	19	0	0	0	0
BS26	Saline	17	4	19	0	10	10	30
BS26	Saline	17	5	19	10	0	0	0
BS26	Saline	17	6	19	20	20	0	0
BS26	Saline	17	7	19	0	0	0	0
BS26	Saline	17	8	19	10	30	0	10
BS26	Saline	17	9	19	0	10	10	20
BS26	Saline	17	10	19	40	0	30	0
BS26	Saline	17	11	19	10	0	10	0
BS26	Saline	17	12	19	10	10	0	10
BS26	Saline	17	13	19	0	20	0	10
BS26	Saline	17	14	19	0	10	0	10
BS26	Saline	17	15	19	0	10	10	0
BS26	Saline	17	16	19	0	10	0	0
BS26	Saline	17	17	19	10	20	0	20
BS26	Saline	17	18	19	0	0	20	0
BS26	Saline	17	19	19	10	0	10	20
BS26	Saline	17	20	19	0	10	0	0
BS26	Saline	17	21	19	10	10	0	0
BS26	Saline	17	22	19	20	0	20	10
BS26	Saline	17	23	19	0	0	0	0
BS26	Saline	17	24	19	10	20	0	10
BS26	Saline	17	25	19	0	20	10	0
BS26	Saline	17	26	19	10	0	20	20
BS26	Saline	17	27	19	20	10	0	0
BS26	Saline	17	28	19	0	0	0	0
BS26	Saline	17	29	19	0	0	0	0
BS26	Saline	17	0	20	20	0	10	0
BS26	Saline	17	1	20	10	20	10	10
BS26	Saline	17	2	20	10	0	20	0
BS26	Saline	17	3	20	0	0	0	10
BS26	Saline	17	4	20	0	0	10	20
BS26	Saline	17	5	20	10	0	0	0
BS26	Saline	17	6	20	20	30	0	0
BS26	Saline	17	7	20	0	0	0	0
BS26	Saline	17	8	20	10	20	10	10
BS26	Saline	17	9	20	0	0	10	30
BS26	Saline	17	10	20	30	0	20	0
BS26	Saline	17	11	20	10	0	10	0
BS26	Saline	17	12	20	20	0	0	10
BS26	Saline	17	13	20	0	20	0	0
BS26	Saline	17	14	20	0	10	10	10
BS26	Saline	17	15	20	0	10	10	0
BS26	Saline	17	16	20	0	10	0	0
BS26	Saline	17	17	20	10	20	0	20
BS26	Saline	17	18	20	0	10	20	0
BS26	Saline	17	19	20	0	0	0	20
BS26	Saline	17	20	20	0	10	10	0
BS26	Saline	17	21	20	0	10	0	0
BS26	Saline	17	22	20	10	10	20	10
BS26	Saline	17	23	20	0	0	0	0
BS26	Saline	17	24	20	10	20	0	10
BS26	Saline	17	25	20	0	20	10	0
BS26	Saline	17	26	20	0	0	10	20
BS26	Saline	17	27	20	10	10	0	0
BS26	Saline	17	28	20	10	0	0	0
BS26	Saline	17	29	20	0	0	0	0
BS26	Saline	17	0	21	20	0	10	0
BS26	Saline	17	1	21	10	0	20	10
BS26	Saline	17	2	21	0	0	20	0
BS26	Saline	17	3	21	0	0	0	10
BS26	Saline	17	4	21	0	0	0	10
BS26	Saline	17	5	21	20	0	0	20
BS26	Saline	17	6	21	30	30	10	0
BS26	Saline	17	7	21	10	10	0	0
BS26	Saline	17	8	21	10	20	10	10
BS26	Saline	17	9	21	0	0	20	30
BS26	Saline	17	10	21	30	0	20	0
BS26	Saline	17	11	21	10	10	10	0
BS26	Saline	17	12	21	20	0	0	0
BS26	Saline	17	13	21	0	10	10	0
BS26	Saline	17	14	21	0	0	20	10
BS26	Saline	17	15	21	0	10	20	0
BS26	Saline	17	16	21	0	10	10	0
BS26	Saline	17	17	21	10	0	0	20
BS26	Saline	17	18	21	10	10	20	0
BS26	Saline	17	19	21	10	0	20	20
BS26	Saline	17	20	21	0	10	10	0
BS26	Saline	17	21	21	0	10	10	0
BS26	Saline	17	22	21	10	10	20	10
BS26	Saline	17	23	21	0	0	0	0
BS26	Saline	17	24	21	10	20	0	0
BS26	Saline	17	25	21	0	30	10	0
BS26	Saline	17	26	21	0	0	0	20
BS26	Saline	17	27	21	10	20	0	0
BS26	Saline	17	28	21	10	10	10	0
BS26	Saline	17	29	21	0	0	10	10
BS26	Saline	17	0	22	0	0	10	0
BS26	Saline	17	1	22	10	10	20	10
BS26	Saline	17	2	22	0	0	20	0
BS26	Saline	17	3	22	0	0	0	10
BS26	Saline	17	4	22	0	10	0	10
BS26	Saline	17	5	22	20	0	10	20
BS26	Saline	17	6	22	30	40	10	0
BS26	Saline	17	7	22	10	10	0	0
BS26	Saline	17	8	22	10	20	10	10
BS26	Saline	17	9	22	0	0	20	30
BS26	Saline	17	10	22	30	0	30	0
BS26	Saline	17	11	22	20	10	0	0
BS26	Saline	17	12	22	20	0	0	0
BS26	Saline	17	13	22	0	10	10	0
BS26	Saline	17	14	22	0	0	20	10
BS26	Saline	17	15	22	0	10	20	0
BS26	Saline	17	16	22	0	10	10	0
BS26	Saline	17	17	22	10	0	0	20
BS26	Saline	17	18	22	20	10	10	0
BS26	Saline	17	19	22	10	0	20	20
BS26	Saline	17	20	22	0	10	10	0
BS26	Saline	17	21	22	0	0	10	0
BS26	Saline	17	22	22	10	10	20	0
BS26	Saline	17	23	22	0	0	0	0
BS26	Saline	17	24	22	0	20	0	0
BS26	Saline	17	25	22	0	30	10	0
BS26	Saline	17	26	22	0	0	0	20
BS26	Saline	17	27	22	10	20	0	0
BS26	Saline	17	28	22	10	10	10	10
BS26	Saline	17	29	22	0	0	10	10
BS26	Saline	17	0	23	0	0	0	0
BS26	Saline	17	1	23	0	10	20	10
BS26	Saline	17	2	23	0	0	10	0
BS26	Saline	17	3	23	20	0	10	10
BS26	Saline	17	4	23	0	10	0	10
BS26	Saline	17	5	23	30	0	10	20
BS26	Saline	17	6	23	30	40	10	0
BS26	Saline	17	7	23	20	10	0	0
BS26	Saline	17	8	23	10	10	10	10
BS26	Saline	17	9	23	0	0	10	10
BS26	Saline	17	10	23	10	0	20	0
BS26	Saline	17	11	23	20	10	0	0
BS26	Saline	17	12	23	20	0	0	10
BS26	Saline	17	13	23	0	0	10	20
BS26	Saline	17	14	23	0	0	20	20
BS26	Saline	17	15	23	0	10	20	0
BS26	Saline	17	16	23	0	0	10	0
BS26	Saline	17	17	23	20	0	0	10
BS26	Saline	17	18	23	20	10	10	0
BS26	Saline	17	19	23	10	0	20	0
BS26	Saline	17	20	23	0	20	10	0
BS26	Saline	17	21	23	0	0	10	0
BS26	Saline	17	22	23	10	10	0	0
BS26	Saline	17	23	23	10	0	0	0
BS26	Saline	17	24	23	0	20	0	0
BS26	Saline	17	25	23	0	20	0	0
BS26	Saline	17	26	23	0	0	10	20
BS26	Saline	17	27	23	10	20	0	0
BS26	Saline	17	28	23	10	10	10	10
BS26	Saline	17	29	23	0	0	10	10
BS26	Saline	17	0	24	0	0	0	0
BS26	Saline	17	1	24	0	10	20	10
BS26	Saline	17	2	24	10	0	10	0
BS26	Saline	17	3	24	20	20	10	30
BS26	Saline	17	4	24	0	10	0	10
BS26	Saline	17	5	24	50	0	10	20
BS26	Saline	17	6	24	30	40	10	0
BS26	Saline	17	7	24	30	10	0	0
BS26	Saline	17	8	24	10	0	10	0
BS26	Saline	17	9	24	0	10	30	10
BS26	Saline	17	10	24	10	0	20	0
BS26	Saline	17	11	24	30	20	10	0
BS26	Saline	17	12	24	30	10	0	20
BS26	Saline	17	13	24	10	0	10	20
BS26	Saline	17	14	24	0	0	20	20
BS26	Saline	17	15	24	0	0	20	10
BS26	Saline	17	16	24	10	0	10	0
BS26	Saline	17	17	24	10	0	0	10
BS26	Saline	17	18	24	20	20	10	0
BS26	Saline	17	19	24	10	0	20	0
BS26	Saline	17	20	24	0	20	10	0
BS26	Saline	17	21	24	20	0	20	0
BS26	Saline	17	22	24	0	10	0	0
BS26	Saline	17	23	24	20	0	0	0
BS26	Saline	17	24	24	0	20	0	10
BS26	Saline	17	25	24	0	20	0	0
BS26	Saline	17	26	24	0	0	10	0
BS26	Saline	17	27	24	0	20	0	0
BS26	Saline	17	28	24	10	10	10	20
BS26	Saline	17	29	24	0	0	10	10
BS26	Saline	17	0	25	0	0	0	0
BS26	Saline	17	1	25	0	10	20	20
BS26	Saline	17	2	25	20	0	0	10
BS26	Saline	17	3	25	20	20	10	20
BS26	Saline	17	4	25	0	10	0	10
BS26	Saline	17	5	25	70	0	10	20
BS26	Saline	17	6	25	30	30	20	0
BS26	Saline	17	7	25	40	20	0	0
BS26	Saline	17	8	25	10	0	0	0
BS26	Saline	17	9	25	0	10	30	0
BS26	Saline	17	10	25	20	0	30	0
BS26	Saline	17	11	25	30	20	10	0
BS26	Saline	17	12	25	20	10	0	20
BS26	Saline	17	13	25	10	0	10	30
BS26	Saline	17	14	25	0	0	10	10
BS26	Saline	17	15	25	0	0	20	10
BS26	Saline	17	16	25	10	0	10	0
BS26	Saline	17	17	25	10	0	0	10
BS26	Saline	17	18	25	20	10	30	0
BS26	Saline	17	19	25	10	0	30	0
BS26	Saline	17	20	25	10	20	10	0
BS26	Saline	17	21	25	20	0	20	0
BS26	Saline	17	22	25	0	0	0	0
BS26	Saline	17	23	25	30	0	0	0
BS26	Saline	17	24	25	10	20	10	10
BS26	Saline	17	25	25	0	20	0	0
BS26	Saline	17	26	25	0	0	10	0
BS26	Saline	17	27	25	10	20	0	0
BS26	Saline	17	28	25	0	10	20	20
BS26	Saline	17	29	25	0	0	10	20
BS26	Saline	17	0	26	0	0	10	0
BS26	Saline	17	1	26	10	10	10	10
BS26	Saline	17	2	26	20	10	20	10
BS26	Saline	17	3	26	40	20	10	20
BS26	Saline	17	4	26	0	10	0	0
BS26	Saline	17	5	26	80	0	30	0
BS26	Saline	17	6	26	20	20	10	0
BS26	Saline	17	7	26	30	10	0	0
BS26	Saline	17	8	26	10	10	0	0
BS26	Saline	17	9	26	0	10	20	10
BS26	Saline	17	10	26	30	0	20	0
BS26	Saline	17	11	26	20	20	20	0
BS26	Saline	17	12	26	20	30	0	20
BS26	Saline	17	13	26	10	0	10	30
BS26	Saline	17	14	26	0	0	0	20
BS26	Saline	17	15	26	10	0	10	20
BS26	Saline	17	16	26	30	10	0	0
BS26	Saline	17	17	26	10	0	0	10
BS26	Saline	17	18	26	10	10	30	0
BS26	Saline	17	19	26	0	0	20	0
BS26	Saline	17	20	26	10	20	10	0
BS26	Saline	17	21	26	20	0	10	0
BS26	Saline	17	22	26	0	0	10	0
BS26	Saline	17	23	26	30	0	0	10
BS26	Saline	17	24	26	10	20	10	10
BS26	Saline	17	25	26	20	10	20	0
BS26	Saline	17	26	26	10	0	10	0
BS26	Saline	17	27	26	20	10	0	0
BS26	Saline	17	28	26	20	0	20	20
BS26	Saline	17	29	26	0	0	0	10
BS26	Saline	17	0	27	10	0	10	0
BS26	Saline	17	1	27	10	0	0	20
BS26	Saline	17	2	27	30	20	20	10
BS26	Saline	17	3	27	50	20	10	20
BS26	Saline	17	4	27	0	0	0	0
BS26	Saline	17	5	27	80	0	20	0
BS26	Saline	17	6	27	20	10	30	0
BS26	Saline	17	7	27	30	20	0	0
BS26	Saline	17	8	27	0	10	0	0
BS26	Saline	17	9	27	0	10	50	10
BS26	Saline	17	10	27	30	0	20	0
BS26	Saline	17	11	27	40	40	30	0
BS26	Saline	17	12	27	20	40	0	20
BS26	Saline	17	13	27	20	10	20	50
BS26	Saline	17	14	27	0	0	10	20
BS26	Saline	17	15	27	20	0	20	20
BS26	Saline	17	16	27	40	10	0	0
BS26	Saline	17	17	27	10	20	0	0
BS26	Saline	17	18	27	20	10	30	0
BS26	Saline	17	19	27	0	0	20	0
BS26	Saline	17	20	27	10	20	10	0
BS26	Saline	17	21	27	30	0	10	10
BS26	Saline	17	22	27	0	10	10	0
BS26	Saline	17	23	27	30	10	0	10
BS26	Saline	17	24	27	10	20	10	10
BS26	Saline	17	25	27	20	0	30	0
BS26	Saline	17	26	27	10	20	10	0
BS26	Saline	17	27	27	30	10	0	0
BS26	Saline	17	28	27	20	10	30	10
BS26	Saline	17	29	27	20	0	0	20
BS26	Saline	17	0	28	10	0	10	0
BS26	Saline	17	1	28	10	0	10	20
BS26	Saline	17	2	28	30	20	20	10
BS26	Saline	17	3	28	40	20	0	20
BS26	Saline	17	4	28	0	0	20	0
BS26	Saline	17	5	28	60	0	30	0
BS26	Saline	17	6	28	20	10	30	10
BS26	Saline	17	7	28	20	20	0	0
BS26	Saline	17	8	28	0	10	0	0
BS26	Saline	17	9	28	0	10	60	10
BS26	Saline	17	10	28	30	10	40	0
BS26	Saline	17	11	28	40	50	30	0
BS26	Saline	17	12	28	30	40	0	10
BS26	Saline	17	13	28	20	10	20	30
BS26	Saline	17	14	28	0	0	10	10
BS26	Saline	17	15	28	40	0	20	30
BS26	Saline	17	16	28	40	20	10	0
BS26	Saline	17	17	28	0	20	0	0
BS26	Saline	17	18	28	20	20	30	0
BS26	Saline	17	19	28	0	0	20	0
BS26	Saline	17	20	28	10	20	30	0
BS26	Saline	17	21	28	30	0	10	10
BS26	Saline	17	22	28	0	10	10	0
BS26	Saline	17	23	28	40	10	0	20
BS26	Saline	17	24	28	20	20	20	10
BS26	Saline	17	25	28	20	0	40	10
BS26	Saline	17	26	28	10	30	10	0
BS26	Saline	17	27	28	30	10	0	10
BS26	Saline	17	28	28	30	30	40	20
BS26	Saline	17	29	28	30	30	0	20
BS26	Saline	17	0	29	10	0	10	0
BS26	Saline	17	1	29	10	0	10	20
BS26	Saline	17	2	29	20	20	20	10
BS26	Saline	17	3	29	40	0	10	10
BS26	Saline	17	4	29	0	0	30	10
BS26	Saline	17	5	29	50	0	30	0
BS26	Saline	17	6	29	20	10	30	10
BS26	Saline	17	7	29	10	20	0	0
BS26	Saline	17	8	29	10	20	10	0
BS26	Saline	17	9	29	0	0	40	10
BS26	Saline	17	10	29	20	10	50	0
BS26	Saline	17	11	29	40	40	30	20
BS26	Saline	17	12	29	10	40	0	0
BS26	Saline	17	13	29	20	10	20	30
BS26	Saline	17	14	29	20	10	10	10
BS26	Saline	17	15	29	50	10	10	20
BS26	Saline	17	16	29	30	20	10	0
BS26	Saline	17	17	29	10	20	10	10
BS26	Saline	17	18	29	20	20	40	0
BS26	Saline	17	19	29	0	0	20	0
BS26	Saline	17	20	29	20	30	30	0
BS26	Saline	17	21	29	10	0	0	10
BS26	Saline	17	22	29	0	10	10	0
BS26	Saline	17	23	29	40	10	10	20
BS26	Saline	17	24	29	30	30	20	0
BS26	Saline	17	25	29	30	10	40	10
BS26	Saline	17	26	29	20	30	10	0
BS26	Saline	17	27	29	40	0	0	10
BS26	Saline	17	28	29	30	40	40	20
BS26	Saline	17	29	29	40	30	0	30
BS26	Saline	17	0	30	10	0	10	0
BS26	Saline	17	1	30	20	20	10	10
BS26	Saline	17	2	30	20	30	30	0
BS26	Saline	17	3	30	50	0	10	20
BS26	Saline	17	4	30	0	10	40	30
BS26	Saline	17	5	30	40	0	30	0
BS26	Saline	17	6	30	30	10	20	20
BS26	Saline	17	7	30	0	30	0	0
BS26	Saline	17	8	30	10	20	10	0
BS26	Saline	17	9	30	0	10	40	10
BS26	Saline	17	10	30	10	10	50	0
BS26	Saline	17	11	30	50	40	50	30
BS26	Saline	17	12	30	10	40	0	20
BS26	Saline	17	13	30	30	30	20	20
BS26	Saline	17	14	30	20	10	10	10
BS26	Saline	17	15	30	50	20	10	30
BS26	Saline	17	16	30	60	20	10	0
BS26	Saline	17	17	30	10	20	20	20
BS26	Saline	17	18	30	30	40	20	0
BS26	Saline	17	19	30	0	10	10	10
BS26	Saline	17	20	30	10	30	30	10
BS26	Saline	17	21	30	20	0	0	10
BS26	Saline	17	22	30	10	10	10	10
BS26	Saline	17	23	30	50	10	10	20
BS26	Saline	17	24	30	50	30	10	0
BS26	Saline	17	25	30	30	10	40	10
BS26	Saline	17	26	30	30	40	20	0
BS26	Saline	17	27	30	40	0	0	10
BS26	Saline	17	28	30	30	60	30	20
BS26	Saline	17	29	30	50	40	0	30
BS26	Saline	17	0	31	20	0	0	0
BS26	Saline	17	1	31	10	20	10	10
BS26	Saline	17	2	31	20	20	10	0
BS26	Saline	17	3	31	30	0	20	30
BS26	Saline	17	4	31	0	10	40	40
BS26	Saline	17	5	31	20	0	10	0
BS26	Saline	17	6	31	50	10	40	20
BS26	Saline	17	7	31	0	40	0	0
BS26	Saline	17	8	31	10	20	20	0
BS26	Saline	17	9	31	0	20	50	0
BS26	Saline	17	10	31	0	20	60	0
BS26	Saline	17	11	31	50	30	50	60
BS26	Saline	17	12	31	10	20	0	30
BS26	Saline	17	13	31	30	30	10	20
BS26	Saline	17	14	31	20	10	10	0
BS26	Saline	17	15	31	50	20	10	30
BS26	Saline	17	16	31	40	10	10	0
BS26	Saline	17	17	31	20	20	20	30
BS26	Saline	17	18	31	30	40	20	0
BS26	Saline	17	19	31	0	10	10	10
BS26	Saline	17	20	31	10	20	30	20
BS26	Saline	17	21	31	20	0	10	10
BS26	Saline	17	22	31	10	10	10	20
BS26	Saline	17	23	31	60	10	10	10
BS26	Saline	17	24	31	50	20	10	0
BS26	Saline	17	25	31	10	10	20	20
BS26	Saline	17	26	31	30	40	30	0
BS26	Saline	17	27	31	30	0	0	10
BS26	Saline	17	28	31	30	60	20	20
BS26	Saline	17	29	31	50	50	10	30
BS26	Saline	17	0	32	10	0	0	0
BS26	Saline	17	1	32	20	40	10	10
BS26	Saline	17	2	32	10	20	30	0
BS26	Saline	17	3	32	40	0	20	30
BS26	Saline	17	4	32	0	20	40	40
BS26	Saline	17	5	32	20	0	20	0
BS26	Saline	17	6	32	50	20	20	20
BS26	Saline	17	7	32	0	40	0	0
BS26	Saline	17	8	32	20	30	40	0
BS26	Saline	17	9	32	0	20	40	0
BS26	Saline	17	10	32	0	20	60	0
BS26	Saline	17	11	32	20	10	50	60
BS26	Saline	17	12	32	30	10	0	30
BS26	Saline	17	13	32	30	20	0	10
BS26	Saline	17	14	32	30	10	0	0
BS26	Saline	17	15	32	50	30	10	30
BS26	Saline	17	16	32	40	10	10	0
BS26	Saline	17	17	32	20	10	40	30
BS26	Saline	17	18	32	20	50	30	0
BS26	Saline	17	19	32	0	20	10	10
BS26	Saline	17	20	32	20	20	40	30
BS26	Saline	17	21	32	20	0	20	0
BS26	Saline	17	22	32	20	0	10	30
BS26	Saline	17	23	32	60	0	20	10
BS26	Saline	17	24	32	60	10	10	0
BS26	Saline	17	25	32	30	10	10	20
BS26	Saline	17	26	32	30	20	30	0
BS26	Saline	17	27	32	20	10	0	10
BS26	Saline	17	28	32	30	50	10	30
BS26	Saline	17	29	32	30	50	30	30
BS26	Saline	17	0	33	10	0	0	10
BS26	Saline	17	1	33	30	40	20	10
BS26	Saline	17	2	33	10	20	40	0
BS26	Saline	17	3	33	30	0	20	30
BS26	Saline	17	4	33	0	20	30	40
BS26	Saline	17	5	33	30	0	20	0
BS26	Saline	17	6	33	40	10	30	20
BS26	Saline	17	7	33	10	40	0	0
BS26	Saline	17	8	33	50	40	50	0
BS26	Saline	17	9	33	0	20	50	20
BS26	Saline	17	10	33	0	20	40	0
BS26	Saline	17	11	33	50	0	60	60
BS26	Saline	17	12	33	20	20	0	40
BS26	Saline	17	13	33	40	30	0	20
BS26	Saline	17	14	33	30	10	10	0
BS26	Saline	17	15	33	30	30	10	20
BS26	Saline	17	16	33	40	0	0	0
BS26	Saline	17	17	33	20	10	40	40
BS26	Saline	17	18	33	20	60	20	10
BS26	Saline	17	19	33	0	20	10	20
BS26	Saline	17	20	33	40	20	20	30
BS26	Saline	17	21	33	20	0	30	0
BS26	Saline	17	22	33	20	10	20	30
BS26	Saline	17	23	33	40	0	20	0
BS26	Saline	17	24	33	50	20	10	0
BS26	Saline	17	25	33	30	10	0	10
BS26	Saline	17	26	33	40	10	20	10
BS26	Saline	17	27	33	20	10	0	10
BS26	Saline	17	28	33	30	30	0	30
BS26	Saline	17	29	33	40	20	30	40
BS26	Saline	17	0	34	20	0	0	10
BS26	Saline	17	1	34	30	50	20	10
BS26	Saline	17	2	34	10	20	50	0
BS26	Saline	17	3	34	30	10	10	30
BS26	Saline	17	4	34	0	40	20	30
BS26	Saline	17	5	34	40	0	30	10
BS26	Saline	17	6	34	50	10	40	30
BS26	Saline	17	7	34	10	40	0	0
BS26	Saline	17	8	34	50	40	60	0
BS26	Saline	17	9	34	0	30	60	20
BS26	Saline	17	10	34	0	20	40	0
BS26	Saline	17	11	34	40	0	50	40
BS26	Saline	17	12	34	30	10	0	40
BS26	Saline	17	13	34	30	30	0	20
BS26	Saline	17	14	34	10	10	10	0
BS26	Saline	17	15	34	20	20	10	20
BS26	Saline	17	16	34	40	0	0	0
BS26	Saline	17	17	34	10	10	30	30
BS26	Saline	17	18	34	30	50	10	10
BS26	Saline	17	19	34	0	40	10	20
BS26	Saline	17	20	34	30	10	20	30
BS26	Saline	17	21	34	20	0	30	0
BS26	Saline	17	22	34	30	10	20	30
BS26	Saline	17	23	34	40	10	10	20
BS26	Saline	17	24	34	40	20	20	0
BS26	Saline	17	25	34	20	10	0	30
BS26	Saline	17	26	34	30	20	30	10
BS26	Saline	17	27	34	20	10	0	10
BS26	Saline	17	28	34	40	20	10	30
BS26	Saline	17	29	34	40	20	40	30
BS26	Saline	17	0	35	40	0	10	10
BS26	Saline	17	1	35	20	30	20	30
BS26	Saline	17	2	35	10	10	60	0
BS26	Saline	17	3	35	20	40	10	20
BS26	Saline	17	4	35	0	40	20	10
BS26	Saline	17	5	35	30	10	40	20
BS26	Saline	17	6	35	40	10	50	20
BS26	Saline	17	7	35	10	20	0	10
BS26	Saline	17	8	35	60	40	70	0
BS26	Saline	17	9	35	0	20	70	20
BS26	Saline	17	10	35	0	20	50	0
BS26	Saline	17	11	35	30	0	40	30
BS26	Saline	17	12	35	40	10	0	30
BS26	Saline	17	13	35	20	20	10	30
BS26	Saline	17	14	35	10	10	20	0
BS26	Saline	17	15	35	20	10	30	20
BS26	Saline	17	16	35	10	10	20	0
BS26	Saline	17	17	35	10	10	20	20
BS26	Saline	17	18	35	20	40	10	20
BS26	Saline	17	19	35	0	30	30	10
BS26	Saline	17	20	35	40	40	20	30
BS26	Saline	17	21	35	10	0	30	10
BS26	Saline	17	22	35	30	20	20	30
BS26	Saline	17	23	35	30	20	20	20
BS26	Saline	17	24	35	20	30	30	0
BS26	Saline	17	25	35	20	20	0	30
BS26	Saline	17	26	35	20	20	20	10
BS26	Saline	17	27	35	20	10	10	10
BS26	Saline	17	28	35	40	10	10	30
BS26	Saline	17	29	35	40	20	40	30
BS26	Saline	17	0	36	30	10	10	10
BS26	Saline	17	1	36	30	30	30	30
BS26	Saline	17	2	36	10	10	70	0
BS26	Saline	17	3	36	20	50	10	10
BS26	Saline	17	4	36	0	40	30	0
BS26	Saline	17	5	36	30	10	40	20
BS26	Saline	17	6	36	30	10	30	20
BS26	Saline	17	7	36	10	10	0	10
BS26	Saline	17	8	36	60	30	60	10
BS26	Saline	17	9	36	0	10	70	30
BS26	Saline	17	10	36	0	10	50	0
BS26	Saline	17	11	36	30	0	30	0
BS26	Saline	17	12	36	40	20	0	30
BS26	Saline	17	13	36	30	20	20	50
BS26	Saline	17	14	36	20	10	20	10
BS26	Saline	17	15	36	20	20	40	10
BS26	Saline	17	16	36	10	10	20	0
BS26	Saline	17	17	36	10	10	20	10
BS26	Saline	17	18	36	30	50	20	40
BS26	Saline	17	19	36	0	30	30	10
BS26	Saline	17	20	36	40	40	50	30
BS26	Saline	17	21	36	10	10	30	10
BS26	Saline	17	22	36	40	20	10	20
BS26	Saline	17	23	36	30	20	20	20
BS26	Saline	17	24	36	20	30	40	0
BS26	Saline	17	25	36	20	20	0	20
BS26	Saline	17	26	36	10	30	30	20
BS26	Saline	17	27	36	30	10	10	20
BS26	Saline	17	28	36	30	10	10	50
BS26	Saline	17	29	36	40	40	30	30
BS26	Saline	17	0	37	30	10	50	10
BS26	Saline	17	1	37	20	20	30	20
BS26	Saline	17	2	37	10	10	60	0
BS26	Saline	17	3	37	20	50	10	10
BS26	Saline	17	4	37	0	50	40	0
BS26	Saline	17	5	37	30	10	40	20
BS26	Saline	17	6	37	40	0	30	20
BS26	Saline	17	7	37	30	0	0	10
BS26	Saline	17	8	37	50	40	40	10
BS26	Saline	17	9	37	0	20	50	30
BS26	Saline	17	10	37	0	30	50	0
BS26	Saline	17	11	37	40	0	20	10
BS26	Saline	17	12	37	30	20	0	40
BS26	Saline	17	13	37	20	20	20	40
BS26	Saline	17	14	37	10	30	20	10
BS26	Saline	17	15	37	10	10	60	10
BS26	Saline	17	16	37	10	10	30	0
BS26	Saline	17	17	37	10	0	0	30
BS26	Saline	17	18	37	30	50	10	40
BS26	Saline	17	19	37	10	20	40	10
BS26	Saline	17	20	37	30	40	50	30
BS26	Saline	17	21	37	10	10	20	20
BS26	Saline	17	22	37	30	30	10	20
BS26	Saline	17	23	37	30	20	10	20
BS26	Saline	17	24	37	10	30	50	0
BS26	Saline	17	25	37	0	30	10	20
BS26	Saline	17	26	37	10	30	30	20
BS26	Saline	17	27	37	30	0	10	40
BS26	Saline	17	28	37	30	10	10	60
BS26	Saline	17	29	37	40	40	10	20
BS26	Saline	17	0	38	30	10	60	0
BS26	Saline	17	1	38	10	20	20	20
BS26	Saline	17	2	38	10	20	50	10
BS26	Saline	17	3	38	20	50	10	10
BS26	Saline	17	4	38	0	50	30	0
BS26	Saline	17	5	38	40	10	30	30
BS26	Saline	17	6	38	40	0	20	20
BS26	Saline	17	7	38	20	0	0	10
BS26	Saline	17	8	38	30	40	30	20
BS26	Saline	17	9	38	0	20	60	10
BS26	Saline	17	10	38	0	20	50	0
BS26	Saline	17	11	38	10	0	10	20
BS26	Saline	17	12	38	30	10	0	30
BS26	Saline	17	13	38	20	20	30	40
BS26	Saline	17	14	38	20	30	20	10
BS26	Saline	17	15	38	10	10	60	10
BS26	Saline	17	16	38	10	10	40	0
BS26	Saline	17	17	38	10	0	0	30
BS26	Saline	17	18	38	30	30	20	30
BS26	Saline	17	19	38	20	20	50	0
BS26	Saline	17	20	38	10	40	50	30
BS26	Saline	17	21	38	10	20	10	20
BS26	Saline	17	22	38	50	20	10	30
BS26	Saline	17	23	38	40	30	10	20
BS26	Saline	17	24	38	10	20	40	0
BS26	Saline	17	25	38	0	30	10	20
BS26	Saline	17	26	38	10	30	40	20
BS26	Saline	17	27	38	30	10	20	40
BS26	Saline	17	28	38	30	20	10	60
BS26	Saline	17	29	38	40	60	10	20
BS26	Saline	17	0	39	20	10	60	0
BS26	Saline	17	1	39	20	20	20	30
BS26	Saline	17	2	39	10	20	50	10
BS26	Saline	17	3	39	30	40	10	10
BS26	Saline	17	4	39	0	30	30	0
BS26	Saline	17	5	39	20	10	30	20
BS26	Saline	17	6	39	40	0	20	10
BS26	Saline	17	7	39	20	0	0	30
BS26	Saline	17	8	39	40	30	10	30
BS26	Saline	17	9	39	0	20	60	20
BS26	Saline	17	10	39	0	30	50	0
BS26	Saline	17	11	39	10	0	10	30
BS26	Saline	17	12	39	40	10	0	30
BS26	Saline	17	13	39	20	30	30	40
BS26	Saline	17	14	39	20	20	20	20
BS26	Saline	17	15	39	10	10	60	10
BS26	Saline	17	16	39	10	10	40	0
BS26	Saline	17	17	39	10	0	0	30
BS26	Saline	17	18	39	30	30	30	40
BS26	Saline	17	19	39	20	0	50	10
BS26	Saline	17	20	39	10	40	50	30
BS26	Saline	17	21	39	10	30	10	20
BS26	Saline	17	22	39	50	20	10	30
BS26	Saline	17	23	39	40	20	20	10
BS26	Saline	17	24	39	20	10	40	10
BS26	Saline	17	25	39	0	20	20	0
BS26	Saline	17	26	39	10	40	30	20
BS26	Saline	17	27	39	20	10	30	50
BS26	Saline	17	28	39	20	20	0	50
BS26	Saline	17	29	39	30	60	10	20
BS26	Saline	17	0	40	0	10	50	0
BS26	Saline	17	1	40	20	20	20	10
BS26	Saline	17	2	40	10	20	30	10
BS26	Saline	17	3	40	30	20	10	10
BS26	Saline	17	4	40	0	20	30	10
BS26	Saline	17	5	40	30	0	20	10
BS26	Saline	17	6	40	50	20	10	10
BS26	Saline	17	7	40	20	0	0	30
BS26	Saline	17	8	40	30	30	0	30
BS26	Saline	17	9	40	0	30	70	20
BS26	Saline	17	10	40	0	50	40	0
BS26	Saline	17	11	40	20	0	10	40
BS26	Saline	17	12	40	50	10	0	30
BS26	Saline	17	13	40	30	30	20	50
BS26	Saline	17	14	40	20	20	10	20
BS26	Saline	17	15	40	20	10	40	0
BS26	Saline	17	16	40	10	10	20	0
BS26	Saline	17	17	40	30	0	0	40
BS26	Saline	17	18	40	30	20	30	30
BS26	Saline	17	19	40	20	10	30	10
BS26	Saline	17	20	40	0	10	40	30
BS26	Saline	17	21	40	20	30	20	10
BS26	Saline	17	22	40	50	30	20	20
BS26	Saline	17	23	40	30	20	10	10
BS26	Saline	17	24	40	10	20	30	20
BS26	Saline	17	25	40	0	10	40	0
BS26	Saline	17	26	40	10	40	40	30
BS26	Saline	17	27	40	20	10	40	50
BS26	Saline	17	28	40	20	10	0	50
BS26	Saline	17	29	40	20	50	10	10
BS26	Saline	17	0	41	0	0	50	0
BS26	Saline	17	1	41	20	30	10	10
BS26	Saline	17	2	41	10	20	20	10
BS26	Saline	17	3	41	30	10	0	20
BS26	Saline	17	4	41	0	30	20	10
BS26	Saline	17	5	41	40	0	40	10
BS26	Saline	17	6	41	50	20	20	10
BS26	Saline	17	7	41	30	0	0	30
BS26	Saline	17	8	41	40	40	0	30
BS26	Saline	17	9	41	0	30	70	20
BS26	Saline	17	10	41	0	50	30	0
BS26	Saline	17	11	41	20	0	10	40
BS26	Saline	17	12	41	70	0	0	20
BS26	Saline	17	13	41	20	30	10	30
BS26	Saline	17	14	41	10	20	20	10
BS26	Saline	17	15	41	10	0	30	0
BS26	Saline	17	16	41	20	10	20	0
BS26	Saline	17	17	41	20	0	20	40
BS26	Saline	17	18	41	20	20	20	20
BS26	Saline	17	19	41	20	10	20	10
BS26	Saline	17	20	41	0	10	20	20
BS26	Saline	17	21	41	20	20	10	10
BS26	Saline	17	22	41	40	30	20	50
BS26	Saline	17	23	41	30	20	10	10
BS26	Saline	17	24	41	10	20	40	20
BS26	Saline	17	25	41	0	10	40	0
BS26	Saline	17	26	41	10	30	20	30
BS26	Saline	17	27	41	10	10	50	40
BS26	Saline	17	28	41	20	20	30	40
BS26	Saline	17	29	41	20	20	10	20
BS26	Saline	17	0	42	0	0	20	0
BS26	Saline	17	1	42	30	20	10	10
BS26	Saline	17	2	42	20	10	10	10
BS26	Saline	17	3	42	10	20	0	20
BS26	Saline	17	4	42	0	20	10	10
BS26	Saline	17	5	42	60	0	40	10
BS26	Saline	17	6	42	50	20	20	10
BS26	Saline	17	7	42	30	0	0	30
BS26	Saline	17	8	42	50	30	0	30
BS26	Saline	17	9	42	0	20	80	30
BS26	Saline	17	10	42	0	30	30	0
BS26	Saline	17	11	42	10	0	20	30
BS26	Saline	17	12	42	60	10	0	10
BS26	Saline	17	13	42	20	40	10	30
BS26	Saline	17	14	42	10	0	20	10
BS26	Saline	17	15	42	10	0	10	10
BS26	Saline	17	16	42	10	20	20	0
BS26	Saline	17	17	42	30	0	30	30
BS26	Saline	17	18	42	10	10	30	40
BS26	Saline	17	19	42	10	30	10	10
BS26	Saline	17	20	42	10	20	10	10
BS26	Saline	17	21	42	20	20	10	0
BS26	Saline	17	22	42	40	20	30	40
BS26	Saline	17	23	42	30	40	10	10
BS26	Saline	17	24	42	10	30	40	30
BS26	Saline	17	25	42	10	0	30	10
BS26	Saline	17	26	42	30	30	20	40
BS26	Saline	17	27	42	10	20	60	20
BS26	Saline	17	28	42	20	20	30	20
BS26	Saline	17	29	42	30	40	10	20
BS26	Saline	17	0	43	0	0	10	0
BS26	Saline	17	1	43	60	20	0	10
BS26	Saline	17	2	43	20	10	10	0
BS26	Saline	17	3	43	10	20	0	20
BS26	Saline	17	4	43	0	20	20	20
BS26	Saline	17	5	43	50	0	40	10
BS26	Saline	17	6	43	60	30	20	0
BS26	Saline	17	7	43	50	0	0	30
BS26	Saline	17	8	43	40	20	0	20
BS26	Saline	17	9	43	0	20	50	30
BS26	Saline	17	10	43	0	30	30	0
BS26	Saline	17	11	43	10	10	30	40
BS26	Saline	17	12	43	60	10	0	10
BS26	Saline	17	13	43	10	50	0	20
BS26	Saline	17	14	43	10	0	10	10
BS26	Saline	17	15	43	10	0	20	10
BS26	Saline	17	16	43	20	20	30	0
BS26	Saline	17	17	43	30	0	30	20
BS26	Saline	17	18	43	10	20	20	40
BS26	Saline	17	19	43	20	30	0	10
BS26	Saline	17	20	43	10	10	10	10
BS26	Saline	17	21	43	20	10	10	0
BS26	Saline	17	22	43	30	20	20	30
BS26	Saline	17	23	43	30	30	10	10
BS26	Saline	17	24	43	10	30	50	40
BS26	Saline	17	25	43	30	0	30	10
BS26	Saline	17	26	43	20	30	20	40
BS26	Saline	17	27	43	10	10	60	20
BS26	Saline	17	28	43	10	10	40	20
BS26	Saline	17	29	43	10	20	20	20
BS26	Saline	17	0	44	30	0	10	0
BS26	Saline	17	1	44	70	20	0	0
BS26	Saline	17	2	44	20	10	0	0
BS26	Saline	17	3	44	0	20	0	10
BS26	Saline	17	4	44	0	30	30	20
BS26	Saline	17	5	44	60	0	50	10
BS26	Saline	17	6	44	60	30	10	0
BS26	Saline	17	7	44	60	10	0	20
BS26	Saline	17	8	44	20	30	10	20
BS26	Saline	17	9	44	0	20	40	30
BS26	Saline	17	10	44	0	20	30	0
BS26	Saline	17	11	44	10	10	50	50
BS26	Saline	17	12	44	50	10	0	20
BS26	Saline	17	13	44	10	40	0	20
BS26	Saline	17	14	44	10	10	20	10
BS26	Saline	17	15	44	10	10	30	20
BS26	Saline	17	16	44	20	20	30	0
BS26	Saline	17	17	44	40	0	40	20
BS26	Saline	17	18	44	0	20	10	40
BS26	Saline	17	19	44	20	30	0	10
BS26	Saline	17	20	44	10	20	10	20
BS26	Saline	17	21	44	20	0	10	0
BS26	Saline	17	22	44	40	20	30	30
BS26	Saline	17	23	44	30	40	0	10
BS26	Saline	17	24	44	0	30	40	40
BS26	Saline	17	25	44	30	0	20	10
BS26	Saline	17	26	44	20	10	30	40
BS26	Saline	17	27	44	10	10	60	10
BS26	Saline	17	28	44	30	10	50	30
BS26	Saline	17	29	44	10	20	10	20
BS26	Saline	17	0	45	30	10	10	10
BS26	Saline	17	1	45	90	30	0	0
BS26	Saline	17	2	45	10	10	0	10
BS26	Saline	17	3	45	0	10	0	10
BS26	Saline	17	4	45	0	30	20	10
BS26	Saline	17	5	45	50	10	50	10
BS26	Saline	17	6	45	60	10	30	0
BS26	Saline	17	7	45	70	10	0	10
BS26	Saline	17	8	45	40	30	10	20
BS26	Saline	17	9	45	0	10	20	40
BS26	Saline	17	10	45	0	10	20	0
BS26	Saline	17	11	45	10	10	50	50
BS26	Saline	17	12	45	40	10	0	20
BS26	Saline	17	13	45	10	30	0	0
BS26	Saline	17	14	45	20	10	20	10
BS26	Saline	17	15	45	0	30	30	40
BS26	Saline	17	16	45	20	10	40	0
BS26	Saline	17	17	45	20	0	40	10
BS26	Saline	17	18	45	0	20	20	50
BS26	Saline	17	19	45	20	20	20	20
BS26	Saline	17	20	45	10	20	20	10
BS26	Saline	17	21	45	10	10	0	0
BS26	Saline	17	22	45	30	10	20	30
BS26	Saline	17	23	45	30	30	10	10
BS26	Saline	17	24	45	0	10	50	30
BS26	Saline	17	25	45	30	0	10	20
BS26	Saline	17	26	45	20	0	30	30
BS26	Saline	17	27	45	10	10	40	10
BS26	Saline	17	28	45	30	20	70	40
BS26	Saline	17	29	45	20	20	20	20
BS26	Saline	17	0	46	50	10	10	10
BS26	Saline	17	1	46	90	30	0	0
BS26	Saline	17	2	46	10	10	0	10
BS26	Saline	17	3	46	0	10	10	10
BS26	Saline	17	4	46	0	20	20	20
BS26	Saline	17	5	46	40	10	40	10
BS26	Saline	17	6	46	50	20	40	0
BS26	Saline	17	7	46	60	20	0	10
BS26	Saline	17	8	46	40	20	10	10
BS26	Saline	17	9	46	0	20	10	30
BS26	Saline	17	10	46	0	20	40	0
BS26	Saline	17	11	46	10	10	70	50
BS26	Saline	17	12	46	20	10	0	20
BS26	Saline	17	13	46	10	30	10	10
BS26	Saline	17	14	46	20	10	10	20
BS26	Saline	17	15	46	0	40	40	60
BS26	Saline	17	16	46	20	10	50	0
BS26	Saline	17	17	46	20	0	20	30
BS26	Saline	17	18	46	0	10	30	40
BS26	Saline	17	19	46	20	30	40	20
BS26	Saline	17	20	46	10	20	20	10
BS26	Saline	17	21	46	10	10	20	0
BS26	Saline	17	22	46	30	10	30	10
BS26	Saline	17	23	46	20	30	20	10
BS26	Saline	17	24	46	10	10	30	30
BS26	Saline	17	25	46	30	0	10	20
BS26	Saline	17	26	46	20	0	30	30
BS26	Saline	17	27	46	10	20	30	10
BS26	Saline	17	28	46	20	10	40	40
BS26	Saline	17	29	46	20	30	30	10
BS26	Saline	17	0	47	50	10	0	10
BS26	Saline	17	1	47	90	40	0	0
BS26	Saline	17	2	47	0	10	0	20
BS26	Saline	17	3	47	0	0	10	10
BS26	Saline	17	4	47	0	10	20	20
BS26	Saline	17	5	47	20	10	30	10
BS26	Saline	17	6	47	30	40	50	10
BS26	Saline	17	7	47	50	30	0	10
BS26	Saline	17	8	47	30	10	20	10
BS26	Saline	17	9	47	0	20	0	20
BS26	Saline	17	10	47	0	20	40	0
BS26	Saline	17	11	47	10	10	60	60
BS26	Saline	17	12	47	30	0	0	20
BS26	Saline	17	13	47	30	20	10	20
BS26	Saline	17	14	47	20	10	10	20
BS26	Saline	17	15	47	10	40	40	50
BS26	Saline	17	16	47	30	0	40	0
BS26	Saline	17	17	47	10	0	20	30
BS26	Saline	17	18	47	10	20	20	20
BS26	Saline	17	19	47	40	10	40	20
BS26	Saline	17	20	47	0	20	20	10
BS26	Saline	17	21	47	10	10	20	0
BS26	Saline	17	22	47	30	10	30	20
BS26	Saline	17	23	47	20	10	20	10
BS26	Saline	17	24	47	10	0	20	20
BS26	Saline	17	25	47	20	0	20	10
BS26	Saline	17	26	47	0	0	40	30
BS26	Saline	17	27	47	10	10	20	20
BS26	Saline	17	28	47	20	20	50	40
BS26	Saline	17	29	47	10	10	40	10
BS26	Saline	17	0	48	60	20	0	10
BS26	Saline	17	1	48	80	40	0	0
BS26	Saline	17	2	48	0	0	0	20
BS26	Saline	17	3	48	0	0	20	10
BS26	Saline	17	4	48	0	20	10	10
BS26	Saline	17	5	48	20	10	40	10
BS26	Saline	17	6	48	30	30	50	10
BS26	Saline	17	7	48	30	30	0	20
BS26	Saline	17	8	48	50	10	20	10
BS26	Saline	17	9	48	0	30	0	20
BS26	Saline	17	10	48	0	20	40	0
BS26	Saline	17	11	48	10	0	50	50
BS26	Saline	17	12	48	30	0	0	30
BS26	Saline	17	13	48	40	0	10	20
BS26	Saline	17	14	48	10	10	10	40
BS26	Saline	17	15	48	10	40	30	50
BS26	Saline	17	16	48	20	0	20	0
BS26	Saline	17	17	48	20	0	40	30
BS26	Saline	17	18	48	10	10	20	20
BS26	Saline	17	19	48	30	10	50	20
BS26	Saline	17	20	48	10	40	20	20
BS26	Saline	17	21	48	10	20	20	0
BS26	Saline	17	22	48	30	20	30	30
BS26	Saline	17	23	48	10	10	20	10
BS26	Saline	17	24	48	10	0	10	10
BS26	Saline	17	25	48	0	10	20	20
BS26	Saline	17	26	48	0	0	30	20
BS26	Saline	17	27	48	20	10	30	10
BS26	Saline	17	28	48	20	20	40	40
BS26	Saline	17	29	48	10	10	30	10
BS26	Saline	17	0	49	30	20	0	20
BS26	Saline	17	1	49	60	30	10	0
BS26	Saline	17	2	49	0	0	0	20
BS26	Saline	17	3	49	0	0	20	20
BS26	Saline	17	4	49	0	10	10	10
BS26	Saline	17	5	49	10	10	30	10
BS26	Saline	17	6	49	20	40	50	20
BS26	Saline	17	7	49	20	30	0	10
BS26	Saline	17	8	49	50	20	10	0
BS26	Saline	17	9	49	0	20	0	20
BS26	Saline	17	10	49	0	20	30	0
BS26	Saline	17	11	49	10	0	30	30
BS26	Saline	17	12	49	30	0	0	30
BS26	Saline	17	13	49	50	10	10	30
BS26	Saline	17	14	49	10	0	10	30
BS26	Saline	17	15	49	10	30	20	50
BS26	Saline	17	16	49	20	0	30	0
BS26	Saline	17	17	49	10	0	30	40
BS26	Saline	17	18	49	10	20	20	20
BS26	Saline	17	19	49	30	10	50	20
BS26	Saline	17	20	49	10	30	30	20
BS26	Saline	17	21	49	10	20	20	0
BS26	Saline	17	22	49	20	30	30	30
BS26	Saline	17	23	49	0	0	30	0
BS26	Saline	17	24	49	10	10	20	0
BS26	Saline	17	25	49	0	10	20	20
BS26	Saline	17	26	49	0	10	30	20
BS26	Saline	17	27	49	20	10	30	10
BS26	Saline	17	28	49	0	30	30	40
BS26	Saline	17	29	49	20	20	30	10
BS26	Saline	17	0	50	30	10	20	10
BS26	Saline	17	1	50	40	20	10	0
BS26	Saline	17	2	50	0	0	0	10
BS26	Saline	17	3	50	10	0	30	20
BS26	Saline	17	4	50	0	20	20	30
BS26	Saline	17	5	50	20	0	40	10
BS26	Saline	17	6	50	10	50	30	20
BS26	Saline	17	7	50	10	30	0	10
BS26	Saline	17	8	50	30	20	20	0
BS26	Saline	17	9	50	0	20	10	10
BS26	Saline	17	10	50	0	10	30	0
BS26	Saline	17	11	50	0	0	20	20
BS26	Saline	17	12	50	20	20	0	20
BS26	Saline	17	13	50	40	10	10	40
BS26	Saline	17	14	50	10	0	10	40
BS26	Saline	17	15	50	10	10	20	30
BS26	Saline	17	16	50	20	0	20	0
BS26	Saline	17	17	50	10	0	50	40
BS26	Saline	17	18	50	10	20	30	10
BS26	Saline	17	19	50	40	20	40	10
BS26	Saline	17	20	50	10	30	20	20
BS26	Saline	17	21	50	10	10	20	0
BS26	Saline	17	22	50	20	20	40	30
BS26	Saline	17	23	50	0	0	30	0
BS26	Saline	17	24	50	20	10	20	0
BS26	Saline	17	25	50	0	10	10	10
BS26	Saline	17	26	50	0	10	20	20
BS26	Saline	17	27	50	10	20	30	20
BS26	Saline	17	28	50	0	20	10	30
BS26	Saline	17	29	50	10	30	20	10
BS26	Saline	17	0	51	10	10	30	20
BS26	Saline	17	1	51	30	10	20	0
BS26	Saline	17	2	51	0	0	0	10
BS26	Saline	17	3	51	10	0	20	10
BS26	Saline	17	4	51	0	20	20	30
BS26	Saline	17	5	51	30	0	30	10
BS26	Saline	17	6	51	30	40	20	20
BS26	Saline	17	7	51	10	20	0	20
BS26	Saline	17	8	51	30	20	20	0
BS26	Saline	17	9	51	0	10	10	10
BS26	Saline	17	10	51	0	0	20	0
BS26	Saline	17	11	51	0	0	10	20
BS26	Saline	17	12	51	30	20	0	40
BS26	Saline	17	13	51	40	10	0	40
BS26	Saline	17	14	51	10	0	10	30
BS26	Saline	17	15	51	10	0	10	20
BS26	Saline	17	16	51	10	0	20	0
BS26	Saline	17	17	51	10	0	50	30
BS26	Saline	17	18	51	10	20	20	30
BS26	Saline	17	19	51	40	10	20	10
BS26	Saline	17	20	51	10	30	30	30
BS26	Saline	17	21	51	20	10	0	10
BS26	Saline	17	22	51	20	20	40	20
BS26	Saline	17	23	51	0	0	30	10
BS26	Saline	17	24	51	20	10	30	0
BS26	Saline	17	25	51	0	10	20	20
BS26	Saline	17	26	51	0	20	20	20
BS26	Saline	17	27	51	10	10	30	30
BS26	Saline	17	28	51	0	20	10	30
BS26	Saline	17	29	51	10	20	10	10
BS26	Saline	17	0	52	30	20	30	20
BS26	Saline	17	1	52	20	0	30	10
BS26	Saline	17	2	52	0	10	10	0
BS26	Saline	17	3	52	10	0	20	10
BS26	Saline	17	4	52	0	20	20	30
BS26	Saline	17	5	52	30	0	50	10
BS26	Saline	17	6	52	30	20	10	10
BS26	Saline	17	7	52	0	10	0	20
BS26	Saline	17	8	52	30	40	10	0
BS26	Saline	17	9	52	0	10	10	20
BS26	Saline	17	10	52	0	0	20	0
BS26	Saline	17	11	52	0	0	20	20
BS26	Saline	17	12	52	30	20	0	40
BS26	Saline	17	13	52	20	10	0	40
BS26	Saline	17	14	52	10	0	10	30
BS26	Saline	17	15	52	0	0	20	30
BS26	Saline	17	16	52	0	0	30	0
BS26	Saline	17	17	52	10	0	40	20
BS26	Saline	17	18	52	0	10	20	30
BS26	Saline	17	19	52	20	10	20	10
BS26	Saline	17	20	52	20	30	40	40
BS26	Saline	17	21	52	10	30	0	30
BS26	Saline	17	22	52	20	20	30	10
BS26	Saline	17	23	52	10	0	30	10
BS26	Saline	17	24	52	20	10	30	0
BS26	Saline	17	25	52	0	10	10	20
BS26	Saline	17	26	52	10	20	10	10
BS26	Saline	17	27	52	20	10	40	20
BS26	Saline	17	28	52	0	10	0	40
BS26	Saline	17	29	52	10	40	10	20
BS26	Saline	17	0	53	20	20	30	20
BS26	Saline	17	1	53	0	0	30	10
BS26	Saline	17	2	53	0	10	10	0
BS26	Saline	17	3	53	10	0	10	10
BS26	Saline	17	4	53	0	10	20	40
BS26	Saline	17	5	53	30	0	40	0
BS26	Saline	17	6	53	40	20	20	10
BS26	Saline	17	7	53	10	10	0	10
BS26	Saline	17	8	53	10	40	10	0
BS26	Saline	17	9	53	0	0	20	20
BS26	Saline	17	10	53	0	0	30	0
BS26	Saline	17	11	53	0	0	30	10
BS26	Saline	17	12	53	30	20	0	40
BS26	Saline	17	13	53	20	10	0	40
BS26	Saline	17	14	53	20	0	10	10
BS26	Saline	17	15	53	0	0	30	40
BS26	Saline	17	16	53	10	0	30	0
BS26	Saline	17	17	53	0	10	20	20
BS26	Saline	17	18	53	20	10	20	30
BS26	Saline	17	19	53	10	10	20	10
BS26	Saline	17	20	53	20	10	40	30
BS26	Saline	17	21	53	10	20	10	30
BS26	Saline	17	22	53	10	10	30	0
BS26	Saline	17	23	53	10	0	30	10
BS26	Saline	17	24	53	30	10	30	10
BS26	Saline	17	25	53	10	0	10	10
BS26	Saline	17	26	53	10	30	10	10
BS26	Saline	17	27	53	10	20	20	30
BS26	Saline	17	28	53	0	10	0	30
BS26	Saline	17	29	53	10	40	10	10
BS26	Saline	17	0	54	20	20	50	10
BS26	Saline	17	1	54	10	0	20	10
BS26	Saline	17	2	54	0	20	10	0
BS26	Saline	17	3	54	10	0	10	10
BS26	Saline	17	4	54	0	20	10	40
BS26	Saline	17	5	54	40	0	30	0
BS26	Saline	17	6	54	40	10	20	0
BS26	Saline	17	7	54	10	0	0	10
BS26	Saline	17	8	54	10	20	10	0
BS26	Saline	17	9	54	0	0	20	10
BS26	Saline	17	10	54	0	0	50	0
BS26	Saline	17	11	54	0	10	40	10
BS26	Saline	17	12	54	30	30	0	40
BS26	Saline	17	13	54	20	0	0	40
BS26	Saline	17	14	54	20	0	0	10
BS26	Saline	17	15	54	0	0	40	30
BS26	Saline	17	16	54	10	10	20	0
BS26	Saline	17	17	54	10	10	30	10
BS26	Saline	17	18	54	40	0	20	20
BS26	Saline	17	19	54	10	20	30	0
BS26	Saline	17	20	54	20	20	30	20
BS26	Saline	17	21	54	10	20	10	30
BS26	Saline	17	22	54	0	0	30	0
BS26	Saline	17	23	54	10	10	30	20
BS26	Saline	17	24	54	30	0	30	10
BS26	Saline	17	25	54	10	0	10	10
BS26	Saline	17	26	54	10	20	0	10
BS26	Saline	17	27	54	20	20	20	30
BS26	Saline	17	28	54	0	0	0	20
BS26	Saline	17	29	54	0	30	20	10
BS26	Saline	17	0	55	20	20	40	10
BS26	Saline	17	1	55	10	0	20	10
BS26	Saline	17	2	55	0	20	10	0
BS26	Saline	17	3	55	0	0	0	10
BS26	Saline	17	4	55	0	10	10	20
BS26	Saline	17	5	55	30	0	20	0
BS26	Saline	17	6	55	40	10	30	0
BS26	Saline	17	7	55	20	0	0	10
BS26	Saline	17	8	55	20	20	0	0
BS26	Saline	17	9	55	0	0	10	10
BS26	Saline	17	10	55	0	0	50	0
BS26	Saline	17	11	55	0	10	40	10
BS26	Saline	17	12	55	30	10	0	40
BS26	Saline	17	13	55	20	0	10	30
BS26	Saline	17	14	55	10	0	0	10
BS26	Saline	17	15	55	10	0	40	40
BS26	Saline	17	16	55	20	10	20	0
BS26	Saline	17	17	55	10	10	30	20
BS26	Saline	17	18	55	40	0	0	20
BS26	Saline	17	19	55	0	10	20	10
BS26	Saline	17	20	55	20	20	30	20
BS26	Saline	17	21	55	10	20	10	30
BS26	Saline	17	22	55	0	0	20	0
BS26	Saline	17	23	55	10	10	20	20
BS26	Saline	17	24	55	20	10	30	10
BS26	Saline	17	25	55	20	0	10	20
BS26	Saline	17	26	55	20	30	0	10
BS26	Saline	17	27	55	20	10	20	20
BS26	Saline	17	28	55	0	0	0	30
BS26	Saline	17	29	55	0	20	40	10
BS26	Saline	17	0	56	30	20	30	0
BS26	Saline	17	1	56	10	0	30	10
BS26	Saline	17	2	56	0	20	20	0
BS26	Saline	17	3	56	0	0	0	20
BS26	Saline	17	4	56	0	10	20	20
BS26	Saline	17	5	56	30	0	20	10
BS26	Saline	17	6	56	20	10	20	0
BS26	Saline	17	7	56	20	0	0	10
BS26	Saline	17	8	56	20	20	30	0
BS26	Saline	17	9	56	0	0	10	10
BS26	Saline	17	10	56	0	0	40	0
BS26	Saline	17	11	56	10	10	30	10
BS26	Saline	17	12	56	40	20	0	20
BS26	Saline	17	13	56	20	10	10	20
BS26	Saline	17	14	56	10	10	0	20
BS26	Saline	17	15	56	10	0	50	40
BS26	Saline	17	16	56	20	20	20	0
BS26	Saline	17	17	56	10	10	30	10
BS26	Saline	17	18	56	40	0	0	0
BS26	Saline	17	19	56	0	10	20	20
BS26	Saline	17	20	56	30	20	10	10
BS26	Saline	17	21	56	0	20	10	20
BS26	Saline	17	22	56	10	0	30	10
BS26	Saline	17	23	56	10	20	20	30
BS26	Saline	17	24	56	10	10	30	20
BS26	Saline	17	25	56	20	20	0	10
BS26	Saline	17	26	56	20	20	0	0
BS26	Saline	17	27	56	20	10	30	10
BS26	Saline	17	28	56	0	0	0	20
BS26	Saline	17	29	56	0	20	50	10
BS26	Saline	17	0	57	20	10	40	0
BS26	Saline	17	1	57	10	10	20	0
BS26	Saline	17	2	57	0	10	10	0
BS26	Saline	17	3	57	0	0	0	20
BS26	Saline	17	4	57	0	10	30	20
BS26	Saline	17	5	57	30	0	0	10
BS26	Saline	17	6	57	20	10	20	0
BS26	Saline	17	7	57	30	0	0	10
BS26	Saline	17	8	57	20	10	30	0
BS26	Saline	17	9	57	0	0	10	0
BS26	Saline	17	10	57	0	10	40	0
BS26	Saline	17	11	57	10	10	30	0
BS26	Saline	17	12	57	40	20	0	20
BS26	Saline	17	13	57	20	10	10	20
BS26	Saline	17	14	57	20	10	0	30
BS26	Saline	17	15	57	20	0	30	40
BS26	Saline	17	16	57	20	20	10	0
BS26	Saline	17	17	57	10	10	30	10
BS26	Saline	17	18	57	40	0	10	0
BS26	Saline	17	19	57	10	10	20	20
BS26	Saline	17	20	57	30	10	10	10
BS26	Saline	17	21	57	0	10	10	0
BS26	Saline	17	22	57	10	0	40	20
BS26	Saline	17	23	57	0	20	20	30
BS26	Saline	17	24	57	10	10	30	30
BS26	Saline	17	25	57	20	30	10	10
BS26	Saline	17	26	57	20	20	10	0
BS26	Saline	17	27	57	20	10	30	10
BS26	Saline	17	28	57	10	0	0	10
BS26	Saline	17	29	57	0	0	40	20
BS26	Saline	17	0	58	20	0	40	0
BS26	Saline	17	1	58	10	10	20	0
BS26	Saline	17	2	58	0	10	10	10
BS26	Saline	17	3	58	10	0	10	20
BS26	Saline	17	4	58	0	10	30	10
BS26	Saline	17	5	58	20	0	0	10
BS26	Saline	17	6	58	0	30	10	0
BS26	Saline	17	7	58	20	0	0	10
BS26	Saline	17	8	58	20	10	30	0
BS26	Saline	17	9	58	0	0	0	0
BS26	Saline	17	10	58	0	10	40	0
BS26	Saline	17	11	58	10	10	30	0
BS26	Saline	17	12	58	40	30	0	10
BS26	Saline	17	13	58	10	10	10	30
BS26	Saline	17	14	58	10	10	0	30
BS26	Saline	17	15	58	20	10	20	30
BS26	Saline	17	16	58	10	20	30	0
BS26	Saline	17	17	58	20	0	30	10
BS26	Saline	17	18	58	30	0	20	0
BS26	Saline	17	19	58	20	30	30	20
BS26	Saline	17	20	58	30	10	10	10
BS26	Saline	17	21	58	0	10	0	0
BS26	Saline	17	22	58	30	10	40	20
BS26	Saline	17	23	58	0	20	30	30
BS26	Saline	17	24	58	10	10	30	30
BS26	Saline	17	25	58	10	30	10	10
BS26	Saline	17	26	58	20	10	10	0
BS26	Saline	17	27	58	20	0	30	0
BS26	Saline	17	28	58	20	0	0	30
BS26	Saline	17	29	58	0	0	40	20
BS26	Saline	17	0	59	20	0	30	0
BS26	Saline	17	1	59	10	10	20	0
BS26	Saline	17	2	59	0	0	20	30
BS26	Saline	17	3	59	10	0	10	10
BS26	Saline	17	4	59	0	0	30	10
BS26	Saline	17	5	59	10	0	10	10
BS26	Saline	17	6	59	0	40	10	0
BS26	Saline	17	7	59	20	10	0	10
BS26	Saline	17	8	59	20	10	30	0
BS26	Saline	17	9	59	0	0	0	0
BS26	Saline	17	10	59	0	10	30	0
BS26	Saline	17	11	59	10	0	20	0
BS26	Saline	17	12	59	40	20	0	10
BS26	Saline	17	13	59	0	20	10	50
BS26	Saline	17	14	59	10	10	0	40
BS26	Saline	17	15	59	20	10	10	30
BS26	Saline	17	16	59	20	10	40	0
BS26	Saline	17	17	59	20	10	20	10
BS26	Saline	17	18	59	10	0	30	0
BS26	Saline	17	19	59	40	20	20	20
BS26	Saline	17	20	59	30	0	10	10
BS26	Saline	17	21	59	20	20	0	10
BS26	Saline	17	22	59	30	10	30	20
BS26	Saline	17	23	59	10	10	20	20
BS26	Saline	17	24	59	10	10	20	30
BS26	Saline	17	25	59	10	30	10	20
BS26	Saline	17	26	59	20	10	10	0
BS26	Saline	17	27	59	10	0	30	30
BS26	Saline	17	28	59	40	0	0	30
BS26	Saline	17	29	59	0	10	30	30
BS26	Saline	17	0	60	20	0	40	0
BS26	Saline	17	1	60	20	10	30	0
BS26	Saline	17	2	60	0	0	40	30
BS26	Saline	17	3	60	10	10	10	20
BS26	Saline	17	4	60	0	0	20	10
BS26	Saline	17	5	60	20	0	10	20
BS26	Saline	17	6	60	0	30	10	0
BS26	Saline	17	7	60	20	10	0	10
BS26	Saline	17	8	60	10	10	30	0
BS26	Saline	17	9	60	0	0	0	0
BS26	Saline	17	10	60	0	10	40	0
BS26	Saline	17	11	60	10	0	20	10
BS26	Saline	17	12	60	50	20	0	10
BS26	Saline	17	13	60	0	20	0	80
BS26	Saline	17	14	60	10	10	0	30
BS26	Saline	17	15	60	20	10	20	20
BS26	Saline	17	16	60	10	10	40	0
BS26	Saline	17	17	60	20	10	0	10
BS26	Saline	17	18	60	20	0	30	0
BS26	Saline	17	19	60	40	20	20	10
BS26	Saline	17	20	60	40	0	20	10
BS26	Saline	17	21	60	20	20	0	20
BS26	Saline	17	22	60	30	20	30	20
BS26	Saline	17	23	60	20	10	20	20
BS26	Saline	17	24	60	10	0	10	30
BS26	Saline	17	25	60	0	30	10	40
BS26	Saline	17	26	60	10	0	10	0
BS26	Saline	17	27	60	10	0	40	30
BS26	Saline	17	28	60	50	0	10	30
BS26	Saline	17	29	60	0	10	20	30
BS26	Saline	17	0	61	10	10	50	0
BS26	Saline	17	1	61	20	10	10	0
BS26	Saline	17	2	61	0	0	30	30
BS26	Saline	17	3	61	20	10	30	10
BS26	Saline	17	4	61	0	0	20	10
BS26	Saline	17	5	61	10	0	10	10
BS26	Saline	17	6	61	10	40	10	0
BS26	Saline	17	7	61	30	10	0	0
BS26	Saline	17	8	61	0	20	0	10
BS26	Saline	17	9	61	0	10	0	0
BS26	Saline	17	10	61	0	10	40	0
BS26	Saline	17	11	61	0	0	30	20
BS26	Saline	17	12	61	50	10	0	10
BS26	Saline	17	13	61	0	10	0	80
BS26	Saline	17	14	61	20	0	10	20
BS26	Saline	17	15	61	20	10	10	20
BS26	Saline	17	16	61	10	0	40	0
BS26	Saline	17	17	61	40	10	0	10
BS26	Saline	17	18	61	20	0	30	10
BS26	Saline	17	19	61	50	20	30	0
BS26	Saline	17	20	61	40	10	40	20
BS26	Saline	17	21	61	20	20	0	20
BS26	Saline	17	22	61	20	20	40	10
BS26	Saline	17	23	61	20	0	10	0
BS26	Saline	17	24	61	10	0	0	30
BS26	Saline	17	25	61	20	10	10	40
BS26	Saline	17	26	61	10	0	10	10
BS26	Saline	17	27	61	10	0	30	40
BS26	Saline	17	28	61	50	0	20	40
BS26	Saline	17	29	61	10	10	10	40
BS26	Saline	17	0	62	10	20	40	0
BS26	Saline	17	1	62	30	0	20	0
BS26	Saline	17	2	62	0	0	40	30
BS26	Saline	17	3	62	20	10	30	20
BS26	Saline	17	4	62	0	0	10	10
BS26	Saline	17	5	62	20	0	20	10
BS26	Saline	17	6	62	20	50	20	0
BS26	Saline	17	7	62	20	10	0	0
BS26	Saline	17	8	62	0	10	0	10
BS26	Saline	17	9	62	0	10	0	0
BS26	Saline	17	10	62	0	0	40	0
BS26	Saline	17	11	62	0	0	20	20
BS26	Saline	17	12	62	50	10	0	10
BS26	Saline	17	13	62	0	20	0	80
BS26	Saline	17	14	62	10	0	10	10
BS26	Saline	17	15	62	20	10	10	10
BS26	Saline	17	16	62	20	0	40	0
BS26	Saline	17	17	62	40	10	0	10
BS26	Saline	17	18	62	20	10	20	10
BS26	Saline	17	19	62	40	30	30	0
BS26	Saline	17	20	62	30	10	30	30
BS26	Saline	17	21	62	20	10	0	30
BS26	Saline	17	22	62	20	20	50	20
BS26	Saline	17	23	62	20	10	10	0
BS26	Saline	17	24	62	10	0	0	30
BS26	Saline	17	25	62	20	0	0	40
BS26	Saline	17	26	62	0	0	0	10
BS26	Saline	17	27	62	0	0	20	50
BS26	Saline	17	28	62	40	0	30	40
BS26	Saline	17	29	62	10	10	10	20
BS26	Saline	17	0	63	20	30	50	0
BS26	Saline	17	1	63	30	0	30	0
BS26	Saline	17	2	63	0	10	40	20
BS26	Saline	17	3	63	10	20	30	20
BS26	Saline	17	4	63	0	0	10	20
BS26	Saline	17	5	63	30	0	20	20
BS26	Saline	17	6	63	30	30	30	0
BS26	Saline	17	7	63	20	20	0	0
BS26	Saline	17	8	63	0	20	0	10
BS26	Saline	17	9	63	0	10	0	0
BS26	Saline	17	10	63	0	0	30	0
BS26	Saline	17	11	63	0	0	10	20
BS26	Saline	17	12	63	50	0	0	10
BS26	Saline	17	13	63	0	20	0	70
BS26	Saline	17	14	63	50	0	10	10
BS26	Saline	17	15	63	30	0	10	10
BS26	Saline	17	16	63	20	0	30	0
BS26	Saline	17	17	63	30	10	10	10
BS26	Saline	17	18	63	10	20	10	10
BS26	Saline	17	19	63	30	10	10	10
BS26	Saline	17	20	63	30	10	30	40
BS26	Saline	17	21	63	20	10	0	30
BS26	Saline	17	22	63	0	10	60	20
BS26	Saline	17	23	63	20	10	0	10
BS26	Saline	17	24	63	0	0	0	20
BS26	Saline	17	25	63	20	10	0	40
BS26	Saline	17	26	63	10	0	0	10
BS26	Saline	17	27	63	10	0	20	60
BS26	Saline	17	28	63	30	0	30	30
BS26	Saline	17	29	63	10	10	10	20
BS26	Saline	17	0	64	20	30	40	0
BS26	Saline	17	1	64	20	0	30	0
BS26	Saline	17	2	64	0	10	30	10
BS26	Saline	17	3	64	10	20	50	20
BS26	Saline	17	4	64	0	10	20	20
BS26	Saline	17	5	64	50	0	10	20
BS26	Saline	17	6	64	40	30	30	0
BS26	Saline	17	7	64	20	10	0	10
BS26	Saline	17	8	64	0	20	0	20
BS26	Saline	17	9	64	0	10	0	0
BS26	Saline	17	10	64	0	20	40	0
BS26	Saline	17	11	64	0	0	10	20
BS26	Saline	17	12	64	60	0	0	10
BS26	Saline	17	13	64	0	20	10	50
BS26	Saline	17	14	64	50	10	20	0
BS26	Saline	17	15	64	30	10	20	10
BS26	Saline	17	16	64	10	0	20	0
BS26	Saline	17	17	64	20	0	10	10
BS26	Saline	17	18	64	10	30	0	10
BS26	Saline	17	19	64	20	10	10	10
BS26	Saline	17	20	64	40	10	40	50
BS26	Saline	17	21	64	0	0	0	40
BS26	Saline	17	22	64	10	10	60	20
BS26	Saline	17	23	64	20	30	0	10
BS26	Saline	17	24	64	0	0	0	20
BS26	Saline	17	25	64	20	10	0	30
BS26	Saline	17	26	64	10	0	10	10
BS26	Saline	17	27	64	10	10	10	40
BS26	Saline	17	28	64	10	10	30	30
BS26	Saline	17	29	64	20	10	20	10
BS26	Saline	17	0	65	20	30	20	0
BS26	Saline	17	1	65	10	0	20	10
BS26	Saline	17	2	65	0	10	10	20
BS26	Saline	17	3	65	10	10	60	10
BS26	Saline	17	4	65	0	10	20	30
BS26	Saline	17	5	65	50	0	20	10
BS26	Saline	17	6	65	50	30	20	0
BS26	Saline	17	7	65	10	10	0	20
BS26	Saline	17	8	65	0	20	0	30
BS26	Saline	17	9	65	0	10	10	0
BS26	Saline	17	10	65	0	20	40	0
BS26	Saline	17	11	65	10	0	20	10
BS26	Saline	17	12	65	50	0	0	20
BS26	Saline	17	13	65	0	20	10	20
BS26	Saline	17	14	65	50	10	20	0
BS26	Saline	17	15	65	20	10	10	10
BS26	Saline	17	16	65	10	0	20	0
BS26	Saline	17	17	65	30	0	10	0
BS26	Saline	17	18	65	0	40	0	10
BS26	Saline	17	19	65	20	10	20	10
BS26	Saline	17	20	65	40	20	30	60
BS26	Saline	17	21	65	20	0	0	40
BS26	Saline	17	22	65	10	0	60	40
BS26	Saline	17	23	65	10	30	0	10
BS26	Saline	17	24	65	0	0	0	20
BS26	Saline	17	25	65	20	10	0	0
BS26	Saline	17	26	65	10	0	20	20
BS26	Saline	17	27	65	10	10	10	50
BS26	Saline	17	28	65	10	10	20	20
BS26	Saline	17	29	65	20	10	10	10
BS26	Saline	17	0	66	20	30	10	0
BS26	Saline	17	1	66	20	0	20	10
BS26	Saline	17	2	66	0	20	20	30
BS26	Saline	17	3	66	0	10	60	10
BS26	Saline	17	4	66	0	10	20	20
BS26	Saline	17	5	66	60	10	20	20
BS26	Saline	17	6	66	40	20	30	0
BS26	Saline	17	7	66	0	20	0	20
BS26	Saline	17	8	66	0	10	0	20
BS26	Saline	17	9	66	0	0	10	0
BS26	Saline	17	10	66	0	20	40	0
BS26	Saline	17	11	66	10	0	20	0
BS26	Saline	17	12	66	30	0	0	20
BS26	Saline	17	13	66	0	20	10	20
BS26	Saline	17	14	66	50	10	10	10
BS26	Saline	17	15	66	20	10	10	10
BS26	Saline	17	16	66	10	0	10	0
BS26	Saline	17	17	66	20	10	10	0
BS26	Saline	17	18	66	10	40	0	0
[truncated: 1,031 more rows]

## Sheet: 4A -Bottom
animal	condition	unit	trial	tbin	nacl	sucrose	ca	qhcl
BS66	Saline	5	0	0	10	10	10	0
BS66	Saline	5	1	0	10	10	20	0
BS66	Saline	5	2	0	10	10	20	0
BS66	Saline	5	3	0	0	0	10	0
BS66	Saline	5	4	0	10	10	0	0
BS66	Saline	5	5	0	0	10	0	0
BS66	Saline	5	6	0	10	10	20	0
BS66	Saline	5	7	0	10	10	0	10
BS66	Saline	5	8	0	20	0	0	0
BS66	Saline	5	9	0	0	0	10	0
BS66	Saline	5	10	0	10	20	10	0
BS66	Saline	5	11	0	10	0	20	10
BS66	Saline	5	12	0	10	0	10	10
BS66	Saline	5	13	0	0	10	10	0
BS66	Saline	5	14	0	0	10	0	10
BS66	Saline	5	15	0	0	0	10	0
BS66	Saline	5	16	0	0	0	10	0
BS66	Saline	5	17	0	0	0	20	10
BS66	Saline	5	18	0	10	10	0	0
BS66	Saline	5	19	0	10	0	0	10
BS66	Saline	5	20	0	0	10	0	0
BS66	Saline	5	21	0	0	30	0	0
BS66	Saline	5	22	0	0	0	0	0
BS66	Saline	5	23	0	0	10	0	0
BS66	Saline	5	24	0	0	0	0	10
BS66	Saline	5	25	0	0	0	20	0
BS66	Saline	5	26	0	0	10	0	0
BS66	Saline	5	27	0	0	0	10	0
BS66	Saline	5	28	0	0	10	0	10
BS66	Saline	5	29	0	20	0	0	10
BS66	Saline	5	0	1	10	0	10	0
BS66	Saline	5	1	1	10	10	20	0
BS66	Saline	5	2	1	10	10	20	10
BS66	Saline	5	3	1	0	0	10	0
BS66	Saline	5	4	1	10	10	0	10
BS66	Saline	5	5	1	0	10	0	0
BS66	Saline	5	6	1	20	10	20	0
BS66	Saline	5	7	1	0	20	0	10
BS66	Saline	5	8	1	30	10	0	0
BS66	Saline	5	9	1	0	0	10	0
BS66	Saline	5	10	1	10	20	0	0
BS66	Saline	5	11	1	0	0	10	0
BS66	Saline	5	12	1	10	0	10	10
BS66	Saline	5	13	1	0	20	10	0
BS66	Saline	5	14	1	0	10	0	0
BS66	Saline	5	15	1	0	0	0	0
BS66	Saline	5	16	1	0	0	10	0
BS66	Saline	5	17	1	0	0	30	10
BS66	Saline	5	18	1	10	10	0	0
BS66	Saline	5	19	1	10	0	10	10
BS66	Saline	5	20	1	0	10	0	0
BS66	Saline	5	21	1	0	30	0	0
BS66	Saline	5	22	1	0	0	0	0
BS66	Saline	5	23	1	10	10	10	0
BS66	Saline	5	24	1	0	0	0	0
BS66	Saline	5	25	1	0	0	30	0
BS66	Saline	5	26	1	0	10	0	0
BS66	Saline	5	27	1	0	10	10	0
BS66	Saline	5	28	1	0	0	0	10
BS66	Saline	5	29	1	10	0	0	20
BS66	Saline	5	0	2	10	10	10	0
BS66	Saline	5	1	2	0	10	10	0
BS66	Saline	5	2	2	10	20	20	10
BS66	Saline	5	3	2	0	0	10	0
BS66	Saline	5	4	2	10	20	0	10
BS66	Saline	5	5	2	0	0	0	0
BS66	Saline	5	6	2	20	10	10	0
BS66	Saline	5	7	2	0	30	0	0
BS66	Saline	5	8	2	20	10	0	0
BS66	Saline	5	9	2	0	0	0	0
BS66	Saline	5	10	2	10	20	10	0
BS66	Saline	5	11	2	0	0	10	0
BS66	Saline	5	12	2	0	0	10	10
BS66	Saline	5	13	2	0	10	10	0
BS66	Saline	5	14	2	0	20	0	0
BS66	Saline	5	15	2	0	0	10	0
BS66	Saline	5	16	2	0	0	0	0
BS66	Saline	5	17	2	0	0	20	10
BS66	Saline	5	18	2	20	10	10	0
BS66	Saline	5	19	2	10	0	10	20
BS66	Saline	5	20	2	10	0	0	0
BS66	Saline	5	21	2	0	30	0	0
BS66	Saline	5	22	2	0	0	0	10
BS66	Saline	5	23	2	10	10	10	0
BS66	Saline	5	24	2	0	0	0	10
BS66	Saline	5	25	2	10	0	20	0
BS66	Saline	5	26	2	0	10	0	0
BS66	Saline	5	27	2	10	10	10	0
BS66	Saline	5	28	2	0	0	0	20
BS66	Saline	5	29	2	10	0	0	10
BS66	Saline	5	0	3	0	10	0	0
BS66	Saline	5	1	3	0	10	10	0
BS66	Saline	5	2	3	10	20	20	10
BS66	Saline	5	3	3	0	0	10	0
BS66	Saline	5	4	3	10	20	0	10
BS66	Saline	5	5	3	0	0	0	0
BS66	Saline	5	6	3	30	0	10	0
BS66	Saline	5	7	3	0	30	0	10
BS66	Saline	5	8	3	20	10	0	10
BS66	Saline	5	9	3	0	0	0	0
BS66	Saline	5	10	3	0	20	20	0
BS66	Saline	5	11	3	0	0	10	0
BS66	Saline	5	12	3	10	0	10	0
BS66	Saline	5	13	3	0	10	10	0
BS66	Saline	5	14	3	0	10	10	10
BS66	Saline	5	15	3	0	0	10	0
BS66	Saline	5	16	3	0	0	30	0
BS66	Saline	5	17	3	10	0	20	30
BS66	Saline	5	18	3	20	0	10	0
BS66	Saline	5	19	3	10	0	10	20
BS66	Saline	5	20	3	10	0	0	0
BS66	Saline	5	21	3	0	30	0	0
BS66	Saline	5	22	3	0	0	0	10
BS66	Saline	5	23	3	10	10	10	0
BS66	Saline	5	24	3	0	0	0	10
BS66	Saline	5	25	3	10	0	20	0
BS66	Saline	5	26	3	0	10	0	0
BS66	Saline	5	27	3	20	20	20	0
BS66	Saline	5	28	3	0	0	0	20
BS66	Saline	5	29	3	10	0	0	10
BS66	Saline	5	0	4	0	10	0	0
BS66	Saline	5	1	4	0	10	10	0
BS66	Saline	5	2	4	10	10	10	10
BS66	Saline	5	3	4	0	0	10	0
BS66	Saline	5	4	4	0	10	0	10
BS66	Saline	5	5	4	0	0	0	0
BS66	Saline	5	6	4	20	0	10	10
BS66	Saline	5	7	4	0	20	0	10
BS66	Saline	5	8	4	10	10	0	10
BS66	Saline	5	9	4	0	0	0	0
BS66	Saline	5	10	4	0	20	20	0
BS66	Saline	5	11	4	0	0	20	0
BS66	Saline	5	12	4	10	0	0	0
BS66	Saline	5	13	4	0	10	10	0
BS66	Saline	5	14	4	0	10	10	10
BS66	Saline	5	15	4	0	0	10	0
BS66	Saline	5	16	4	0	10	30	0
BS66	Saline	5	17	4	10	0	10	20
BS66	Saline	5	18	4	10	0	10	0
BS66	Saline	5	19	4	10	0	10	30
BS66	Saline	5	20	4	20	0	0	0
BS66	Saline	5	21	4	0	10	0	0
BS66	Saline	5	22	4	20	0	0	10
BS66	Saline	5	23	4	20	10	10	0
BS66	Saline	5	24	4	0	0	0	20
BS66	Saline	5	25	4	10	0	20	0
BS66	Saline	5	26	4	0	20	0	0
BS66	Saline	5	27	4	20	30	20	0
BS66	Saline	5	28	4	0	0	0	20
BS66	Saline	5	29	4	0	0	0	10
BS66	Saline	5	0	5	0	20	0	0
BS66	Saline	5	1	5	10	0	0	0
BS66	Saline	5	2	5	0	10	10	10
BS66	Saline	5	3	5	0	0	10	0
BS66	Saline	5	4	5	0	20	10	10
BS66	Saline	5	5	5	0	0	0	0
BS66	Saline	5	6	5	20	0	0	10
BS66	Saline	5	7	5	0	20	0	20
BS66	Saline	5	8	5	10	10	0	10
BS66	Saline	5	9	5	0	0	0	0
BS66	Saline	5	10	5	10	10	20	0
BS66	Saline	5	11	5	0	0	10	0
BS66	Saline	5	12	5	10	0	0	0
BS66	Saline	5	13	5	0	10	10	0
BS66	Saline	5	14	5	0	10	10	10
BS66	Saline	5	15	5	0	0	10	0
BS66	Saline	5	16	5	0	10	30	0
BS66	Saline	5	17	5	20	0	10	20
BS66	Saline	5	18	5	10	0	10	0
BS66	Saline	5	19	5	0	0	10	30
BS66	Saline	5	20	5	20	0	0	0
BS66	Saline	5	21	5	0	0	0	0
BS66	Saline	5	22	5	20	0	0	10
BS66	Saline	5	23	5	20	10	20	0
BS66	Saline	5	24	5	0	0	0	20
BS66	Saline	5	25	5	10	0	20	0
BS66	Saline	5	26	5	0	20	0	0
BS66	Saline	5	27	5	20	30	10	0
BS66	Saline	5	28	5	10	0	0	10
BS66	Saline	5	29	5	0	0	10	10
BS66	Saline	5	0	6	0	30	0	0
BS66	Saline	5	1	6	10	0	10	0
BS66	Saline	5	2	6	0	10	10	10
BS66	Saline	5	3	6	0	0	20	0
BS66	Saline	5	4	6	0	30	10	0
BS66	Saline	5	5	6	0	0	0	0
BS66	Saline	5	6	6	10	0	10	10
BS66	Saline	5	7	6	0	10	0	20
BS66	Saline	5	8	6	0	10	0	10
BS66	Saline	5	9	6	0	0	0	0
BS66	Saline	5	10	6	10	10	20	0
BS66	Saline	5	11	6	0	0	10	0
BS66	Saline	5	12	6	10	0	0	0
BS66	Saline	5	13	6	0	0	10	20
BS66	Saline	5	14	6	0	10	10	20
BS66	Saline	5	15	6	10	0	10	0
BS66	Saline	5	16	6	0	10	30	0
BS66	Saline	5	17	6	20	0	0	20
BS66	Saline	5	18	6	10	0	10	0
BS66	Saline	5	19	6	10	0	0	30
BS66	Saline	5	20	6	30	0	0	0
BS66	Saline	5	21	6	0	0	0	0
BS66	Saline	5	22	6	20	0	0	10
BS66	Saline	5	23	6	20	10	10	0
BS66	Saline	5	24	6	0	0	0	30
BS66	Saline	5	25	6	10	0	10	0
BS66	Saline	5	26	6	0	20	0	0
BS66	Saline	5	27	6	30	30	10	0
BS66	Saline	5	28	6	20	0	0	20
BS66	Saline	5	29	6	0	0	10	10
BS66	Saline	5	0	7	10	20	0	0
BS66	Saline	5	1	7	10	0	10	0
BS66	Saline	5	2	7	0	0	10	10
BS66	Saline	5	3	7	10	0	20	0
BS66	Saline	5	4	7	0	20	10	0
BS66	Saline	5	5	7	0	0	0	0
BS66	Saline	5	6	7	20	0	10	10
BS66	Saline	5	7	7	0	0	0	20
BS66	Saline	5	8	7	10	10	0	10
BS66	Saline	5	9	7	0	0	0	0
BS66	Saline	5	10	7	10	10	10	0
BS66	Saline	5	11	7	0	0	10	0
BS66	Saline	5	12	7	10	0	0	0
BS66	Saline	5	13	7	0	0	10	30
BS66	Saline	5	14	7	0	10	10	20
BS66	Saline	5	15	7	10	0	0	0
BS66	Saline	5	16	7	0	10	30	0
BS66	Saline	5	17	7	20	0	0	20
BS66	Saline	5	18	7	0	0	0	0
BS66	Saline	5	19	7	10	0	0	10
BS66	Saline	5	20	7	20	10	0	0
BS66	Saline	5	21	7	0	0	0	0
BS66	Saline	5	22	7	20	0	0	0
BS66	Saline	5	23	7	30	10	10	0
BS66	Saline	5	24	7	0	0	10	20
BS66	Saline	5	25	7	0	10	10	0
BS66	Saline	5	26	7	0	20	0	10
BS66	Saline	5	27	7	20	30	10	10
BS66	Saline	5	28	7	20	0	0	10
BS66	Saline	5	29	7	0	0	10	10
BS66	Saline	5	0	8	10	20	0	10
BS66	Saline	5	1	8	10	0	10	10
BS66	Saline	5	2	8	0	0	0	10
BS66	Saline	5	3	8	10	0	10	0
BS66	Saline	5	4	8	0	20	10	0
BS66	Saline	5	5	8	10	0	0	10
BS66	Saline	5	6	8	10	0	20	10
BS66	Saline	5	7	8	0	0	0	10
BS66	Saline	5	8	8	10	10	0	0
BS66	Saline	5	9	8	0	0	0	0
BS66	Saline	5	10	8	30	20	0	10
BS66	Saline	5	11	8	0	0	20	0
BS66	Saline	5	12	8	0	0	0	0
BS66	Saline	5	13	8	0	10	0	30
BS66	Saline	5	14	8	0	20	0	10
BS66	Saline	5	15	8	10	0	0	0
BS66	Saline	5	16	8	0	10	0	0
BS66	Saline	5	17	8	10	0	0	0
BS66	Saline	5	18	8	0	0	0	0
BS66	Saline	5	19	8	10	0	0	20
BS66	Saline	5	20	8	20	10	0	0
BS66	Saline	5	21	8	0	10	0	0
BS66	Saline	5	22	8	20	0	0	0
BS66	Saline	5	23	8	30	20	10	0
BS66	Saline	5	24	8	0	0	10	20
BS66	Saline	5	25	8	0	10	10	0
BS66	Saline	5	26	8	0	20	0	10
BS66	Saline	5	27	8	10	20	10	10
BS66	Saline	5	28	8	20	0	10	10
BS66	Saline	5	29	8	10	0	10	10
BS66	Saline	5	0	9	20	20	0	10
BS66	Saline	5	1	9	10	0	10	10
BS66	Saline	5	2	9	0	0	0	10
BS66	Saline	5	3	9	10	0	10	10
BS66	Saline	5	4	9	0	30	10	0
BS66	Saline	5	5	9	10	0	0	20
BS66	Saline	5	6	9	10	0	20	0
BS66	Saline	5	7	9	0	0	0	10
BS66	Saline	5	8	9	10	20	0	0
BS66	Saline	5	9	9	0	20	0	0
BS66	Saline	5	10	9	30	20	0	10
BS66	Saline	5	11	9	0	0	10	0
BS66	Saline	5	12	9	0	0	0	0
BS66	Saline	5	13	9	0	20	0	30
BS66	Saline	5	14	9	0	30	0	10
BS66	Saline	5	15	9	10	0	0	0
BS66	Saline	5	16	9	0	0	0	0
BS66	Saline	5	17	9	10	0	0	10
BS66	Saline	5	18	9	0	0	0	0
BS66	Saline	5	19	9	10	0	0	10
BS66	Saline	5	20	9	10	10	0	0
BS66	Saline	5	21	9	0	10	0	0
BS66	Saline	5	22	9	0	0	0	0
BS66	Saline	5	23	9	20	10	20	0
BS66	Saline	5	24	9	0	0	10	10
BS66	Saline	5	25	9	0	10	0	0
BS66	Saline	5	26	9	0	20	0	10
BS66	Saline	5	27	9	10	20	10	10
BS66	Saline	5	28	9	20	0	10	10
BS66	Saline	5	29	9	10	0	10	10
BS66	Saline	5	0	10	20	10	0	10
BS66	Saline	5	1	10	0	0	10	10
BS66	Saline	5	2	10	0	10	0	10
BS66	Saline	5	3	10	10	0	20	10
BS66	Saline	5	4	10	0	20	0	10
BS66	Saline	5	5	10	10	0	0	20
BS66	Saline	5	6	10	10	0	20	0
BS66	Saline	5	7	10	0	0	0	0
BS66	Saline	5	8	10	20	20	0	0
BS66	Saline	5	9	10	0	20	0	0
BS66	Saline	5	10	10	20	10	0	10
BS66	Saline	5	11	10	0	0	10	0
BS66	Saline	5	12	10	0	0	0	0
BS66	Saline	5	13	10	10	20	0	30
BS66	Saline	5	14	10	0	30	0	10
BS66	Saline	5	15	10	10	0	0	10
BS66	Saline	5	16	10	0	0	0	0
BS66	Saline	5	17	10	0	0	0	10
BS66	Saline	5	18	10	0	0	0	0
BS66	Saline	5	19	10	10	0	0	10
BS66	Saline	5	20	10	20	10	0	0
BS66	Saline	5	21	10	0	10	0	10
BS66	Saline	5	22	10	0	0	0	0
BS66	Saline	5	23	10	20	10	10	0
BS66	Saline	5	24	10	0	0	10	10
BS66	Saline	5	25	10	0	10	0	0
BS66	Saline	5	26	10	0	10	0	10
BS66	Saline	5	27	10	10	30	10	10
BS66	Saline	5	28	10	10	0	20	10
BS66	Saline	5	29	10	10	20	0	20
BS66	Saline	5	0	11	20	0	0	20
BS66	Saline	5	1	11	0	0	0	10
BS66	Saline	5	2	11	0	10	0	0
BS66	Saline	5	3	11	10	10	10	20
BS66	Saline	5	4	11	10	10	0	10
BS66	Saline	5	5	11	10	0	0	20
BS66	Saline	5	6	11	10	0	10	0
BS66	Saline	5	7	11	0	0	0	10
BS66	Saline	5	8	11	20	10	0	0
BS66	Saline	5	9	11	0	20	0	0
BS66	Saline	5	10	11	20	10	10	10
BS66	Saline	5	11	11	0	0	10	10
BS66	Saline	5	12	11	0	0	0	0
BS66	Saline	5	13	11	10	30	0	10
BS66	Saline	5	14	11	0	30	0	0
BS66	Saline	5	15	11	0	0	0	10
BS66	Saline	5	16	11	0	0	0	0
BS66	Saline	5	17	11	10	0	0	10
BS66	Saline	5	18	11	0	0	0	0
BS66	Saline	5	19	11	0	0	0	10
BS66	Saline	5	20	11	10	10	0	0
BS66	Saline	5	21	11	0	10	0	10
BS66	Saline	5	22	11	0	0	0	0
BS66	Saline	5	23	11	10	10	10	0
BS66	Saline	5	24	11	0	0	20	0
BS66	Saline	5	25	11	0	10	0	0
BS66	Saline	5	26	11	0	10	0	20
BS66	Saline	5	27	11	0	20	10	10
BS66	Saline	5	28	11	0	0	20	0
BS66	Saline	5	29	11	20	40	0	10
BS66	Saline	5	0	12	10	0	0	20
BS66	Saline	5	1	12	0	0	0	10
BS66	Saline	5	2	12	0	10	0	0
BS66	Saline	5	3	12	0	10	10	20
BS66	Saline	5	4	12	10	10	0	10
BS66	Saline	5	5	12	10	0	0	20
BS66	Saline	5	6	12	0	0	10	0
BS66	Saline	5	7	12	0	0	0	10
BS66	Saline	5	8	12	10	10	0	0
BS66	Saline	5	9	12	0	20	0	0
BS66	Saline	5	10	12	30	20	10	10
BS66	Saline	5	11	12	0	0	10	10
BS66	Saline	5	12	12	0	0	0	0
BS66	Saline	5	13	12	10	40	0	0
BS66	Saline	5	14	12	0	20	0	0
BS66	Saline	5	15	12	0	0	0	10
BS66	Saline	5	16	12	0	0	0	0
BS66	Saline	5	17	12	10	0	0	10
BS66	Saline	5	18	12	0	0	10	0
BS66	Saline	5	19	12	0	0	0	10
BS66	Saline	5	20	12	10	10	0	0
BS66	Saline	5	21	12	0	10	0	10
BS66	Saline	5	22	12	0	0	0	0
BS66	Saline	5	23	12	0	10	10	0
BS66	Saline	5	24	12	0	0	10	0
BS66	Saline	5	25	12	0	0	0	0
BS66	Saline	5	26	12	0	10	0	10
BS66	Saline	5	27	12	10	20	20	0
BS66	Saline	5	28	12	0	0	20	0
BS66	Saline	5	29	12	20	50	0	10
BS66	Saline	5	0	13	10	0	0	10
BS66	Saline	5	1	13	0	0	0	10
BS66	Saline	5	2	13	0	10	0	0
BS66	Saline	5	3	13	0	10	10	20
BS66	Saline	5	4	13	10	20	0	10
BS66	Saline	5	5	13	10	0	0	10
BS66	Saline	5	6	13	0	0	0	0
BS66	Saline	5	7	13	0	0	0	10
BS66	Saline	5	8	13	10	10	0	0
BS66	Saline	5	9	13	0	30	0	0
BS66	Saline	5	10	13	20	10	10	0
BS66	Saline	5	11	13	0	0	10	10
BS66	Saline	5	12	13	0	10	0	0
BS66	Saline	5	13	13	10	30	0	0
BS66	Saline	5	14	13	0	10	0	0
BS66	Saline	5	15	13	0	0	0	10
BS66	Saline	5	16	13	0	0	0	0
BS66	Saline	5	17	13	10	0	0	10
BS66	Saline	5	18	13	0	0	10	0
BS66	Saline	5	19	13	0	0	0	10
BS66	Saline	5	20	13	20	20	0	0
BS66	Saline	5	21	13	0	0	0	10
BS66	Saline	5	22	13	0	0	0	10
BS66	Saline	5	23	13	0	0	10	0
BS66	Saline	5	24	13	0	0	10	0
BS66	Saline	5	25	13	0	0	0	0
BS66	Saline	5	26	13	10	20	0	10
BS66	Saline	5	27	13	10	20	10	0
BS66	Saline	5	28	13	0	0	10	0
BS66	Saline	5	29	13	10	50	0	10
BS66	Saline	5	0	14	10	0	0	10
BS66	Saline	5	1	14	0	0	0	10
BS66	Saline	5	2	14	0	10	0	0
BS66	Saline	5	3	14	0	10	10	10
BS66	Saline	5	4	14	10	10	0	10
BS66	Saline	5	5	14	10	0	0	0
BS66	Saline	5	6	14	0	0	0	0
BS66	Saline	5	7	14	0	0	0	10
BS66	Saline	5	8	14	30	0	0	0
BS66	Saline	5	9	14	0	10	0	0
BS66	Saline	5	10	14	20	10	10	0
BS66	Saline	5	11	14	0	0	10	10
BS66	Saline	5	12	14	0	10	0	0
BS66	Saline	5	13	14	20	20	0	0
BS66	Saline	5	14	14	0	0	10	0
BS66	Saline	5	15	14	0	0	0	10
BS66	Saline	5	16	14	0	0	10	0
BS66	Saline	5	17	14	10	0	0	0
BS66	Saline	5	18	14	0	0	20	0
BS66	Saline	5	19	14	0	0	0	20
BS66	Saline	5	20	14	20	20	0	0
BS66	Saline	5	21	14	10	0	0	10
BS66	Saline	5	22	14	0	0	0	20
BS66	Saline	5	23	14	0	10	0	0
BS66	Saline	5	24	14	0	0	10	10
BS66	Saline	5	25	14	0	0	0	0
BS66	Saline	5	26	14	10	10	0	10
BS66	Saline	5	27	14	10	10	10	10
BS66	Saline	5	28	14	0	10	10	0
BS66	Saline	5	29	14	10	60	0	20
BS66	Saline	5	0	15	10	0	0	10
BS66	Saline	5	1	15	0	0	0	10
BS66	Saline	5	2	15	0	0	0	0
BS66	Saline	5	3	15	0	10	0	10
BS66	Saline	5	4	15	10	10	0	0
BS66	Saline	5	5	15	10	0	0	0
BS66	Saline	5	6	15	0	0	0	0
BS66	Saline	5	7	15	0	0	0	10
BS66	Saline	5	8	15	20	10	0	10
BS66	Saline	5	9	15	0	10	0	0
BS66	Saline	5	10	15	20	10	20	0
BS66	Saline	5	11	15	0	0	10	10
BS66	Saline	5	12	15	0	10	0	0
BS66	Saline	5	13	15	20	30	0	0
BS66	Saline	5	14	15	0	0	10	10
BS66	Saline	5	15	15	0	0	0	0
BS66	Saline	5	16	15	10	10	10	10
BS66	Saline	5	17	15	10	0	0	0
BS66	Saline	5	18	15	0	0	20	0
BS66	Saline	5	19	15	0	0	0	20
BS66	Saline	5	20	15	10	20	0	0
BS66	Saline	5	21	15	10	0	0	0
BS66	Saline	5	22	15	0	0	0	30
BS66	Saline	5	23	15	10	10	0	0
BS66	Saline	5	24	15	0	0	10	10
BS66	Saline	5	25	15	0	0	0	0
BS66	Saline	5	26	15	10	10	0	10
BS66	Saline	5	27	15	10	10	10	10
BS66	Saline	5	28	15	0	10	0	0
BS66	Saline	5	29	15	20	40	0	10
BS66	Saline	5	0	16	10	0	0	0
BS66	Saline	5	1	16	10	0	0	10
BS66	Saline	5	2	16	0	0	0	0
BS66	Saline	5	3	16	0	0	10	0
BS66	Saline	5	4	16	0	10	0	0
BS66	Saline	5	5	16	10	10	0	0
BS66	Saline	5	6	16	0	0	0	0
BS66	Saline	5	7	16	0	0	0	0
BS66	Saline	5	8	16	20	10	0	10
BS66	Saline	5	9	16	0	10	0	0
BS66	Saline	5	10	16	20	10	10	0
BS66	Saline	5	11	16	0	0	20	0
BS66	Saline	5	12	16	0	10	0	0
BS66	Saline	5	13	16	30	20	0	0
BS66	Saline	5	14	16	0	0	10	10
BS66	Saline	5	15	16	0	0	0	0
BS66	Saline	5	16	16	10	10	10	10
BS66	Saline	5	17	16	0	0	0	0
BS66	Saline	5	18	16	0	0	20	0
BS66	Saline	5	19	16	0	0	0	20
BS66	Saline	5	20	16	10	20	0	0
BS66	Saline	5	21	16	20	0	0	0
BS66	Saline	5	22	16	0	0	0	30
BS66	Saline	5	23	16	10	10	0	0
BS66	Saline	5	24	16	0	0	10	10
BS66	Saline	5	25	16	0	0	0	0
BS66	Saline	5	26	16	10	10	0	0
BS66	Saline	5	27	16	10	20	10	10
BS66	Saline	5	28	16	0	10	10	0
BS66	Saline	5	29	16	10	20	10	10
BS66	Saline	5	0	17	20	0	0	0
BS66	Saline	5	1	17	10	0	0	10
BS66	Saline	5	2	17	0	0	0	0
BS66	Saline	5	3	17	0	0	10	0
BS66	Saline	5	4	17	0	10	0	0
BS66	Saline	5	5	17	20	10	0	0
BS66	Saline	5	6	17	0	0	0	0
BS66	Saline	5	7	17	0	0	0	0
BS66	Saline	5	8	17	30	10	0	10
BS66	Saline	5	9	17	10	10	0	0
BS66	Saline	5	10	17	10	0	10	0
BS66	Saline	5	11	17	10	0	20	0
BS66	Saline	5	12	17	0	10	0	0
BS66	Saline	5	13	17	30	10	0	0
BS66	Saline	5	14	17	0	0	10	10
BS66	Saline	5	15	17	0	10	0	0
BS66	Saline	5	16	17	10	10	10	10
BS66	Saline	5	17	17	0	0	0	0
BS66	Saline	5	18	17	0	0	10	0
BS66	Saline	5	19	17	0	0	0	20
BS66	Saline	5	20	17	10	10	0	0
BS66	Saline	5	21	17	20	0	0	0
BS66	Saline	5	22	17	0	0	0	30
BS66	Saline	5	23	17	10	10	0	0
BS66	Saline	5	24	17	0	0	10	10
BS66	Saline	5	25	17	0	0	0	0
BS66	Saline	5	26	17	20	10	0	0
BS66	Saline	5	27	17	0	20	10	10
BS66	Saline	5	28	17	0	10	10	0
BS66	Saline	5	29	17	10	10	10	10
BS66	Saline	5	0	18	20	0	0	0
BS66	Saline	5	1	18	10	0	0	0
BS66	Saline	5	2	18	10	0	0	0
BS66	Saline	5	3	18	0	0	10	0
BS66	Saline	5	4	18	10	0	0	0
BS66	Saline	5	5	18	10	10	0	0
BS66	Saline	5	6	18	0	0	0	0
BS66	Saline	5	7	18	0	0	0	0
BS66	Saline	5	8	18	30	10	0	10
BS66	Saline	5	9	18	10	0	0	0
BS66	Saline	5	10	18	0	10	10	0
BS66	Saline	5	11	18	10	0	10	0
BS66	Saline	5	12	18	0	0	0	0
BS66	Saline	5	13	18	40	10	0	0
BS66	Saline	5	14	18	0	0	10	10
BS66	Saline	5	15	18	0	10	0	0
BS66	Saline	5	16	18	20	10	20	10
BS66	Saline	5	17	18	0	0	0	0
BS66	Saline	5	18	18	0	0	10	0
BS66	Saline	5	19	18	0	0	0	10
BS66	Saline	5	20	18	0	0	0	0
BS66	Saline	5	21	18	20	0	0	0
BS66	Saline	5	22	18	0	0	0	20
BS66	Saline	5	23	18	10	10	0	0
BS66	Saline	5	24	18	0	0	10	10
BS66	Saline	5	25	18	0	0	0	0
BS66	Saline	5	26	18	10	0	0	0
BS66	Saline	5	27	18	0	20	10	10
BS66	Saline	5	28	18	0	10	10	0
BS66	Saline	5	29	18	10	10	10	10
BS66	Saline	5	0	19	10	0	0	0
BS66	Saline	5	1	19	10	0	0	0
BS66	Saline	5	2	19	10	0	0	0
BS66	Saline	5	3	19	0	0	10	0
BS66	Saline	5	4	19	10	0	0	0
BS66	Saline	5	5	19	10	10	0	0
BS66	Saline	5	6	19	0	0	0	0
BS66	Saline	5	7	19	0	0	0	0
BS66	Saline	5	8	19	10	10	0	10
BS66	Saline	5	9	19	10	0	0	0
BS66	Saline	5	10	19	10	10	20	0
BS66	Saline	5	11	19	10	0	10	0
BS66	Saline	5	12	19	0	0	0	0
BS66	Saline	5	13	19	30	10	0	0
BS66	Saline	5	14	19	0	0	0	10
BS66	Saline	5	15	19	0	10	0	0
BS66	Saline	5	16	19	20	10	10	10
BS66	Saline	5	17	19	0	0	0	0
BS66	Saline	5	18	19	0	0	0	0
BS66	Saline	5	19	19	0	0	0	0
BS66	Saline	5	20	19	0	0	0	0
BS66	Saline	5	21	19	10	0	0	0
BS66	Saline	5	22	19	0	0	0	10
BS66	Saline	5	23	19	10	0	0	0
BS66	Saline	5	24	19	0	0	10	0
BS66	Saline	5	25	19	0	0	0	0
BS66	Saline	5	26	19	10	0	0	0
BS66	Saline	5	27	19	0	20	10	0
BS66	Saline	5	28	19	0	0	10	0
BS66	Saline	5	29	19	20	0	10	0
BS66	Saline	5	0	20	10	0	0	0
BS66	Saline	5	1	20	10	0	0	0
BS66	Saline	5	2	20	10	0	0	0
BS66	Saline	5	3	20	0	0	10	0
BS66	Saline	5	4	20	10	0	0	0
BS66	Saline	5	5	20	10	10	0	0
BS66	Saline	5	6	20	0	0	0	0
BS66	Saline	5	7	20	0	0	0	0
BS66	Saline	5	8	20	10	0	0	0
BS66	Saline	5	9	20	10	0	0	0
BS66	Saline	5	10	20	10	10	10	0
BS66	Saline	5	11	20	10	0	10	0
BS66	Saline	5	12	20	0	0	0	0
BS66	Saline	5	13	20	20	0	0	0
BS66	Saline	5	14	20	0	0	0	0
BS66	Saline	5	15	20	0	10	0	0
BS66	Saline	5	16	20	10	0	10	0
BS66	Saline	5	17	20	0	0	0	0
BS66	Saline	5	18	20	0	0	0	0
BS66	Saline	5	19	20	0	0	0	0
BS66	Saline	5	20	20	0	0	0	0
BS66	Saline	5	21	20	10	0	0	0
BS66	Saline	5	22	20	0	0	0	0
BS66	Saline	5	23	20	0	0	0	0
BS66	Saline	5	24	20	0	0	20	0
BS66	Saline	5	25	20	0	0	0	0
BS66	Saline	5	26	20	10	0	0	0
BS66	Saline	5	27	20	0	10	10	0
BS66	Saline	5	28	20	0	0	10	0
BS66	Saline	5	29	20	10	0	10	0
BS66	Saline	5	0	21	10	0	0	0
BS66	Saline	5	1	21	10	0	10	0
BS66	Saline	5	2	21	10	0	0	10
BS66	Saline	5	3	21	0	0	10	0
BS66	Saline	5	4	21	10	0	0	0
BS66	Saline	5	5	21	10	0	0	0
BS66	Saline	5	6	21	0	0	0	0
BS66	Saline	5	7	21	0	0	0	0
BS66	Saline	5	8	21	10	0	0	0
BS66	Saline	5	9	21	10	0	0	0
BS66	Saline	5	10	21	10	10	20	0
BS66	Saline	5	11	21	10	0	0	0
BS66	Saline	5	12	21	0	0	10	0
BS66	Saline	5	13	21	10	0	0	0
BS66	Saline	5	14	21	0	0	0	0
BS66	Saline	5	15	21	0	10	0	0
BS66	Saline	5	16	21	10	0	10	0
BS66	Saline	5	17	21	0	0	0	0
BS66	Saline	5	18	21	0	0	0	0
BS66	Saline	5	19	21	0	0	0	0
BS66	Saline	5	20	21	0	0	0	0
BS66	Saline	5	21	21	0	0	0	0
BS66	Saline	5	22	21	0	0	0	0
BS66	Saline	5	23	21	0	0	0	0
BS66	Saline	5	24	21	10	0	10	0
BS66	Saline	5	25	21	0	0	0	0
BS66	Saline	5	26	21	10	0	0	0
BS66	Saline	5	27	21	0	0	10	0
BS66	Saline	5	28	21	0	0	0	0
BS66	Saline	5	29	21	10	0	0	0
BS66	Saline	5	0	22	0	0	0	0
BS66	Saline	5	1	22	10	0	10	0
BS66	Saline	5	2	22	10	0	0	10
BS66	Saline	5	3	22	0	0	10	0
BS66	Saline	5	4	22	10	0	0	0
BS66	Saline	5	5	22	0	0	0	0
BS66	Saline	5	6	22	0	0	0	0
BS66	Saline	5	7	22	0	0	0	0
BS66	Saline	5	8	22	0	0	0	0
BS66	Saline	5	9	22	0	0	0	0
BS66	Saline	5	10	22	10	10	20	0
BS66	Saline	5	11	22	0	0	0	0
BS66	Saline	5	12	22	0	0	10	0
BS66	Saline	5	13	22	10	0	0	0
BS66	Saline	5	14	22	0	0	0	0
BS66	Saline	5	15	22	0	0	0	0
BS66	Saline	5	16	22	10	0	20	0
BS66	Saline	5	17	22	0	0	0	0
BS66	Saline	5	18	22	0	0	0	0
BS66	Saline	5	19	22	0	0	0	0
BS66	Saline	5	20	22	0	0	0	0
BS66	Saline	5	21	22	0	0	0	0
BS66	Saline	5	22	22	0	0	0	0
BS66	Saline	5	23	22	0	0	0	0
BS66	Saline	5	24	22	10	0	10	0
BS66	Saline	5	25	22	0	0	0	0
BS66	Saline	5	26	22	0	0	0	0
BS66	Saline	5	27	22	0	0	0	0
BS66	Saline	5	28	22	0	0	0	0
BS66	Saline	5	29	22	10	0	0	0
BS66	Saline	5	0	23	0	0	0	0
BS66	Saline	5	1	23	10	0	10	0
BS66	Saline	5	2	23	0	0	0	10
BS66	Saline	5	3	23	0	0	10	0
BS66	Saline	5	4	23	0	0	0	0
BS66	Saline	5	5	23	0	0	0	0
BS66	Saline	5	6	23	0	0	0	0
BS66	Saline	5	7	23	0	0	0	0
BS66	Saline	5	8	23	0	0	0	0
BS66	Saline	5	9	23	0	0	0	0
BS66	Saline	5	10	23	10	0	20	0
BS66	Saline	5	11	23	0	0	0	0
BS66	Saline	5	12	23	0	0	10	0
BS66	Saline	5	13	23	0	0	0	0
BS66	Saline	5	14	23	0	0	0	0
BS66	Saline	5	15	23	0	0	0	0
BS66	Saline	5	16	23	0	0	10	0
BS66	Saline	5	17	23	0	0	0	0
BS66	Saline	5	18	23	0	0	0	0
BS66	Saline	5	19	23	0	0	0	0
BS66	Saline	5	20	23	0	0	0	0
BS66	Saline	5	21	23	0	0	0	0
BS66	Saline	5	22	23	0	0	0	0
BS66	Saline	5	23	23	0	0	0	0
BS66	Saline	5	24	23	10	0	10	0
BS66	Saline	5	25	23	0	0	0	0
BS66	Saline	5	26	23	0	0	0	0
BS66	Saline	5	27	23	0	0	0	0
BS66	Saline	5	28	23	0	0	0	0
BS66	Saline	5	29	23	10	0	0	0
BS66	Saline	5	0	24	0	0	0	0
BS66	Saline	5	1	24	10	0	10	0
BS66	Saline	5	2	24	0	0	0	10
BS66	Saline	5	3	24	0	0	10	0
BS66	Saline	5	4	24	0	0	0	0
BS66	Saline	5	5	24	0	0	0	0
BS66	Saline	5	6	24	0	0	0	0
BS66	Saline	5	7	24	0	0	0	0
BS66	Saline	5	8	24	0	0	0	0
BS66	Saline	5	9	24	0	0	0	0
BS66	Saline	5	10	24	0	0	10	0
BS66	Saline	5	11	24	0	0	0	0
BS66	Saline	5	12	24	0	0	10	0
BS66	Saline	5	13	24	0	0	0	0
BS66	Saline	5	14	24	0	0	0	0
BS66	Saline	5	15	24	0	0	0	0
BS66	Saline	5	16	24	0	0	10	0
BS66	Saline	5	17	24	0	0	0	0
BS66	Saline	5	18	24	0	0	0	0
BS66	Saline	5	19	24	0	0	0	0
BS66	Saline	5	20	24	0	0	0	0
BS66	Saline	5	21	24	0	0	0	0
BS66	Saline	5	22	24	0	0	0	0
BS66	Saline	5	23	24	0	0	0	0
BS66	Saline	5	24	24	10	0	10	0
BS66	Saline	5	25	24	0	0	0	0
BS66	Saline	5	26	24	0	0	0	0
BS66	Saline	5	27	24	0	0	0	0
BS66	Saline	5	28	24	0	0	0	0
BS66	Saline	5	29	24	0	0	0	0
BS66	Saline	5	0	25	0	0	0	0
BS66	Saline	5	1	25	10	0	10	0
BS66	Saline	5	2	25	0	0	0	10
BS66	Saline	5	3	25	0	0	10	0
BS66	Saline	5	4	25	0	0	0	0
BS66	Saline	5	5	25	0	0	0	0
BS66	Saline	5	6	25	0	0	0	0
BS66	Saline	5	7	25	0	0	0	0
BS66	Saline	5	8	25	0	0	0	0
BS66	Saline	5	9	25	0	0	0	0
BS66	Saline	5	10	25	0	0	20	0
BS66	Saline	5	11	25	0	0	0	0
BS66	Saline	5	12	25	0	0	10	0
BS66	Saline	5	13	25	0	0	0	0
BS66	Saline	5	14	25	0	0	0	0
BS66	Saline	5	15	25	0	0	0	0
BS66	Saline	5	16	25	0	0	10	0
BS66	Saline	5	17	25	0	0	0	0
BS66	Saline	5	18	25	0	0	0	0
BS66	Saline	5	19	25	0	0	0	0
BS66	Saline	5	20	25	0	0	0	0
BS66	Saline	5	21	25	0	0	0	0
BS66	Saline	5	22	25	0	0	0	0
BS66	Saline	5	23	25	0	0	0	0
BS66	Saline	5	24	25	10	0	0	0
BS66	Saline	5	25	25	0	0	0	0
BS66	Saline	5	26	25	0	0	0	0
BS66	Saline	5	27	25	0	0	0	0
BS66	Saline	5	28	25	0	0	0	0
BS66	Saline	5	29	25	0	0	0	0
BS66	Saline	5	0	26	0	0	0	0
BS66	Saline	5	1	26	0	0	0	0
BS66	Saline	5	2	26	0	0	0	0
BS66	Saline	5	3	26	0	0	0	0
BS66	Saline	5	4	26	0	10	0	0
BS66	Saline	5	5	26	0	0	0	0
BS66	Saline	5	6	26	0	0	0	0
BS66	Saline	5	7	26	0	0	0	0
BS66	Saline	5	8	26	0	0	0	0
BS66	Saline	5	9	26	0	0	0	0
BS66	Saline	5	10	26	0	0	20	0
BS66	Saline	5	11	26	0	0	0	0
BS66	Saline	5	12	26	0	0	0	0
BS66	Saline	5	13	26	0	0	0	0
BS66	Saline	5	14	26	0	0	0	0
BS66	Saline	5	15	26	0	0	0	0
BS66	Saline	5	16	26	0	0	10	0
BS66	Saline	5	17	26	0	0	0	0
BS66	Saline	5	18	26	0	0	0	0
BS66	Saline	5	19	26	0	0	0	0
BS66	Saline	5	20	26	0	0	0	0
BS66	Saline	5	21	26	0	0	0	0
BS66	Saline	5	22	26	0	0	0	0
BS66	Saline	5	23	26	0	0	0	0
BS66	Saline	5	24	26	0	0	0	0
BS66	Saline	5	25	26	0	0	0	0
BS66	Saline	5	26	26	0	0	0	0
BS66	Saline	5	27	26	0	0	0	0
BS66	Saline	5	28	26	0	0	0	0
BS66	Saline	5	29	26	0	0	0	0
BS66	Saline	5	0	27	0	0	0	0
BS66	Saline	5	1	27	0	0	0	0
BS66	Saline	5	2	27	0	0	0	0
BS66	Saline	5	3	27	0	0	0	0
BS66	Saline	5	4	27	0	10	0	0
BS66	Saline	5	5	27	0	0	0	0
BS66	Saline	5	6	27	0	0	0	0
BS66	Saline	5	7	27	0	0	0	0
BS66	Saline	5	8	27	0	0	0	0
BS66	Saline	5	9	27	0	0	0	0
BS66	Saline	5	10	27	0	0	20	0
BS66	Saline	5	11	27	0	0	0	0
BS66	Saline	5	12	27	0	0	0	0
BS66	Saline	5	13	27	0	0	0	0
BS66	Saline	5	14	27	0	0	0	0
BS66	Saline	5	15	27	0	0	0	0
BS66	Saline	5	16	27	0	0	0	0
BS66	Saline	5	17	27	0	0	0	0
BS66	Saline	5	18	27	0	0	0	0
BS66	Saline	5	19	27	0	0	0	0
BS66	Saline	5	20	27	0	10	0	0
BS66	Saline	5	21	27	0	0	0	10
BS66	Saline	5	22	27	0	0	0	0
BS66	Saline	5	23	27	0	0	0	0
BS66	Saline	5	24	27	0	0	0	0
BS66	Saline	5	25	27	0	0	0	0
BS66	Saline	5	26	27	0	0	0	0
BS66	Saline	5	27	27	0	0	0	0
BS66	Saline	5	28	27	0	0	0	0
BS66	Saline	5	29	27	0	0	0	0
BS66	Saline	5	0	28	0	0	0	0
BS66	Saline	5	1	28	0	0	0	0
BS66	Saline	5	2	28	0	0	0	0
BS66	Saline	5	3	28	0	0	0	0
BS66	Saline	5	4	28	0	10	0	0
BS66	Saline	5	5	28	0	0	0	0
BS66	Saline	5	6	28	0	0	0	0
BS66	Saline	5	7	28	0	0	0	0
BS66	Saline	5	8	28	0	0	0	0
BS66	Saline	5	9	28	0	0	0	0
BS66	Saline	5	10	28	0	0	20	0
BS66	Saline	5	11	28	0	0	0	0
BS66	Saline	5	12	28	0	0	0	0
BS66	Saline	5	13	28	0	0	0	0
BS66	Saline	5	14	28	0	0	0	0
BS66	Saline	5	15	28	0	0	0	0
BS66	Saline	5	16	28	0	0	10	0
BS66	Saline	5	17	28	0	0	0	0
BS66	Saline	5	18	28	0	0	0	0
BS66	Saline	5	19	28	0	0	0	0
BS66	Saline	5	20	28	0	10	0	0
BS66	Saline	5	21	28	0	0	0	10
BS66	Saline	5	22	28	0	0	0	0
BS66	Saline	5	23	28	0	0	0	0
BS66	Saline	5	24	28	0	0	0	0
BS66	Saline	5	25	28	0	0	0	0
BS66	Saline	5	26	28	0	0	0	0
BS66	Saline	5	27	28	0	0	0	0
BS66	Saline	5	28	28	0	0	0	0
BS66	Saline	5	29	28	0	0	0	0
BS66	Saline	5	0	29	0	0	0	0
BS66	Saline	5	1	29	0	0	0	0
BS66	Saline	5	2	29	0	0	0	0
BS66	Saline	5	3	29	0	0	0	0
BS66	Saline	5	4	29	0	10	0	0
BS66	Saline	5	5	29	0	0	0	0
BS66	Saline	5	6	29	0	0	0	0
BS66	Saline	5	7	29	0	0	0	0
BS66	Saline	5	8	29	0	0	0	0
BS66	Saline	5	9	29	0	0	0	0
BS66	Saline	5	10	29	0	0	20	0
BS66	Saline	5	11	29	0	0	0	0
BS66	Saline	5	12	29	0	0	0	0
BS66	Saline	5	13	29	0	0	0	0
BS66	Saline	5	14	29	0	0	0	0
BS66	Saline	5	15	29	0	0	0	0
BS66	Saline	5	16	29	0	0	10	0
BS66	Saline	5	17	29	0	0	0	0
BS66	Saline	5	18	29	0	0	0	0
BS66	Saline	5	19	29	0	0	0	0
BS66	Saline	5	20	29	0	10	0	0
BS66	Saline	5	21	29	0	0	0	10
BS66	Saline	5	22	29	0	0	0	0
BS66	Saline	5	23	29	0	0	0	0
BS66	Saline	5	24	29	0	0	0	0
BS66	Saline	5	25	29	0	0	0	0
BS66	Saline	5	26	29	0	0	0	0
BS66	Saline	5	27	29	0	0	0	0
BS66	Saline	5	28	29	0	0	0	0
BS66	Saline	5	29	29	0	0	0	0
BS66	Saline	5	0	30	0	0	0	0
BS66	Saline	5	1	30	0	0	0	0
BS66	Saline	5	2	30	0	0	0	0
BS66	Saline	5	3	30	0	0	0	0
BS66	Saline	5	4	30	0	10	0	0
BS66	Saline	5	5	30	0	0	0	0
BS66	Saline	5	6	30	0	0	0	0
BS66	Saline	5	7	30	0	0	0	0
BS66	Saline	5	8	30	0	0	0	0
BS66	Saline	5	9	30	0	0	0	0
BS66	Saline	5	10	30	0	0	10	0
BS66	Saline	5	11	30	0	0	0	0
BS66	Saline	5	12	30	0	0	0	0
BS66	Saline	5	13	30	0	0	0	0
BS66	Saline	5	14	30	0	0	0	0
BS66	Saline	5	15	30	0	0	0	0
BS66	Saline	5	16	30	0	0	10	0
BS66	Saline	5	17	30	0	0	0	0
BS66	Saline	5	18	30	0	0	0	0
BS66	Saline	5	19	30	0	0	0	0
BS66	Saline	5	20	30	0	10	0	0
BS66	Saline	5	21	30	0	0	0	10
BS66	Saline	5	22	30	0	0	0	0
BS66	Saline	5	23	30	0	0	0	0
BS66	Saline	5	24	30	0	0	0	0
BS66	Saline	5	25	30	0	0	0	0
BS66	Saline	5	26	30	0	0	0	0
BS66	Saline	5	27	30	0	0	0	0
BS66	Saline	5	28	30	0	0	0	0
BS66	Saline	5	29	30	0	0	0	0
BS66	Saline	5	0	31	0	0	0	0
BS66	Saline	5	1	31	0	0	0	0
BS66	Saline	5	2	31	0	0	0	0
BS66	Saline	5	3	31	0	0	0	0
BS66	Saline	5	4	31	0	0	0	0
BS66	Saline	5	5	31	0	0	0	0
BS66	Saline	5	6	31	0	0	0	0
BS66	Saline	5	7	31	0	0	0	0
BS66	Saline	5	8	31	0	0	0	0
BS66	Saline	5	9	31	0	0	0	0
BS66	Saline	5	10	31	0	0	0	0
BS66	Saline	5	11	31	0	0	0	0
BS66	Saline	5	12	31	0	0	0	0
BS66	Saline	5	13	31	0	0	0	0
BS66	Saline	5	14	31	0	0	0	0
BS66	Saline	5	15	31	0	0	0	0
BS66	Saline	5	16	31	0	0	10	0
BS66	Saline	5	17	31	0	0	0	0
BS66	Saline	5	18	31	0	0	0	0
BS66	Saline	5	19	31	0	0	0	0
BS66	Saline	5	20	31	0	10	0	0
BS66	Saline	5	21	31	0	0	0	10
BS66	Saline	5	22	31	0	0	0	0
BS66	Saline	5	23	31	0	0	0	0
BS66	Saline	5	24	31	0	0	0	0
BS66	Saline	5	25	31	0	0	0	0
BS66	Saline	5	26	31	0	0	0	0
BS66	Saline	5	27	31	0	0	0	0
BS66	Saline	5	28	31	0	0	0	0
BS66	Saline	5	29	31	0	0	0	0
BS66	Saline	5	0	32	0	0	0	0
BS66	Saline	5	1	32	0	0	0	0
BS66	Saline	5	2	32	0	0	0	0
BS66	Saline	5	3	32	0	0	0	0
BS66	Saline	5	4	32	0	0	0	0
BS66	Saline	5	5	32	0	0	0	0
BS66	Saline	5	6	32	0	0	0	0
BS66	Saline	5	7	32	0	0	0	0
BS66	Saline	5	8	32	0	0	0	0
BS66	Saline	5	9	32	0	0	0	0
BS66	Saline	5	10	32	0	0	0	0
BS66	Saline	5	11	32	0	0	0	0
BS66	Saline	5	12	32	0	0	0	0
BS66	Saline	5	13	32	0	0	0	0
BS66	Saline	5	14	32	0	0	0	0
BS66	Saline	5	15	32	0	0	0	0
BS66	Saline	5	16	32	0	0	10	0
BS66	Saline	5	17	32	0	0	0	0
BS66	Saline	5	18	32	0	0	0	0
BS66	Saline	5	19	32	0	0	0	0
BS66	Saline	5	20	32	0	0	0	0
BS66	Saline	5	21	32	0	0	0	0
BS66	Saline	5	22	32	0	0	0	0
BS66	Saline	5	23	32	0	0	0	0
BS66	Saline	5	24	32	0	0	0	0
BS66	Saline	5	25	32	0	0	0	0
BS66	Saline	5	26	32	0	0	0	0
BS66	Saline	5	27	32	0	0	0	0
BS66	Saline	5	28	32	0	0	0	0
BS66	Saline	5	29	32	0	0	0	0
BS66	Saline	5	0	33	0	0	0	0
BS66	Saline	5	1	33	10	0	0	0
BS66	Saline	5	2	33	0	0	0	0
BS66	Saline	5	3	33	0	0	0	0
BS66	Saline	5	4	33	0	0	0	0
BS66	Saline	5	5	33	0	0	0	0
BS66	Saline	5	6	33	0	0	0	0
BS66	Saline	5	7	33	0	0	0	0
BS66	Saline	5	8	33	0	0	0	0
BS66	Saline	5	9	33	0	0	0	0
BS66	Saline	5	10	33	0	0	0	0
BS66	Saline	5	11	33	0	0	0	0
BS66	Saline	5	12	33	0	0	0	0
BS66	Saline	5	13	33	0	0	0	0
BS66	Saline	5	14	33	0	0	0	0
BS66	Saline	5	15	33	0	0	0	0
BS66	Saline	5	16	33	0	0	0	0
BS66	Saline	5	17	33	0	0	0	0
BS66	Saline	5	18	33	0	0	0	0
BS66	Saline	5	19	33	0	0	0	0
BS66	Saline	5	20	33	0	0	0	0
BS66	Saline	5	21	33	0	0	0	0
BS66	Saline	5	22	33	0	0	0	0
BS66	Saline	5	23	33	0	0	0	0
BS66	Saline	5	24	33	0	0	0	0
BS66	Saline	5	25	33	0	0	0	0
BS66	Saline	5	26	33	0	0	0	0
BS66	Saline	5	27	33	0	0	0	0
BS66	Saline	5	28	33	0	0	0	0
BS66	Saline	5	29	33	0	0	0	0
BS66	Saline	5	0	34	0	0	0	0
BS66	Saline	5	1	34	10	0	0	0
BS66	Saline	5	2	34	0	0	0	0
BS66	Saline	5	3	34	0	0	0	0
BS66	Saline	5	4	34	0	0	0	0
BS66	Saline	5	5	34	0	0	0	0
BS66	Saline	5	6	34	0	0	0	0
BS66	Saline	5	7	34	0	0	0	0
BS66	Saline	5	8	34	0	0	0	0
BS66	Saline	5	9	34	0	0	0	0
BS66	Saline	5	10	34	0	0	0	0
BS66	Saline	5	11	34	0	0	0	0
BS66	Saline	5	12	34	0	0	0	0
BS66	Saline	5	13	34	0	0	0	0
BS66	Saline	5	14	34	0	0	0	0
BS66	Saline	5	15	34	0	0	0	0
BS66	Saline	5	16	34	0	0	0	0
BS66	Saline	5	17	34	0	0	0	0
BS66	Saline	5	18	34	0	0	0	0
BS66	Saline	5	19	34	0	0	0	0
BS66	Saline	5	20	34	0	0	0	0
BS66	Saline	5	21	34	0	0	0	0
BS66	Saline	5	22	34	0	0	0	0
BS66	Saline	5	23	34	0	0	0	0
BS66	Saline	5	24	34	0	0	0	0
BS66	Saline	5	25	34	0	0	0	0
BS66	Saline	5	26	34	0	0	0	0
BS66	Saline	5	27	34	0	0	0	0
BS66	Saline	5	28	34	0	0	0	0
BS66	Saline	5	29	34	0	0	0	0
BS66	Saline	5	0	35	0	0	0	0
BS66	Saline	5	1	35	10	0	0	0
BS66	Saline	5	2	35	0	0	0	0
BS66	Saline	5	3	35	0	0	0	0
BS66	Saline	5	4	35	0	0	0	0
BS66	Saline	5	5	35	0	0	0	0
BS66	Saline	5	6	35	0	0	0	0
BS66	Saline	5	7	35	0	0	0	0
BS66	Saline	5	8	35	0	0	0	0
BS66	Saline	5	9	35	0	0	0	0
BS66	Saline	5	10	35	0	0	0	0
BS66	Saline	5	11	35	0	0	0	0
BS66	Saline	5	12	35	0	0	0	0
BS66	Saline	5	13	35	0	0	0	0
BS66	Saline	5	14	35	0	0	0	0
BS66	Saline	5	15	35	0	0	10	0
BS66	Saline	5	16	35	0	0	0	0
BS66	Saline	5	17	35	0	0	0	0
BS66	Saline	5	18	35	0	0	0	0
BS66	Saline	5	19	35	0	0	0	0
BS66	Saline	5	20	35	0	0	0	0
BS66	Saline	5	21	35	0	0	0	0
BS66	Saline	5	22	35	0	0	0	0
BS66	Saline	5	23	35	0	0	0	0
BS66	Saline	5	24	35	0	0	0	0
BS66	Saline	5	25	35	0	0	0	0
BS66	Saline	5	26	35	0	0	0	0
BS66	Saline	5	27	35	0	0	0	0
BS66	Saline	5	28	35	0	0	0	0
BS66	Saline	5	29	35	0	0	0	0
BS66	Saline	5	0	36	0	0	0	0
BS66	Saline	5	1	36	10	0	0	0
BS66	Saline	5	2	36	0	0	0	0
BS66	Saline	5	3	36	0	0	0	0
BS66	Saline	5	4	36	0	0	0	0
BS66	Saline	5	5	36	0	0	0	0
BS66	Saline	5	6	36	0	0	0	0
BS66	Saline	5	7	36	0	0	0	0
BS66	Saline	5	8	36	0	0	0	0
BS66	Saline	5	9	36	0	0	0	0
BS66	Saline	5	10	36	0	0	0	0
BS66	Saline	5	11	36	0	0	0	0
BS66	Saline	5	12	36	0	0	0	0
BS66	Saline	5	13	36	0	0	0	0
BS66	Saline	5	14	36	0	0	0	0
BS66	Saline	5	15	36	0	0	10	0
BS66	Saline	5	16	36	0	0	0	0
BS66	Saline	5	17	36	0	0	0	0
BS66	Saline	5	18	36	0	0	0	0
BS66	Saline	5	19	36	0	0	0	0
BS66	Saline	5	20	36	0	0	0	0
BS66	Saline	5	21	36	0	0	0	0
BS66	Saline	5	22	36	0	0	0	0
BS66	Saline	5	23	36	0	0	0	0
BS66	Saline	5	24	36	0	0	0	0
BS66	Saline	5	25	36	0	0	0	0
BS66	Saline	5	26	36	0	0	0	0
BS66	Saline	5	27	36	0	0	0	0
BS66	Saline	5	28	36	0	0	0	0
BS66	Saline	5	29	36	0	0	0	0
BS66	Saline	5	0	37	0	0	0	0
BS66	Saline	5	1	37	10	0	0	0
BS66	Saline	5	2	37	0	0	0	0
BS66	Saline	5	3	37	0	0	0	0
BS66	Saline	5	4	37	0	0	0	0
BS66	Saline	5	5	37	0	0	0	0
BS66	Saline	5	6	37	0	0	0	0
BS66	Saline	5	7	37	0	0	10	0
BS66	Saline	5	8	37	0	0	0	0
BS66	Saline	5	9	37	0	0	0	0
BS66	Saline	5	10	37	0	0	0	0
BS66	Saline	5	11	37	0	0	0	0
BS66	Saline	5	12	37	0	0	0	0
BS66	Saline	5	13	37	0	0	0	0
BS66	Saline	5	14	37	0	0	0	0
BS66	Saline	5	15	37	0	0	10	10
BS66	Saline	5	16	37	0	0	0	0
BS66	Saline	5	17	37	0	0	0	0
BS66	Saline	5	18	37	0	0	0	0
BS66	Saline	5	19	37	0	0	0	0
BS66	Saline	5	20	37	0	0	0	0
BS66	Saline	5	21	37	0	0	0	0
BS66	Saline	5	22	37	0	0	0	0
BS66	Saline	5	23	37	0	0	0	0
BS66	Saline	5	24	37	0	0	0	10
BS66	Saline	5	25	37	0	0	0	0
BS66	Saline	5	26	37	0	0	0	0
BS66	Saline	5	27	37	0	0	0	0
BS66	Saline	5	28	37	0	0	0	0
BS66	Saline	5	29	37	0	0	0	0
BS66	Saline	5	0	38	0	0	0	0
BS66	Saline	5	1	38	0	0	0	0
BS66	Saline	5	2	38	0	0	0	0
BS66	Saline	5	3	38	0	0	0	0
BS66	Saline	5	4	38	0	0	0	0
BS66	Saline	5	5	38	0	0	0	0
BS66	Saline	5	6	38	0	0	0	0
BS66	Saline	5	7	38	0	0	10	0
BS66	Saline	5	8	38	0	0	0	0
BS66	Saline	5	9	38	0	0	0	0
BS66	Saline	5	10	38	0	0	0	0
BS66	Saline	5	11	38	0	0	0	0
BS66	Saline	5	12	38	0	0	0	0
BS66	Saline	5	13	38	0	0	0	0
BS66	Saline	5	14	38	0	0	0	0
BS66	Saline	5	15	38	0	0	10	10
BS66	Saline	5	16	38	0	0	0	0
BS66	Saline	5	17	38	0	0	0	0
BS66	Saline	5	18	38	0	0	0	0
BS66	Saline	5	19	38	0	0	0	0
BS66	Saline	5	20	38	0	0	0	0
BS66	Saline	5	21	38	0	0	0	0
BS66	Saline	5	22	38	0	0	0	0
BS66	Saline	5	23	38	0	0	0	0
BS66	Saline	5	24	38	0	0	0	10
BS66	Saline	5	25	38	0	0	0	0
BS66	Saline	5	26	38	0	0	0	0
BS66	Saline	5	27	38	0	0	0	0
BS66	Saline	5	28	38	0	0	0	0
BS66	Saline	5	29	38	0	0	0	0
BS66	Saline	5	0	39	0	0	0	0
BS66	Saline	5	1	39	0	0	0	0
BS66	Saline	5	2	39	0	0	0	0
BS66	Saline	5	3	39	0	0	0	0
BS66	Saline	5	4	39	0	0	0	0
BS66	Saline	5	5	39	0	0	0	0
BS66	Saline	5	6	39	0	0	0	0
BS66	Saline	5	7	39	0	0	10	0
BS66	Saline	5	8	39	0	0	0	0
BS66	Saline	5	9	39	0	0	0	0
BS66	Saline	5	10	39	0	0	0	0
BS66	Saline	5	11	39	0	0	0	0
BS66	Saline	5	12	39	0	0	0	0
BS66	Saline	5	13	39	0	0	0	0
BS66	Saline	5	14	39	0	0	0	0
BS66	Saline	5	15	39	0	0	10	10
BS66	Saline	5	16	39	0	0	0	0
BS66	Saline	5	17	39	0	0	0	0
BS66	Saline	5	18	39	0	0	0	0
BS66	Saline	5	19	39	0	0	0	0
BS66	Saline	5	20	39	0	10	0	0
BS66	Saline	5	21	39	0	0	0	0
BS66	Saline	5	22	39	0	0	0	0
BS66	Saline	5	23	39	0	0	0	0
BS66	Saline	5	24	39	0	0	0	10
BS66	Saline	5	25	39	0	0	0	0
BS66	Saline	5	26	39	0	0	0	0
BS66	Saline	5	27	39	0	0	0	0
BS66	Saline	5	28	39	0	0	0	0
BS66	Saline	5	29	39	0	0	0	0
BS66	Saline	5	0	40	0	0	0	0
BS66	Saline	5	1	40	0	0	0	0
BS66	Saline	5	2	40	0	0	0	0
BS66	Saline	5	3	40	0	0	0	0
BS66	Saline	5	4	40	0	0	0	0
BS66	Saline	5	5	40	0	0	0	0
BS66	Saline	5	6	40	0	0	0	0
BS66	Saline	5	7	40	0	0	10	0
BS66	Saline	5	8	40	0	0	0	0
BS66	Saline	5	9	40	0	0	0	0
BS66	Saline	5	10	40	0	0	0	0
BS66	Saline	5	11	40	10	0	0	0
BS66	Saline	5	12	40	0	0	0	0
BS66	Saline	5	13	40	0	0	0	0
BS66	Saline	5	14	40	0	0	0	0
BS66	Saline	5	15	40	0	0	0	10
BS66	Saline	5	16	40	0	0	0	0
BS66	Saline	5	17	40	0	0	0	0
BS66	Saline	5	18	40	0	0	0	0
BS66	Saline	5	19	40	0	0	0	0
BS66	Saline	5	20	40	0	10	0	0
BS66	Saline	5	21	40	0	0	0	0
BS66	Saline	5	22	40	0	0	10	0
BS66	Saline	5	23	40	0	0	0	0
BS66	Saline	5	24	40	0	0	0	10
BS66	Saline	5	25	40	0	0	0	0
BS66	Saline	5	26	40	0	0	0	0
BS66	Saline	5	27	40	0	0	0	0
BS66	Saline	5	28	40	0	0	0	0
BS66	Saline	5	29	40	0	0	0	0
BS66	Saline	5	0	41	0	0	0	0
BS66	Saline	5	1	41	0	0	0	0
BS66	Saline	5	2	41	0	0	0	0
BS66	Saline	5	3	41	0	0	0	0
BS66	Saline	5	4	41	0	0	0	0
BS66	Saline	5	5	41	0	0	0	0
BS66	Saline	5	6	41	0	0	0	0
BS66	Saline	5	7	41	0	0	10	0
BS66	Saline	5	8	41	0	0	0	0
BS66	Saline	5	9	41	0	0	0	0
BS66	Saline	5	10	41	0	0	0	0
BS66	Saline	5	11	41	10	0	0	0
BS66	Saline	5	12	41	10	0	0	0
BS66	Saline	5	13	41	0	0	0	0
BS66	Saline	5	14	41	0	0	0	0
BS66	Saline	5	15	41	0	0	0	10
BS66	Saline	5	16	41	0	0	0	0
BS66	Saline	5	17	41	0	0	0	0
BS66	Saline	5	18	41	0	0	0	0
BS66	Saline	5	19	41	0	0	0	0
BS66	Saline	5	20	41	0	10	0	0
BS66	Saline	5	21	41	0	0	0	0
BS66	Saline	5	22	41	0	0	10	0
BS66	Saline	5	23	41	0	0	0	0
BS66	Saline	5	24	41	0	0	0	10
BS66	Saline	5	25	41	0	0	0	0
BS66	Saline	5	26	41	0	0	0	0
BS66	Saline	5	27	41	0	0	0	0
BS66	Saline	5	28	41	0	0	0	0
BS66	Saline	5	29	41	0	0	0	0
BS66	Saline	5	0	42	0	0	0	0
BS66	Saline	5	1	42	0	0	0	0
BS66	Saline	5	2	42	0	0	0	0
BS66	Saline	5	3	42	0	0	0	0
BS66	Saline	5	4	42	0	0	10	0
BS66	Saline	5	5	42	0	0	0	0
BS66	Saline	5	6	42	0	0	0	0
BS66	Saline	5	7	42	0	0	0	0
BS66	Saline	5	8	42	0	0	0	0
BS66	Saline	5	9	42	0	0	0	0
BS66	Saline	5	10	42	0	0	0	0
BS66	Saline	5	11	42	10	0	0	0
BS66	Saline	5	12	42	10	0	0	0
BS66	Saline	5	13	42	0	0	0	0
BS66	Saline	5	14	42	0	0	0	0
BS66	Saline	5	15	42	0	0	0	0
BS66	Saline	5	16	42	0	0	0	0
BS66	Saline	5	17	42	0	0	0	0
BS66	Saline	5	18	42	0	0	0	0
BS66	Saline	5	19	42	0	0	0	0
BS66	Saline	5	20	42	0	10	0	0
BS66	Saline	5	21	42	0	0	0	0
BS66	Saline	5	22	42	0	0	10	0
BS66	Saline	5	23	42	0	0	0	0
BS66	Saline	5	24	42	0	0	0	0
BS66	Saline	5	25	42	0	0	0	0
BS66	Saline	5	26	42	0	0	0	0
BS66	Saline	5	27	42	10	0	0	0
BS66	Saline	5	28	42	0	0	0	0
BS66	Saline	5	29	42	10	0	0	0
BS66	Saline	5	0	43	0	0	0	0
BS66	Saline	5	1	43	0	0	0	0
BS66	Saline	5	2	43	0	0	0	0
BS66	Saline	5	3	43	0	0	0	0
BS66	Saline	5	4	43	0	0	10	0
BS66	Saline	5	5	43	0	0	0	0
BS66	Saline	5	6	43	0	0	0	0
BS66	Saline	5	7	43	0	0	0	0
BS66	Saline	5	8	43	0	0	0	0
BS66	Saline	5	9	43	0	0	0	0
BS66	Saline	5	10	43	0	0	0	0
BS66	Saline	5	11	43	10	0	0	0
BS66	Saline	5	12	43	10	0	0	0
BS66	Saline	5	13	43	0	0	0	0
BS66	Saline	5	14	43	0	0	0	0
BS66	Saline	5	15	43	0	0	0	0
BS66	Saline	5	16	43	0	0	0	10
BS66	Saline	5	17	43	0	0	0	0
BS66	Saline	5	18	43	0	0	0	0
BS66	Saline	5	19	43	0	0	0	0
BS66	Saline	5	20	43	0	10	0	0
BS66	Saline	5	21	43	0	0	0	0
BS66	Saline	5	22	43	0	0	10	0
BS66	Saline	5	23	43	0	0	0	0
BS66	Saline	5	24	43	0	0	0	0
BS66	Saline	5	25	43	0	0	0	0
BS66	Saline	5	26	43	0	0	0	0
BS66	Saline	5	27	43	10	0	0	0
BS66	Saline	5	28	43	0	0	0	0
BS66	Saline	5	29	43	10	0	0	0
BS66	Saline	5	0	44	0	0	0	0
BS66	Saline	5	1	44	0	0	0	0
BS66	Saline	5	2	44	0	0	0	0
BS66	Saline	5	3	44	0	0	0	0
BS66	Saline	5	4	44	0	0	10	0
BS66	Saline	5	5	44	0	0	0	0
BS66	Saline	5	6	44	0	0	0	0
BS66	Saline	5	7	44	0	0	0	0
BS66	Saline	5	8	44	0	0	0	0
BS66	Saline	5	9	44	0	0	0	0
BS66	Saline	5	10	44	0	0	0	0
BS66	Saline	5	11	44	10	0	0	0
BS66	Saline	5	12	44	10	0	0	0
BS66	Saline	5	13	44	0	0	0	0
BS66	Saline	5	14	44	0	0	0	0
BS66	Saline	5	15	44	0	0	0	0
BS66	Saline	5	16	44	0	0	0	10
BS66	Saline	5	17	44	0	0	0	0
BS66	Saline	5	18	44	0	0	0	0
BS66	Saline	5	19	44	0	0	0	0
BS66	Saline	5	20	44	0	0	0	0
BS66	Saline	5	21	44	0	0	0	0
BS66	Saline	5	22	44	0	0	10	0
BS66	Saline	5	23	44	0	0	0	0
BS66	Saline	5	24	44	0	0	0	0
BS66	Saline	5	25	44	0	0	0	0
BS66	Saline	5	26	44	0	0	0	0
BS66	Saline	5	27	44	10	0	0	0
BS66	Saline	5	28	44	0	0	0	0
BS66	Saline	5	29	44	10	0	0	0
BS66	Saline	5	0	45	0	0	10	0
BS66	Saline	5	1	45	0	0	0	0
BS66	Saline	5	2	45	0	0	0	0
BS66	Saline	5	3	45	0	0	0	0
BS66	Saline	5	4	45	0	0	10	0
BS66	Saline	5	5	45	0	0	0	0
BS66	Saline	5	6	45	0	0	0	0
BS66	Saline	5	7	45	0	0	0	0
BS66	Saline	5	8	45	0	0	0	0
BS66	Saline	5	9	45	0	0	0	0
BS66	Saline	5	10	45	0	0	0	0
BS66	Saline	5	11	45	0	0	0	0
BS66	Saline	5	12	45	10	0	0	0
BS66	Saline	5	13	45	0	0	0	0
BS66	Saline	5	14	45	0	0	0	0
BS66	Saline	5	15	45	0	0	0	0
BS66	Saline	5	16	45	0	0	0	10
BS66	Saline	5	17	45	0	0	0	0
BS66	Saline	5	18	45	0	0	0	0
BS66	Saline	5	19	45	0	0	0	0
BS66	Saline	5	20	45	0	0	0	0
BS66	Saline	5	21	45	0	0	0	0
BS66	Saline	5	22	45	0	0	0	0
BS66	Saline	5	23	45	0	0	0	0
BS66	Saline	5	24	45	0	0	0	0
BS66	Saline	5	25	45	0	0	0	0
BS66	Saline	5	26	45	0	0	0	0
BS66	Saline	5	27	45	10	0	0	0
BS66	Saline	5	28	45	0	0	0	0
BS66	Saline	5	29	45	10	0	0	0
BS66	Saline	5	0	46	0	0	10	0
BS66	Saline	5	1	46	10	0	0	0
BS66	Saline	5	2	46	0	0	0	0
BS66	Saline	5	3	46	0	0	0	0
BS66	Saline	5	4	46	0	0	10	0
BS66	Saline	5	5	46	0	0	0	0
BS66	Saline	5	6	46	0	0	0	0
BS66	Saline	5	7	46	0	0	0	0
BS66	Saline	5	8	46	0	0	0	0
BS66	Saline	5	9	46	0	0	0	0
BS66	Saline	5	10	46	0	0	0	0
BS66	Saline	5	11	46	0	0	0	0
BS66	Saline	5	12	46	0	0	0	0
BS66	Saline	5	13	46	0	0	0	0
BS66	Saline	5	14	46	0	0	0	0
BS66	Saline	5	15	46	0	0	0	0
BS66	Saline	5	16	46	0	0	0	10
BS66	Saline	5	17	46	0	0	0	0
BS66	Saline	5	18	46	0	0	0	0
BS66	Saline	5	19	46	0	0	0	0
BS66	Saline	5	20	46	0	0	0	0
BS66	Saline	5	21	46	0	0	0	0
BS66	Saline	5	22	46	0	0	0	0
BS66	Saline	5	23	46	0	0	0	0
BS66	Saline	5	24	46	0	0	0	0
BS66	Saline	5	25	46	0	0	0	0
BS66	Saline	5	26	46	10	0	0	0
BS66	Saline	5	27	46	10	0	0	0
BS66	Saline	5	28	46	0	0	0	0
BS66	Saline	5	29	46	10	0	10	0
BS66	Saline	5	0	47	0	0	10	0
BS66	Saline	5	1	47	10	0	0	0
BS66	Saline	5	2	47	0	0	0	0
BS66	Saline	5	3	47	0	0	0	0
BS66	Saline	5	4	47	0	0	0	0
BS66	Saline	5	5	47	0	0	0	0
BS66	Saline	5	6	47	0	0	0	0
BS66	Saline	5	7	47	0	0	0	0
BS66	Saline	5	8	47	0	0	0	0
BS66	Saline	5	9	47	0	0	0	0
BS66	Saline	5	10	47	10	0	0	0
BS66	Saline	5	11	47	0	0	0	0
BS66	Saline	5	12	47	0	0	0	0
BS66	Saline	5	13	47	0	0	0	0
BS66	Saline	5	14	47	0	0	0	0
BS66	Saline	5	15	47	0	0	0	0
BS66	Saline	5	16	47	0	0	0	10
BS66	Saline	5	17	47	0	0	0	0
BS66	Saline	5	18	47	0	0	0	0
BS66	Saline	5	19	47	0	0	0	0
BS66	Saline	5	20	47	0	0	0	0
BS66	Saline	5	21	47	0	0	0	0
BS66	Saline	5	22	47	0	0	0	0
BS66	Saline	5	23	47	0	0	0	0
BS66	Saline	5	24	47	0	0	0	0
BS66	Saline	5	25	47	0	0	0	0
BS66	Saline	5	26	47	10	0	0	0
BS66	Saline	5	27	47	0	0	0	0
BS66	Saline	5	28	47	0	0	0	0
BS66	Saline	5	29	47	0	0	20	0
BS66	Saline	5	0	48	0	0	10	0
BS66	Saline	5	1	48	10	0	0	0
BS66	Saline	5	2	48	0	0	0	0
BS66	Saline	5	3	48	0	0	0	0
BS66	Saline	5	4	48	0	0	0	0
BS66	Saline	5	5	48	0	0	0	0
BS66	Saline	5	6	48	0	0	0	0
BS66	Saline	5	7	48	0	0	0	0
BS66	Saline	5	8	48	0	0	0	0
BS66	Saline	5	9	48	0	0	0	0
BS66	Saline	5	10	48	10	0	0	0
BS66	Saline	5	11	48	0	0	0	0
BS66	Saline	5	12	48	0	0	0	0
BS66	Saline	5	13	48	0	0	0	0
BS66	Saline	5	14	48	0	0	0	0
BS66	Saline	5	15	48	0	0	0	0
BS66	Saline	5	16	48	0	0	0	10
BS66	Saline	5	17	48	0	0	0	0
BS66	Saline	5	18	48	0	0	0	0
BS66	Saline	5	19	48	0	0	0	0
BS66	Saline	5	20	48	0	0	0	0
BS66	Saline	5	21	48	0	0	0	0
BS66	Saline	5	22	48	0	0	0	0
BS66	Saline	5	23	48	0	0	0	0
BS66	Saline	5	24	48	0	0	0	0
BS66	Saline	5	25	48	0	0	0	0
BS66	Saline	5	26	48	10	0	0	0
BS66	Saline	5	27	48	10	0	0	0
BS66	Saline	5	28	48	0	0	0	0
BS66	Saline	5	29	48	0	0	20	0
BS66	Saline	5	0	49	0	0	10	0
BS66	Saline	5	1	49	10	0	0	0
BS66	Saline	5	2	49	0	0	0	0
BS66	Saline	5	3	49	0	0	0	0
BS66	Saline	5	4	49	0	0	0	0
BS66	Saline	5	5	49	0	0	0	0
BS66	Saline	5	6	49	0	0	0	0
BS66	Saline	5	7	49	0	0	0	0
BS66	Saline	5	8	49	0	0	0	0
BS66	Saline	5	9	49	0	0	0	0
BS66	Saline	5	10	49	10	0	0	0
BS66	Saline	5	11	49	0	0	0	0
BS66	Saline	5	12	49	0	0	0	0
BS66	Saline	5	13	49	0	0	0	0
BS66	Saline	5	14	49	0	0	0	0
BS66	Saline	5	15	49	0	0	0	0
BS66	Saline	5	16	49	0	0	0	10
BS66	Saline	5	17	49	0	0	0	0
BS66	Saline	5	18	49	0	0	0	0
BS66	Saline	5	19	49	0	0	0	0
BS66	Saline	5	20	49	0	0	0	0
BS66	Saline	5	21	49	0	0	0	0
BS66	Saline	5	22	49	0	0	0	0
BS66	Saline	5	23	49	0	0	0	0
BS66	Saline	5	24	49	0	0	0	0
BS66	Saline	5	25	49	0	0	0	0
BS66	Saline	5	26	49	10	0	0	0
BS66	Saline	5	27	49	10	0	0	0
BS66	Saline	5	28	49	0	0	0	0
BS66	Saline	5	29	49	0	0	20	0
BS66	Saline	5	0	50	0	0	0	0
BS66	Saline	5	1	50	10	0	0	0
BS66	Saline	5	2	50	0	0	0	0
BS66	Saline	5	3	50	0	0	0	0
BS66	Saline	5	4	50	0	0	0	0
BS66	Saline	5	5	50	0	0	0	0
BS66	Saline	5	6	50	0	0	0	0
BS66	Saline	5	7	50	0	0	0	0
BS66	Saline	5	8	50	0	0	0	0
BS66	Saline	5	9	50	0	0	0	0
BS66	Saline	5	10	50	10	0	0	0
BS66	Saline	5	11	50	0	0	0	0
BS66	Saline	5	12	50	0	0	0	0
BS66	Saline	5	13	50	0	0	0	0
BS66	Saline	5	14	50	10	0	0	0
BS66	Saline	5	15	50	0	0	0	0
BS66	Saline	5	16	50	0	0	0	10
BS66	Saline	5	17	50	0	0	0	0
BS66	Saline	5	18	50	0	0	0	0
BS66	Saline	5	19	50	0	0	0	0
BS66	Saline	5	20	50	0	0	0	0
BS66	Saline	5	21	50	10	0	0	0
BS66	Saline	5	22	50	0	0	0	0
BS66	Saline	5	23	50	0	0	0	0
BS66	Saline	5	24	50	0	0	0	0
BS66	Saline	5	25	50	0	0	0	0
BS66	Saline	5	26	50	10	0	0	0
BS66	Saline	5	27	50	30	0	0	0
BS66	Saline	5	28	50	0	0	0	0
BS66	Saline	5	29	50	0	0	20	0
BS66	Saline	5	0	51	0	0	0	0
BS66	Saline	5	1	51	0	0	0	0
BS66	Saline	5	2	51	0	0	0	0
BS66	Saline	5	3	51	0	0	0	0
BS66	Saline	5	4	51	0	0	0	0
BS66	Saline	5	5	51	0	0	0	0
BS66	Saline	5	6	51	0	0	0	0
BS66	Saline	5	7	51	0	0	0	0
BS66	Saline	5	8	51	0	0	0	0
BS66	Saline	5	9	51	0	0	0	0
BS66	Saline	5	10	51	10	0	0	0
BS66	Saline	5	11	51	0	0	0	0
BS66	Saline	5	12	51	0	0	0	0
BS66	Saline	5	13	51	0	0	0	0
BS66	Saline	5	14	51	10	0	0	0
BS66	Saline	5	15	51	0	0	0	0
BS66	Saline	5	16	51	0	0	0	10
BS66	Saline	5	17	51	0	0	0	0
BS66	Saline	5	18	51	0	0	0	0
BS66	Saline	5	19	51	0	0	0	0
BS66	Saline	5	20	51	0	0	0	0
BS66	Saline	5	21	51	10	0	0	0
BS66	Saline	5	22	51	0	0	0	0
BS66	Saline	5	23	51	0	0	0	0
BS66	Saline	5	24	51	0	0	0	0
BS66	Saline	5	25	51	0	0	0	0
BS66	Saline	5	26	51	0	0	0	0
BS66	Saline	5	27	51	30	0	0	0
BS66	Saline	5	28	51	0	0	0	0
BS66	Saline	5	29	51	0	0	20	0
BS66	Saline	5	0	52	0	0	0	0
BS66	Saline	5	1	52	0	0	0	0
BS66	Saline	5	2	52	0	0	0	0
BS66	Saline	5	3	52	0	0	0	0
BS66	Saline	5	4	52	0	0	0	0
BS66	Saline	5	5	52	0	0	0	0
BS66	Saline	5	6	52	0	0	0	0
BS66	Saline	5	7	52	0	0	0	0
BS66	Saline	5	8	52	0	0	0	0
BS66	Saline	5	9	52	20	0	0	0
BS66	Saline	5	10	52	0	0	0	0
BS66	Saline	5	11	52	0	0	0	0
BS66	Saline	5	12	52	0	10	0	0
BS66	Saline	5	13	52	0	0	0	0
BS66	Saline	5	14	52	10	0	0	0
BS66	Saline	5	15	52	0	0	0	0
BS66	Saline	5	16	52	0	0	0	10
BS66	Saline	5	17	52	0	0	0	0
BS66	Saline	5	18	52	0	0	0	0
BS66	Saline	5	19	52	0	0	0	0
BS66	Saline	5	20	52	0	0	0	0
BS66	Saline	5	21	52	10	0	0	0
BS66	Saline	5	22	52	0	0	0	0
BS66	Saline	5	23	52	0	0	0	0
BS66	Saline	5	24	52	0	0	0	0
BS66	Saline	5	25	52	0	0	0	0
BS66	Saline	5	26	52	0	0	0	0
BS66	Saline	5	27	52	30	0	0	0
BS66	Saline	5	28	52	0	0	0	0
BS66	Saline	5	29	52	0	0	10	0
BS66	Saline	5	0	53	0	0	0	0
BS66	Saline	5	1	53	0	0	0	0
BS66	Saline	5	2	53	0	0	0	0
BS66	Saline	5	3	53	0	0	0	0
BS66	Saline	5	4	53	0	0	0	0
BS66	Saline	5	5	53	0	0	0	0
BS66	Saline	5	6	53	0	0	0	0
BS66	Saline	5	7	53	0	0	0	0
BS66	Saline	5	8	53	10	0	0	0
BS66	Saline	5	9	53	20	0	10	0
BS66	Saline	5	10	53	0	0	0	0
BS66	Saline	5	11	53	0	0	0	0
BS66	Saline	5	12	53	0	20	0	0
BS66	Saline	5	13	53	0	0	0	0
BS66	Saline	5	14	53	10	0	0	0
BS66	Saline	5	15	53	0	0	0	10
BS66	Saline	5	16	53	0	0	0	0
BS66	Saline	5	17	53	0	0	0	0
BS66	Saline	5	18	53	0	0	0	0
BS66	Saline	5	19	53	0	0	0	10
BS66	Saline	5	20	53	0	0	0	0
BS66	Saline	5	21	53	20	0	0	0
BS66	Saline	5	22	53	0	0	0	0
BS66	Saline	5	23	53	0	0	0	0
BS66	Saline	5	24	53	0	0	0	0
BS66	Saline	5	25	53	0	0	0	0
BS66	Saline	5	26	53	0	0	0	0
BS66	Saline	5	27	53	20	0	0	0
BS66	Saline	5	28	53	10	0	0	0
BS66	Saline	5	29	53	0	0	10	0
BS66	Saline	5	0	54	0	0	0	0
BS66	Saline	5	1	54	0	0	0	0
BS66	Saline	5	2	54	0	0	0	0
BS66	Saline	5	3	54	0	0	0	0
BS66	Saline	5	4	54	0	0	0	0
BS66	Saline	5	5	54	0	0	0	0
BS66	Saline	5	6	54	0	0	10	0
BS66	Saline	5	7	54	0	0	0	0
BS66	Saline	5	8	54	10	0	0	0
BS66	Saline	5	9	54	20	0	10	0
BS66	Saline	5	10	54	0	0	0	0
BS66	Saline	5	11	54	0	0	0	0
BS66	Saline	5	12	54	0	20	0	0
BS66	Saline	5	13	54	0	0	0	0
BS66	Saline	5	14	54	10	0	0	0
BS66	Saline	5	15	54	0	0	0	10
BS66	Saline	5	16	54	0	0	0	0
BS66	Saline	5	17	54	0	0	0	0
BS66	Saline	5	18	54	0	0	0	0
BS66	Saline	5	19	54	0	0	0	10
BS66	Saline	5	20	54	0	0	0	0
BS66	Saline	5	21	54	20	0	0	0
BS66	Saline	5	22	54	0	0	0	0
BS66	Saline	5	23	54	0	0	0	0
BS66	Saline	5	24	54	0	0	0	0
BS66	Saline	5	25	54	0	0	10	0
BS66	Saline	5	26	54	0	0	0	0
BS66	Saline	5	27	54	20	0	0	0
BS66	Saline	5	28	54	10	0	0	0
BS66	Saline	5	29	54	0	0	10	0
BS66	Saline	5	0	55	0	0	0	10
BS66	Saline	5	1	55	0	0	0	0
BS66	Saline	5	2	55	0	0	0	0
BS66	Saline	5	3	55	0	0	0	0
BS66	Saline	5	4	55	0	0	0	0
BS66	Saline	5	5	55	0	0	0	0
BS66	Saline	5	6	55	0	0	10	0
BS66	Saline	5	7	55	0	0	0	0
BS66	Saline	5	8	55	10	0	0	0
BS66	Saline	5	9	55	20	0	10	0
BS66	Saline	5	10	55	0	10	0	0
BS66	Saline	5	11	55	0	0	0	0
BS66	Saline	5	12	55	0	20	0	0
BS66	Saline	5	13	55	0	0	0	0
BS66	Saline	5	14	55	0	0	0	0
BS66	Saline	5	15	55	0	0	0	10
BS66	Saline	5	16	55	0	0	0	0
BS66	Saline	5	17	55	0	0	0	0
BS66	Saline	5	18	55	0	0	0	0
BS66	Saline	5	19	55	0	0	0	10
BS66	Saline	5	20	55	0	0	0	0
BS66	Saline	5	21	55	10	0	0	0
BS66	Saline	5	22	55	0	10	0	0
BS66	Saline	5	23	55	0	0	0	0
BS66	Saline	5	24	55	0	0	0	0
BS66	Saline	5	25	55	10	0	10	0
BS66	Saline	5	26	55	0	0	0	0
BS66	Saline	5	27	55	0	10	0	0
BS66	Saline	5	28	55	10	0	0	0
BS66	Saline	5	29	55	0	0	10	0
BS66	Saline	5	0	56	0	0	0	10
BS66	Saline	5	1	56	0	0	0	0
BS66	Saline	5	2	56	0	0	0	0
BS66	Saline	5	3	56	0	10	0	0
BS66	Saline	5	4	56	0	10	0	0
BS66	Saline	5	5	56	0	0	0	0
BS66	Saline	5	6	56	0	0	10	0
BS66	Saline	5	7	56	0	0	0	0
BS66	Saline	5	8	56	10	0	0	0
BS66	Saline	5	9	56	20	0	10	0
BS66	Saline	5	10	56	0	10	0	0
BS66	Saline	5	11	56	0	0	10	0
BS66	Saline	5	12	56	10	20	0	0
BS66	Saline	5	13	56	0	0	0	0
BS66	Saline	5	14	56	0	0	0	0
BS66	Saline	5	15	56	0	0	0	10
BS66	Saline	5	16	56	0	0	0	10
BS66	Saline	5	17	56	0	0	0	0
BS66	Saline	5	18	56	0	0	0	0
BS66	Saline	5	19	56	0	0	0	10
BS66	Saline	5	20	56	0	0	0	0
BS66	Saline	5	21	56	10	0	0	0
BS66	Saline	5	22	56	0	10	0	0
BS66	Saline	5	23	56	0	0	0	0
BS66	Saline	5	24	56	0	0	0	0
BS66	Saline	5	25	56	10	0	10	0
BS66	Saline	5	26	56	0	0	0	0
BS66	Saline	5	27	56	0	10	0	0
BS66	Saline	5	28	56	10	0	0	0
BS66	Saline	5	29	56	0	0	0	0
BS66	Saline	5	0	57	0	0	0	10
BS66	Saline	5	1	57	0	0	0	0
BS66	Saline	5	2	57	0	0	0	0
BS66	Saline	5	3	57	0	10	0	0
BS66	Saline	5	4	57	0	10	0	0
BS66	Saline	5	5	57	0	0	0	0
BS66	Saline	5	6	57	0	0	10	0
BS66	Saline	5	7	57	10	0	0	0
BS66	Saline	5	8	57	10	0	0	0
BS66	Saline	5	9	57	0	0	10	0
BS66	Saline	5	10	57	0	20	0	0
BS66	Saline	5	11	57	0	0	10	0
BS66	Saline	5	12	57	10	10	0	0
BS66	Saline	5	13	57	0	0	0	0
BS66	Saline	5	14	57	0	0	0	0
BS66	Saline	5	15	57	0	0	0	10
BS66	Saline	5	16	57	0	0	0	10
BS66	Saline	5	17	57	0	0	0	0
BS66	Saline	5	18	57	0	0	0	0
BS66	Saline	5	19	57	0	0	0	10
BS66	Saline	5	20	57	0	0	0	0
BS66	Saline	5	21	57	10	0	0	0
BS66	Saline	5	22	57	0	10	0	0
BS66	Saline	5	23	57	0	0	0	0
BS66	Saline	5	24	57	0	0	0	0
BS66	Saline	5	25	57	10	0	10	0
BS66	Saline	5	26	57	0	0	0	0
BS66	Saline	5	27	57	0	10	10	0
BS66	Saline	5	28	57	20	0	0	0
BS66	Saline	5	29	57	0	0	0	0
BS66	Saline	5	0	58	0	10	0	10
BS66	Saline	5	1	58	0	0	0	0
BS66	Saline	5	2	58	0	0	0	0
BS66	Saline	5	3	58	0	10	0	0
BS66	Saline	5	4	58	10	10	0	0
BS66	Saline	5	5	58	0	0	0	0
BS66	Saline	5	6	58	0	0	10	0
BS66	Saline	5	7	58	10	0	0	0
BS66	Saline	5	8	58	0	0	0	0
BS66	Saline	5	9	58	0	0	0	0
BS66	Saline	5	10	58	0	30	0	0
BS66	Saline	5	11	58	0	0	10	0
BS66	Saline	5	12	58	10	0	0	0
BS66	Saline	5	13	58	0	0	0	0
BS66	Saline	5	14	58	0	0	0	0
BS66	Saline	5	15	58	0	0	0	0
BS66	Saline	5	16	58	0	0	0	10
BS66	Saline	5	17	58	0	0	0	0
BS66	Saline	5	18	58	0	0	0	0
BS66	Saline	5	19	58	0	0	0	0
BS66	Saline	5	20	58	0	0	0	0
BS66	Saline	5	21	58	0	0	0	0
BS66	Saline	5	22	58	0	10	0	0
BS66	Saline	5	23	58	0	0	0	10
BS66	Saline	5	24	58	0	0	0	0
BS66	Saline	5	25	58	10	0	10	0
BS66	Saline	5	26	58	0	0	0	0
BS66	Saline	5	27	58	0	10	10	0
BS66	Saline	5	28	58	10	0	0	0
BS66	Saline	5	29	58	0	0	0	0
BS66	Saline	5	0	59	0	10	0	10
BS66	Saline	5	1	59	0	0	0	0
BS66	Saline	5	2	59	0	0	0	0
BS66	Saline	5	3	59	0	10	0	0
BS66	Saline	5	4	59	10	10	0	0
BS66	Saline	5	5	59	0	0	0	0
BS66	Saline	5	6	59	0	0	0	0
BS66	Saline	5	7	59	10	0	0	0
BS66	Saline	5	8	59	0	0	0	0
BS66	Saline	5	9	59	0	0	0	0
BS66	Saline	5	10	59	0	30	0	0
BS66	Saline	5	11	59	0	0	10	0
BS66	Saline	5	12	59	10	0	0	0
BS66	Saline	5	13	59	0	0	0	0
BS66	Saline	5	14	59	0	0	0	0
BS66	Saline	5	15	59	0	0	0	0
BS66	Saline	5	16	59	0	0	0	10
BS66	Saline	5	17	59	0	0	10	0
BS66	Saline	5	18	59	0	0	0	0
BS66	Saline	5	19	59	0	0	0	0
BS66	Saline	5	20	59	0	0	0	0
BS66	Saline	5	21	59	0	0	0	0
BS66	Saline	5	22	59	0	10	0	0
BS66	Saline	5	23	59	0	0	0	10
BS66	Saline	5	24	59	0	0	0	0
BS66	Saline	5	25	59	10	0	0	0
BS66	Saline	5	26	59	0	0	0	0
BS66	Saline	5	27	59	10	10	10	0
BS66	Saline	5	28	59	10	0	0	0
BS66	Saline	5	29	59	0	0	0	0
BS66	Saline	5	0	60	0	10	0	0
BS66	Saline	5	1	60	10	0	0	0
BS66	Saline	5	2	60	0	0	0	0
BS66	Saline	5	3	60	0	10	0	0
BS66	Saline	5	4	60	10	10	0	0
BS66	Saline	5	5	60	0	0	0	0
BS66	Saline	5	6	60	0	0	0	0
BS66	Saline	5	7	60	10	0	0	0
BS66	Saline	5	8	60	0	0	10	0
BS66	Saline	5	9	60	0	0	0	0
BS66	Saline	5	10	60	0	20	0	0
BS66	Saline	5	11	60	0	0	10	0
BS66	Saline	5	12	60	10	0	0	0
BS66	Saline	5	13	60	0	0	0	0
BS66	Saline	5	14	60	0	0	0	0
BS66	Saline	5	15	60	10	0	0	0
BS66	Saline	5	16	60	0	0	0	10
BS66	Saline	5	17	60	0	0	10	0
BS66	Saline	5	18	60	0	0	0	0
BS66	Saline	5	19	60	0	0	0	0
BS66	Saline	5	20	60	0	0	0	0
BS66	Saline	5	21	60	0	0	0	0
BS66	Saline	5	22	60	0	0	0	0
BS66	Saline	5	23	60	0	0	0	10
BS66	Saline	5	24	60	0	0	0	0
BS66	Saline	5	25	60	0	0	0	0
BS66	Saline	5	26	60	0	0	0	0
BS66	Saline	5	27	60	10	0	10	0
BS66	Saline	5	28	60	10	0	0	0
BS66	Saline	5	29	60	0	0	0	0
BS66	Saline	5	0	61	0	10	0	0
BS66	Saline	5	1	61	10	0	0	0
BS66	Saline	5	2	61	0	0	0	0
BS66	Saline	5	3	61	0	0	0	0
BS66	Saline	5	4	61	10	0	0	0
BS66	Saline	5	5	61	0	0	0	0
BS66	Saline	5	6	61	0	0	0	0
BS66	Saline	5	7	61	10	0	0	0
BS66	Saline	5	8	61	0	0	10	0
BS66	Saline	5	9	61	10	0	0	0
BS66	Saline	5	10	61	0	20	0	0
BS66	Saline	5	11	61	0	0	0	0
BS66	Saline	5	12	61	0	0	0	0
BS66	Saline	5	13	61	0	0	0	0
BS66	Saline	5	14	61	10	0	0	0
BS66	Saline	5	15	61	10	0	0	10
BS66	Saline	5	16	61	0	0	0	0
BS66	Saline	5	17	61	0	0	10	0
BS66	Saline	5	18	61	0	0	0	0
BS66	Saline	5	19	61	0	0	0	0
BS66	Saline	5	20	61	0	0	0	0
BS66	Saline	5	21	61	0	0	0	0
BS66	Saline	5	22	61	0	0	0	0
BS66	Saline	5	23	61	0	0	0	10
BS66	Saline	5	24	61	0	0	0	0
BS66	Saline	5	25	61	0	0	0	0
BS66	Saline	5	26	61	0	0	0	0
BS66	Saline	5	27	61	10	0	10	0
BS66	Saline	5	28	61	20	0	10	0
BS66	Saline	5	29	61	0	0	0	0
BS66	Saline	5	0	62	0	10	0	0
BS66	Saline	5	1	62	10	0	0	0
BS66	Saline	5	2	62	0	0	0	0
BS66	Saline	5	3	62	0	0	0	0
BS66	Saline	5	4	62	10	0	0	0
BS66	Saline	5	5	62	0	0	0	0
BS66	Saline	5	6	62	0	0	0	0
BS66	Saline	5	7	62	0	0	0	0
BS66	Saline	5	8	62	0	0	10	0
BS66	Saline	5	9	62	10	0	0	0
BS66	Saline	5	10	62	0	10	0	0
BS66	Saline	5	11	62	0	0	0	0
BS66	Saline	5	12	62	0	0	0	0
BS66	Saline	5	13	62	0	0	0	0
BS66	Saline	5	14	62	10	0	0	0
BS66	Saline	5	15	62	10	0	0	10
BS66	Saline	5	16	62	0	0	0	0
BS66	Saline	5	17	62	0	0	10	0
BS66	Saline	5	18	62	0	0	0	0
BS66	Saline	5	19	62	0	0	0	0
BS66	Saline	5	20	62	0	0	0	0
BS66	Saline	5	21	62	0	0	0	0
BS66	Saline	5	22	62	0	0	0	0
BS66	Saline	5	23	62	0	0	0	10
BS66	Saline	5	24	62	0	0	0	0
BS66	Saline	5	25	62	0	0	0	0
BS66	Saline	5	26	62	0	0	0	0
BS66	Saline	5	27	62	10	0	0	0
BS66	Saline	5	28	62	10	0	10	0
BS66	Saline	5	29	62	0	0	0	0
BS66	Saline	5	0	63	0	0	0	0
BS66	Saline	5	1	63	10	0	0	0
BS66	Saline	5	2	63	0	0	0	0
BS66	Saline	5	3	63	0	0	0	0
BS66	Saline	5	4	63	0	0	0	0
BS66	Saline	5	5	63	0	0	0	0
BS66	Saline	5	6	63	0	0	0	0
BS66	Saline	5	7	63	0	0	0	0
BS66	Saline	5	8	63	0	0	10	0
BS66	Saline	5	9	63	10	0	0	0
BS66	Saline	5	10	63	0	0	0	0
BS66	Saline	5	11	63	0	0	0	0
BS66	Saline	5	12	63	0	0	0	0
BS66	Saline	5	13	63	0	0	0	0
BS66	Saline	5	14	63	10	0	0	0
BS66	Saline	5	15	63	20	0	0	10
BS66	Saline	5	16	63	0	0	0	10
BS66	Saline	5	17	63	0	0	10	0
BS66	Saline	5	18	63	0	0	0	0
BS66	Saline	5	19	63	0	0	0	0
BS66	Saline	5	20	63	0	0	0	0
BS66	Saline	5	21	63	0	0	0	0
BS66	Saline	5	22	63	0	0	0	0
BS66	Saline	5	23	63	0	0	0	10
BS66	Saline	5	24	63	0	0	0	10
BS66	Saline	5	25	63	0	0	0	0
BS66	Saline	5	26	63	0	0	0	0
BS66	Saline	5	27	63	10	0	0	0
BS66	Saline	5	28	63	10	0	10	0
BS66	Saline	5	29	63	0	0	0	0
BS66	Saline	5	0	64	0	0	0	0
BS66	Saline	5	1	64	10	0	0	0
BS66	Saline	5	2	64	0	0	0	0
BS66	Saline	5	3	64	0	0	0	0
BS66	Saline	5	4	64	0	0	0	0
BS66	Saline	5	5	64	0	0	0	0
BS66	Saline	5	6	64	0	0	0	0
BS66	Saline	5	7	64	0	0	0	0
BS66	Saline	5	8	64	10	0	10	0
BS66	Saline	5	9	64	10	0	0	0
BS66	Saline	5	10	64	0	0	0	0
BS66	Saline	5	11	64	0	0	0	0
BS66	Saline	5	12	64	0	0	0	0
BS66	Saline	5	13	64	0	0	0	0
BS66	Saline	5	14	64	10	0	0	0
BS66	Saline	5	15	64	20	10	0	10
BS66	Saline	5	16	64	0	0	0	10
BS66	Saline	5	17	64	10	0	0	0
BS66	Saline	5	18	64	0	0	0	0
BS66	Saline	5	19	64	0	0	0	0
BS66	Saline	5	20	64	0	0	0	0
BS66	Saline	5	21	64	0	0	0	0
BS66	Saline	5	22	64	0	0	0	0
BS66	Saline	5	23	64	0	0	0	10
BS66	Saline	5	24	64	0	0	0	20
BS66	Saline	5	25	64	0	0	0	0
BS66	Saline	5	26	64	0	0	0	0
BS66	Saline	5	27	64	0	0	0	0
BS66	Saline	5	28	64	20	0	10	0
BS66	Saline	5	29	64	0	0	0	0
BS66	Saline	5	0	65	0	0	0	0
BS66	Saline	5	1	65	0	0	0	0
BS66	Saline	5	2	65	0	0	0	0
BS66	Saline	5	3	65	0	0	0	0
BS66	Saline	5	4	65	0	0	0	0
BS66	Saline	5	5	65	0	0	0	0
BS66	Saline	5	6	65	0	0	0	0
BS66	Saline	5	7	65	0	0	0	0
BS66	Saline	5	8	65	10	0	0	10
BS66	Saline	5	9	65	10	0	0	0
BS66	Saline	5	10	65	0	0	0	0
BS66	Saline	5	11	65	0	0	0	0
BS66	Saline	5	12	65	0	0	10	0
BS66	Saline	5	13	65	0	0	0	0
BS66	Saline	5	14	65	10	0	0	0
BS66	Saline	5	15	65	10	10	0	10
BS66	Saline	5	16	65	0	0	0	10
BS66	Saline	5	17	65	10	0	0	10
BS66	Saline	5	18	65	0	0	0	0
BS66	Saline	5	19	65	0	0	0	10
BS66	Saline	5	20	65	0	0	0	0
BS66	Saline	5	21	65	0	0	0	0
BS66	Saline	5	22	65	0	0	0	0
BS66	Saline	5	23	65	0	0	0	10
BS66	Saline	5	24	65	0	0	0	20
BS66	Saline	5	25	65	0	0	0	0
BS66	Saline	5	26	65	0	0	0	0
BS66	Saline	5	27	65	0	0	0	0
BS66	Saline	5	28	65	20	10	10	0
BS66	Saline	5	29	65	0	0	0	0
BS66	Saline	5	0	66	0	0	0	10
BS66	Saline	5	1	66	0	0	0	0
BS66	Saline	5	2	66	0	0	0	0
BS66	Saline	5	3	66	0	0	0	0
BS66	Saline	5	4	66	0	0	0	0
BS66	Saline	5	5	66	0	0	0	0
BS66	Saline	5	6	66	0	0	0	0
BS66	Saline	5	7	66	0	0	0	0
BS66	Saline	5	8	66	10	0	0	10
BS66	Saline	5	9	66	0	0	0	0
BS66	Saline	5	10	66	0	0	0	0
BS66	Saline	5	11	66	0	0	0	0
BS66	Saline	5	12	66	0	0	10	0
BS66	Saline	5	13	66	0	0	0	0
BS66	Saline	5	14	66	0	0	0	0
BS66	Saline	5	15	66	10	10	0	0
BS66	Saline	5	16	66	0	0	0	20
BS66	Saline	5	17	66	10	0	0	10
BS66	Saline	5	18	66	0	0	0	0
[truncated: 1,031 more rows]

## Sheet: 4B -Top
animal	condition	unit	trial	tbin	nacl	sucrose	ca	qhcl
BS26	LiCl	6	0	0	0	0	20	0
BS26	LiCl	6	1	0	10	0	20	20
BS26	LiCl	6	2	0	20	30	0	10
BS26	LiCl	6	3	0	40	0	10	10
BS26	LiCl	6	4	0	20	20	50	20
BS26	LiCl	6	5	0	30	0	0	10
BS26	LiCl	6	6	0	20	0	20	0
BS26	LiCl	6	7	0	0	20	20	40
BS26	LiCl	6	8	0	50	20	0	20
BS26	LiCl	6	9	0	0	10	0	0
BS26	LiCl	6	10	0	0	0	10	10
BS26	LiCl	6	11	0	0	20	10	10
BS26	LiCl	6	12	0	0	10	20	10
BS26	LiCl	6	13	0	10	10	10	0
BS26	LiCl	6	14	0	0	0	0	0
BS26	LiCl	6	15	0	10	10	20	0
BS26	LiCl	6	16	0	10	20	0	0
BS26	LiCl	6	17	0	10	10	0	0
BS26	LiCl	6	18	0	0	0	10	0
BS26	LiCl	6	19	0	10	0	30	50
BS26	LiCl	6	20	0	0	0	0	0
BS26	LiCl	6	21	0	0	0	0	0
BS26	LiCl	6	22	0	10	10	10	0
BS26	LiCl	6	23	0	10	10	0	0
BS26	LiCl	6	24	0	10	0	0	20
BS26	LiCl	6	25	0	0	0	10	0
BS26	LiCl	6	26	0	0	30	10	0
BS26	LiCl	6	27	0	20	10	0	0
BS26	LiCl	6	28	0	0	0	0	0
BS26	LiCl	6	29	0	20	0	0	20
BS26	LiCl	6	0	1	0	0	10	0
BS26	LiCl	6	1	1	10	10	10	20
BS26	LiCl	6	2	1	20	30	0	10
BS26	LiCl	6	3	1	50	0	20	10
BS26	LiCl	6	4	1	20	10	60	0
BS26	LiCl	6	5	1	30	10	0	10
BS26	LiCl	6	6	1	30	0	20	10
BS26	LiCl	6	7	1	0	20	20	30
BS26	LiCl	6	8	1	40	20	0	20
BS26	LiCl	6	9	1	0	10	0	0
BS26	LiCl	6	10	1	10	0	0	20
BS26	LiCl	6	11	1	0	20	10	10
BS26	LiCl	6	12	1	10	10	20	20
BS26	LiCl	6	13	1	0	10	10	0
BS26	LiCl	6	14	1	10	0	0	10
BS26	LiCl	6	15	1	10	10	20	0
BS26	LiCl	6	16	1	10	20	0	10
BS26	LiCl	6	17	1	10	10	0	0
BS26	LiCl	6	18	1	0	0	10	10
BS26	LiCl	6	19	1	10	0	30	50
BS26	LiCl	6	20	1	0	10	0	0
BS26	LiCl	6	21	1	0	10	0	0
BS26	LiCl	6	22	1	10	10	10	0
BS26	LiCl	6	23	1	10	0	0	0
BS26	LiCl	6	24	1	20	10	0	10
BS26	LiCl	6	25	1	0	0	10	0
BS26	LiCl	6	26	1	0	30	10	0
BS26	LiCl	6	27	1	30	10	0	0
BS26	LiCl	6	28	1	0	0	0	0
BS26	LiCl	6	29	1	30	0	10	30
BS26	LiCl	6	0	2	0	0	10	10
BS26	LiCl	6	1	2	10	20	10	20
BS26	LiCl	6	2	2	10	30	0	0
BS26	LiCl	6	3	2	50	0	20	10
BS26	LiCl	6	4	2	20	10	60	0
BS26	LiCl	6	5	2	40	10	0	20
BS26	LiCl	6	6	2	20	0	20	10
BS26	LiCl	6	7	2	0	30	30	50
BS26	LiCl	6	8	2	40	10	0	20
BS26	LiCl	6	9	2	0	10	0	0
BS26	LiCl	6	10	2	10	0	10	20
BS26	LiCl	6	11	2	0	10	0	10
BS26	LiCl	6	12	2	20	10	20	30
BS26	LiCl	6	13	2	0	20	0	0
BS26	LiCl	6	14	2	10	0	0	10
BS26	LiCl	6	15	2	0	10	10	0
BS26	LiCl	6	16	2	20	20	0	30
BS26	LiCl	6	17	2	10	10	0	0
BS26	LiCl	6	18	2	0	0	10	10
BS26	LiCl	6	19	2	10	0	20	40
BS26	LiCl	6	20	2	0	10	10	0
BS26	LiCl	6	21	2	0	10	0	0
BS26	LiCl	6	22	2	0	10	10	0
BS26	LiCl	6	23	2	0	0	0	0
BS26	LiCl	6	24	2	10	10	0	20
BS26	LiCl	6	25	2	0	0	10	0
BS26	LiCl	6	26	2	0	30	10	0
BS26	LiCl	6	27	2	10	10	0	10
BS26	LiCl	6	28	2	0	0	0	0
BS26	LiCl	6	29	2	40	0	20	50
BS26	LiCl	6	0	3	10	0	10	10
BS26	LiCl	6	1	3	20	20	10	20
BS26	LiCl	6	2	3	10	30	0	0
BS26	LiCl	6	3	3	30	10	20	0
BS26	LiCl	6	4	3	20	10	60	0
BS26	LiCl	6	5	3	40	10	0	20
BS26	LiCl	6	6	3	20	0	20	10
BS26	LiCl	6	7	3	0	30	20	50
BS26	LiCl	6	8	3	30	0	0	10
BS26	LiCl	6	9	3	0	0	10	20
BS26	LiCl	6	10	3	10	0	10	20
BS26	LiCl	6	11	3	0	0	0	10
BS26	LiCl	6	12	3	20	0	20	20
BS26	LiCl	6	13	3	10	20	0	0
BS26	LiCl	6	14	3	10	0	0	10
BS26	LiCl	6	15	3	0	20	10	0
BS26	LiCl	6	16	3	20	20	0	30
BS26	LiCl	6	17	3	10	10	10	0
BS26	LiCl	6	18	3	0	10	10	20
BS26	LiCl	6	19	3	0	0	30	20
BS26	LiCl	6	20	3	0	10	10	0
BS26	LiCl	6	21	3	0	10	0	0
BS26	LiCl	6	22	3	0	10	10	0
BS26	LiCl	6	23	3	0	0	0	0
BS26	LiCl	6	24	3	20	20	0	10
BS26	LiCl	6	25	3	0	0	10	0
BS26	LiCl	6	26	3	0	30	10	0
BS26	LiCl	6	27	3	10	10	0	10
BS26	LiCl	6	28	3	0	0	0	0
BS26	LiCl	6	29	3	50	0	20	60
BS26	LiCl	6	0	4	10	0	10	10
BS26	LiCl	6	1	4	20	40	10	20
BS26	LiCl	6	2	4	10	20	0	10
BS26	LiCl	6	3	4	20	10	30	0
BS26	LiCl	6	4	4	10	10	40	0
BS26	LiCl	6	5	4	30	10	0	20
BS26	LiCl	6	6	4	40	0	30	10
BS26	LiCl	6	7	4	0	20	20	40
BS26	LiCl	6	8	4	30	0	0	20
BS26	LiCl	6	9	4	0	0	10	20
BS26	LiCl	6	10	4	10	0	10	10
BS26	LiCl	6	11	4	0	10	0	0
BS26	LiCl	6	12	4	20	0	20	20
BS26	LiCl	6	13	4	10	20	0	0
BS26	LiCl	6	14	4	20	0	10	10
BS26	LiCl	6	15	4	0	20	10	0
BS26	LiCl	6	16	4	20	10	0	30
BS26	LiCl	6	17	4	20	0	10	0
BS26	LiCl	6	18	4	0	20	10	20
BS26	LiCl	6	19	4	0	0	30	10
BS26	LiCl	6	20	4	0	10	10	0
BS26	LiCl	6	21	4	0	10	0	0
BS26	LiCl	6	22	4	0	10	0	0
BS26	LiCl	6	23	4	0	0	0	10
BS26	LiCl	6	24	4	20	20	0	10
BS26	LiCl	6	25	4	0	0	0	0
BS26	LiCl	6	26	4	0	20	10	0
BS26	LiCl	6	27	4	10	10	20	10
BS26	LiCl	6	28	4	0	0	0	0
BS26	LiCl	6	29	4	40	0	20	70
BS26	LiCl	6	0	5	10	0	10	10
BS26	LiCl	6	1	5	40	40	10	30
BS26	LiCl	6	2	5	0	10	0	10
BS26	LiCl	6	3	5	10	10	20	10
BS26	LiCl	6	4	5	10	10	20	0
BS26	LiCl	6	5	5	30	20	20	10
BS26	LiCl	6	6	5	30	10	10	10
BS26	LiCl	6	7	5	0	20	10	40
BS26	LiCl	6	8	5	20	0	0	10
BS26	LiCl	6	9	5	0	0	10	20
BS26	LiCl	6	10	5	10	0	10	10
BS26	LiCl	6	11	5	10	10	0	0
BS26	LiCl	6	12	5	20	0	0	20
BS26	LiCl	6	13	5	20	20	0	0
BS26	LiCl	6	14	5	20	0	10	10
BS26	LiCl	6	15	5	0	20	10	0
BS26	LiCl	6	16	5	10	10	0	30
BS26	LiCl	6	17	5	30	10	10	0
BS26	LiCl	6	18	5	0	20	0	20
BS26	LiCl	6	19	5	0	0	20	10
BS26	LiCl	6	20	5	0	10	10	0
BS26	LiCl	6	21	5	0	10	0	0
BS26	LiCl	6	22	5	0	0	10	0
BS26	LiCl	6	23	5	0	0	0	10
BS26	LiCl	6	24	5	20	30	0	10
BS26	LiCl	6	25	5	0	0	0	0
BS26	LiCl	6	26	5	0	0	0	0
BS26	LiCl	6	27	5	10	0	20	10
BS26	LiCl	6	28	5	0	0	0	0
BS26	LiCl	6	29	5	40	0	20	50
BS26	LiCl	6	0	6	20	0	20	10
BS26	LiCl	6	1	6	30	30	10	30
BS26	LiCl	6	2	6	0	10	0	20
BS26	LiCl	6	3	6	0	10	10	10
BS26	LiCl	6	4	6	10	10	0	0
BS26	LiCl	6	5	6	40	10	30	10
BS26	LiCl	6	6	6	20	20	10	10
BS26	LiCl	6	7	6	0	30	10	60
BS26	LiCl	6	8	6	10	0	0	10
BS26	LiCl	6	9	6	0	0	10	20
BS26	LiCl	6	10	6	0	10	10	0
BS26	LiCl	6	11	6	10	10	0	0
BS26	LiCl	6	12	6	10	0	0	10
BS26	LiCl	6	13	6	20	20	0	10
BS26	LiCl	6	14	6	10	0	10	0
BS26	LiCl	6	15	6	0	20	10	0
BS26	LiCl	6	16	6	30	10	0	20
BS26	LiCl	6	17	6	40	10	10	0
BS26	LiCl	6	18	6	0	20	0	10
BS26	LiCl	6	19	6	0	10	20	10
BS26	LiCl	6	20	6	0	0	10	0
BS26	LiCl	6	21	6	0	0	0	0
BS26	LiCl	6	22	6	10	0	10	0
BS26	LiCl	6	23	6	0	0	10	10
BS26	LiCl	6	24	6	10	20	10	10
BS26	LiCl	6	25	6	10	0	0	0
BS26	LiCl	6	26	6	0	0	20	0
BS26	LiCl	6	27	6	10	0	30	10
BS26	LiCl	6	28	6	0	0	0	0
BS26	LiCl	6	29	6	40	0	20	40
BS26	LiCl	6	0	7	20	30	20	0
BS26	LiCl	6	1	7	30	20	0	30
BS26	LiCl	6	2	7	0	0	0	20
BS26	LiCl	6	3	7	0	10	10	10
BS26	LiCl	6	4	7	10	10	10	0
BS26	LiCl	6	5	7	30	10	30	0
BS26	LiCl	6	6	7	20	20	20	10
BS26	LiCl	6	7	7	0	30	0	50
BS26	LiCl	6	8	7	20	10	20	20
BS26	LiCl	6	9	7	0	0	20	30
BS26	LiCl	6	10	7	10	10	0	0
BS26	LiCl	6	11	7	10	20	0	10
BS26	LiCl	6	12	7	0	0	0	10
BS26	LiCl	6	13	7	20	10	0	10
BS26	LiCl	6	14	7	20	0	10	0
BS26	LiCl	6	15	7	0	20	10	20
BS26	LiCl	6	16	7	20	10	0	0
BS26	LiCl	6	17	7	40	10	10	10
BS26	LiCl	6	18	7	0	20	10	10
BS26	LiCl	6	19	7	0	10	30	10
BS26	LiCl	6	20	7	0	0	0	0
BS26	LiCl	6	21	7	0	0	0	0
BS26	LiCl	6	22	7	20	10	10	0
BS26	LiCl	6	23	7	0	0	10	10
BS26	LiCl	6	24	7	10	20	10	0
BS26	LiCl	6	25	7	20	10	0	0
BS26	LiCl	6	26	7	0	10	20	0
BS26	LiCl	6	27	7	10	0	30	0
BS26	LiCl	6	28	7	0	0	0	0
BS26	LiCl	6	29	7	30	0	10	20
BS26	LiCl	6	0	8	10	30	20	0
BS26	LiCl	6	1	8	30	20	0	40
BS26	LiCl	6	2	8	0	0	0	20
BS26	LiCl	6	3	8	10	0	10	10
BS26	LiCl	6	4	8	10	10	10	0
BS26	LiCl	6	5	8	30	10	30	10
BS26	LiCl	6	6	8	20	20	30	20
BS26	LiCl	6	7	8	0	20	0	70
BS26	LiCl	6	8	8	20	20	20	20
BS26	LiCl	6	9	8	0	0	10	10
BS26	LiCl	6	10	8	20	10	0	0
BS26	LiCl	6	11	8	10	20	0	10
BS26	LiCl	6	12	8	0	0	0	20
BS26	LiCl	6	13	8	10	10	0	10
BS26	LiCl	6	14	8	20	0	10	0
BS26	LiCl	6	15	8	0	0	0	20
BS26	LiCl	6	16	8	20	0	0	10
BS26	LiCl	6	17	8	40	10	0	10
BS26	LiCl	6	18	8	10	10	20	0
BS26	LiCl	6	19	8	0	20	20	10
BS26	LiCl	6	20	8	0	10	0	0
BS26	LiCl	6	21	8	0	10	0	10
BS26	LiCl	6	22	8	20	10	10	0
BS26	LiCl	6	23	8	0	0	10	10
BS26	LiCl	6	24	8	0	10	10	0
BS26	LiCl	6	25	8	20	10	0	0
BS26	LiCl	6	26	8	0	10	30	0
BS26	LiCl	6	27	8	10	0	30	0
BS26	LiCl	6	28	8	0	0	0	0
BS26	LiCl	6	29	8	10	0	10	20
BS26	LiCl	6	0	9	10	40	10	0
BS26	LiCl	6	1	9	40	0	0	30
BS26	LiCl	6	2	9	0	0	0	10
BS26	LiCl	6	3	9	20	0	0	10
BS26	LiCl	6	4	9	10	20	20	0
BS26	LiCl	6	5	9	30	10	30	10
BS26	LiCl	6	6	9	0	20	20	30
BS26	LiCl	6	7	9	10	30	0	60
BS26	LiCl	6	8	9	20	30	20	10
BS26	LiCl	6	9	9	0	0	10	10
BS26	LiCl	6	10	9	20	10	0	0
BS26	LiCl	6	11	9	10	10	0	10
BS26	LiCl	6	12	9	0	0	0	20
BS26	LiCl	6	13	9	10	0	0	10
BS26	LiCl	6	14	9	10	0	0	0
BS26	LiCl	6	15	9	0	10	0	20
BS26	LiCl	6	16	9	20	0	0	10
BS26	LiCl	6	17	9	30	10	0	10
BS26	LiCl	6	18	9	10	0	30	0
BS26	LiCl	6	19	9	0	20	10	0
BS26	LiCl	6	20	9	0	10	0	0
BS26	LiCl	6	21	9	0	10	0	10
BS26	LiCl	6	22	9	20	10	10	0
BS26	LiCl	6	23	9	0	0	10	10
BS26	LiCl	6	24	9	10	10	10	0
BS26	LiCl	6	25	9	20	10	0	10
BS26	LiCl	6	26	9	0	10	30	0
BS26	LiCl	6	27	9	20	0	10	0
BS26	LiCl	6	28	9	0	0	0	0
BS26	LiCl	6	29	9	10	0	10	20
BS26	LiCl	6	0	10	10	40	10	0
BS26	LiCl	6	1	10	30	0	0	10
BS26	LiCl	6	2	10	0	0	10	10
BS26	LiCl	6	3	10	20	0	0	0
BS26	LiCl	6	4	10	0	30	20	0
BS26	LiCl	6	5	10	30	0	10	10
BS26	LiCl	6	6	10	10	20	20	30
BS26	LiCl	6	7	10	20	40	0	50
BS26	LiCl	6	8	10	20	30	20	10
BS26	LiCl	6	9	10	0	0	10	10
BS26	LiCl	6	10	10	20	20	0	10
BS26	LiCl	6	11	10	0	10	0	10
BS26	LiCl	6	12	10	10	0	0	20
BS26	LiCl	6	13	10	0	0	10	10
BS26	LiCl	6	14	10	10	0	0	0
BS26	LiCl	6	15	10	0	20	20	20
BS26	LiCl	6	16	10	30	10	0	10
BS26	LiCl	6	17	10	20	0	0	20
BS26	LiCl	6	18	10	10	0	30	0
BS26	LiCl	6	19	10	0	20	10	0
BS26	LiCl	6	20	10	0	10	0	0
BS26	LiCl	6	21	10	0	10	10	10
BS26	LiCl	6	22	10	20	10	0	0
BS26	LiCl	6	23	10	0	0	10	10
BS26	LiCl	6	24	10	10	0	10	0
BS26	LiCl	6	25	10	20	10	0	10
BS26	LiCl	6	26	10	0	20	40	0
BS26	LiCl	6	27	10	20	0	10	0
BS26	LiCl	6	28	10	0	0	0	10
BS26	LiCl	6	29	10	30	0	10	40
BS26	LiCl	6	0	11	0	40	0	0
BS26	LiCl	6	1	11	30	10	0	10
BS26	LiCl	6	2	11	0	0	10	0
BS26	LiCl	6	3	11	30	0	0	0
BS26	LiCl	6	4	11	0	30	30	0
BS26	LiCl	6	5	11	30	0	0	10
BS26	LiCl	6	6	11	10	10	20	20
BS26	LiCl	6	7	11	30	30	0	30
BS26	LiCl	6	8	11	30	30	20	10
BS26	LiCl	6	9	11	0	0	10	10
BS26	LiCl	6	10	11	20	10	0	10
BS26	LiCl	6	11	11	10	10	0	10
BS26	LiCl	6	12	11	10	0	0	20
BS26	LiCl	6	13	11	0	0	10	0
BS26	LiCl	6	14	11	10	0	0	0
BS26	LiCl	6	15	11	0	20	20	20
BS26	LiCl	6	16	11	10	10	0	10
BS26	LiCl	6	17	11	10	0	0	20
BS26	LiCl	6	18	11	20	0	30	0
BS26	LiCl	6	19	11	0	10	10	0
BS26	LiCl	6	20	11	0	20	0	10
BS26	LiCl	6	21	11	0	10	20	10
BS26	LiCl	6	22	11	10	10	0	0
BS26	LiCl	6	23	11	0	0	0	10
BS26	LiCl	6	24	11	10	0	0	0
BS26	LiCl	6	25	11	10	10	0	10
BS26	LiCl	6	26	11	0	20	20	0
BS26	LiCl	6	27	11	10	0	10	0
BS26	LiCl	6	28	11	0	0	0	20
BS26	LiCl	6	29	11	30	0	10	50
BS26	LiCl	6	0	12	10	10	0	0
BS26	LiCl	6	1	12	50	10	10	30
BS26	LiCl	6	2	12	10	0	10	10
BS26	LiCl	6	3	12	30	0	10	10
BS26	LiCl	6	4	12	0	20	20	0
BS26	LiCl	6	5	12	30	0	10	10
BS26	LiCl	6	6	12	10	20	20	20
BS26	LiCl	6	7	12	30	20	0	20
BS26	LiCl	6	8	12	30	30	0	0
BS26	LiCl	6	9	12	0	0	0	0
BS26	LiCl	6	10	12	10	10	0	10
BS26	LiCl	6	11	12	20	0	0	0
BS26	LiCl	6	12	12	10	0	0	10
BS26	LiCl	6	13	12	0	0	10	0
BS26	LiCl	6	14	12	0	0	0	0
BS26	LiCl	6	15	12	0	20	20	0
BS26	LiCl	6	16	12	10	10	0	10
BS26	LiCl	6	17	12	0	0	0	30
BS26	LiCl	6	18	12	30	0	20	0
BS26	LiCl	6	19	12	0	10	0	0
BS26	LiCl	6	20	12	0	20	0	10
BS26	LiCl	6	21	12	0	10	30	10
BS26	LiCl	6	22	12	0	0	0	0
BS26	LiCl	6	23	12	0	0	0	20
BS26	LiCl	6	24	12	10	0	0	0
BS26	LiCl	6	25	12	0	0	0	10
BS26	LiCl	6	26	12	0	10	20	0
BS26	LiCl	6	27	12	10	0	10	0
BS26	LiCl	6	28	12	0	0	0	20
BS26	LiCl	6	29	12	30	0	10	60
BS26	LiCl	6	0	13	10	10	0	0
BS26	LiCl	6	1	13	40	20	10	30
BS26	LiCl	6	2	13	10	10	10	10
BS26	LiCl	6	3	13	20	0	10	10
BS26	LiCl	6	4	13	0	20	20	0
BS26	LiCl	6	5	13	20	0	20	0
BS26	LiCl	6	6	13	10	20	10	20
BS26	LiCl	6	7	13	30	20	0	10
BS26	LiCl	6	8	13	30	20	0	0
BS26	LiCl	6	9	13	0	0	0	0
BS26	LiCl	6	10	13	10	10	0	10
BS26	LiCl	6	11	13	20	0	0	0
BS26	LiCl	6	12	13	10	0	0	10
BS26	LiCl	6	13	13	0	0	10	0
BS26	LiCl	6	14	13	0	0	0	0
BS26	LiCl	6	15	13	10	20	20	0
BS26	LiCl	6	16	13	20	20	0	0
BS26	LiCl	6	17	13	0	0	0	30
BS26	LiCl	6	18	13	20	0	10	0
BS26	LiCl	6	19	13	0	0	0	0
BS26	LiCl	6	20	13	0	10	10	10
BS26	LiCl	6	21	13	0	0	30	0
BS26	LiCl	6	22	13	0	0	0	0
BS26	LiCl	6	23	13	0	0	10	30
BS26	LiCl	6	24	13	10	10	0	0
BS26	LiCl	6	25	13	0	0	0	10
BS26	LiCl	6	26	13	0	10	10	0
BS26	LiCl	6	27	13	10	0	10	0
BS26	LiCl	6	28	13	0	0	0	20
BS26	LiCl	6	29	13	30	0	20	50
BS26	LiCl	6	0	14	10	0	10	20
BS26	LiCl	6	1	14	40	40	10	30
BS26	LiCl	6	2	14	10	10	20	10
BS26	LiCl	6	3	14	10	0	20	20
BS26	LiCl	6	4	14	10	10	10	0
BS26	LiCl	6	5	14	30	0	20	0
BS26	LiCl	6	6	14	10	20	10	10
BS26	LiCl	6	7	14	20	20	0	10
BS26	LiCl	6	8	14	50	10	0	10
BS26	LiCl	6	9	14	0	0	0	0
BS26	LiCl	6	10	14	10	10	0	10
BS26	LiCl	6	11	14	20	0	0	0
BS26	LiCl	6	12	14	20	10	0	10
BS26	LiCl	6	13	14	0	0	10	0
BS26	LiCl	6	14	14	0	0	0	0
BS26	LiCl	6	15	14	10	30	20	0
BS26	LiCl	6	16	14	20	30	0	0
BS26	LiCl	6	17	14	0	0	0	30
BS26	LiCl	6	18	14	20	10	0	0
BS26	LiCl	6	19	14	0	0	0	0
BS26	LiCl	6	20	14	0	20	10	10
BS26	LiCl	6	21	14	0	0	30	0
BS26	LiCl	6	22	14	0	0	0	0
BS26	LiCl	6	23	14	0	0	10	30
BS26	LiCl	6	24	14	10	10	0	0
BS26	LiCl	6	25	14	0	0	0	0
BS26	LiCl	6	26	14	0	30	20	0
BS26	LiCl	6	27	14	0	0	10	0
BS26	LiCl	6	28	14	0	0	0	20
BS26	LiCl	6	29	14	30	0	30	40
BS26	LiCl	6	0	15	10	0	10	20
BS26	LiCl	6	1	15	30	40	10	30
BS26	LiCl	6	2	15	10	20	10	10
BS26	LiCl	6	3	15	20	0	20	20
BS26	LiCl	6	4	15	10	0	10	0
BS26	LiCl	6	5	15	20	0	20	10
BS26	LiCl	6	6	15	0	20	10	10
BS26	LiCl	6	7	15	20	10	0	10
BS26	LiCl	6	8	15	70	10	0	10
BS26	LiCl	6	9	15	0	0	0	0
BS26	LiCl	6	10	15	10	0	0	0
BS26	LiCl	6	11	15	20	0	0	20
BS26	LiCl	6	12	15	10	10	0	20
BS26	LiCl	6	13	15	0	0	0	0
BS26	LiCl	6	14	15	0	0	0	0
BS26	LiCl	6	15	15	10	30	0	0
BS26	LiCl	6	16	15	10	20	0	0
BS26	LiCl	6	17	15	0	0	0	20
BS26	LiCl	6	18	15	20	10	0	0
BS26	LiCl	6	19	15	0	0	0	10
BS26	LiCl	6	20	15	0	30	20	10
BS26	LiCl	6	21	15	0	0	20	0
BS26	LiCl	6	22	15	10	0	0	0
BS26	LiCl	6	23	15	0	0	10	30
BS26	LiCl	6	24	15	10	10	10	0
BS26	LiCl	6	25	15	0	0	0	0
BS26	LiCl	6	26	15	0	30	10	0
BS26	LiCl	6	27	15	0	0	10	0
BS26	LiCl	6	28	15	0	0	0	10
BS26	LiCl	6	29	15	20	10	40	30
BS26	LiCl	6	0	16	10	0	10	20
BS26	LiCl	6	1	16	30	30	10	30
BS26	LiCl	6	2	16	10	30	10	10
BS26	LiCl	6	3	16	20	0	30	20
BS26	LiCl	6	4	16	10	0	0	0
BS26	LiCl	6	5	16	10	0	20	10
BS26	LiCl	6	6	16	0	20	10	10
BS26	LiCl	6	7	16	20	20	0	10
BS26	LiCl	6	8	16	70	10	0	10
BS26	LiCl	6	9	16	0	0	0	0
BS26	LiCl	6	10	16	10	0	0	0
BS26	LiCl	6	11	16	10	0	0	20
BS26	LiCl	6	12	16	10	10	0	20
BS26	LiCl	6	13	16	0	0	0	0
BS26	LiCl	6	14	16	0	0	0	0
BS26	LiCl	6	15	16	10	30	0	0
BS26	LiCl	6	16	16	10	20	0	0
BS26	LiCl	6	17	16	0	0	0	20
BS26	LiCl	6	18	16	10	10	0	0
BS26	LiCl	6	19	16	0	10	0	10
BS26	LiCl	6	20	16	0	20	20	0
BS26	LiCl	6	21	16	0	0	20	0
BS26	LiCl	6	22	16	10	0	0	0
BS26	LiCl	6	23	16	0	0	10	30
BS26	LiCl	6	24	16	10	10	10	0
BS26	LiCl	6	25	16	0	0	0	0
BS26	LiCl	6	26	16	0	30	10	0
BS26	LiCl	6	27	16	0	0	0	10
BS26	LiCl	6	28	16	0	0	10	0
BS26	LiCl	6	29	16	10	10	30	20
BS26	LiCl	6	0	17	0	0	10	20
BS26	LiCl	6	1	17	10	30	0	10
BS26	LiCl	6	2	17	0	30	10	10
BS26	LiCl	6	3	17	30	0	30	20
BS26	LiCl	6	4	17	10	0	0	10
BS26	LiCl	6	5	17	10	10	20	10
BS26	LiCl	6	6	17	0	10	10	10
BS26	LiCl	6	7	17	20	20	0	20
BS26	LiCl	6	8	17	70	0	0	20
BS26	LiCl	6	9	17	0	10	0	10
BS26	LiCl	6	10	17	10	0	0	0
BS26	LiCl	6	11	17	0	10	0	20
BS26	LiCl	6	12	17	10	10	0	20
BS26	LiCl	6	13	17	0	0	0	0
BS26	LiCl	6	14	17	0	0	0	0
BS26	LiCl	6	15	17	20	30	0	0
BS26	LiCl	6	16	17	10	30	0	0
BS26	LiCl	6	17	17	20	0	0	0
BS26	LiCl	6	18	17	0	10	0	0
BS26	LiCl	6	19	17	0	10	0	10
BS26	LiCl	6	20	17	0	20	20	0
BS26	LiCl	6	21	17	0	0	10	10
BS26	LiCl	6	22	17	10	10	0	0
BS26	LiCl	6	23	17	10	0	20	20
BS26	LiCl	6	24	17	10	20	10	0
BS26	LiCl	6	25	17	10	0	0	0
BS26	LiCl	6	26	17	0	30	10	0
BS26	LiCl	6	27	17	0	0	10	10
BS26	LiCl	6	28	17	0	0	10	0
BS26	LiCl	6	29	17	10	10	40	20
BS26	LiCl	6	0	18	0	0	10	20
BS26	LiCl	6	1	18	20	20	10	0
BS26	LiCl	6	2	18	0	20	10	10
BS26	LiCl	6	3	18	40	0	30	20
BS26	LiCl	6	4	18	10	0	0	20
BS26	LiCl	6	5	18	10	10	10	20
BS26	LiCl	6	6	18	0	10	10	10
BS26	LiCl	6	7	18	30	40	0	10
BS26	LiCl	6	8	18	70	0	0	20
BS26	LiCl	6	9	18	0	10	0	10
BS26	LiCl	6	10	18	0	10	10	0
BS26	LiCl	6	11	18	10	10	0	20
BS26	LiCl	6	12	18	20	10	0	10
BS26	LiCl	6	13	18	0	30	0	0
BS26	LiCl	6	14	18	20	0	0	0
BS26	LiCl	6	15	18	10	30	0	0
BS26	LiCl	6	16	18	10	20	0	0
BS26	LiCl	6	17	18	20	0	10	0
BS26	LiCl	6	18	18	0	10	0	0
BS26	LiCl	6	19	18	10	10	0	10
BS26	LiCl	6	20	18	0	20	10	0
BS26	LiCl	6	21	18	0	0	10	10
BS26	LiCl	6	22	18	20	10	0	0
BS26	LiCl	6	23	18	10	0	10	10
BS26	LiCl	6	24	18	10	10	10	0
BS26	LiCl	6	25	18	20	0	0	0
BS26	LiCl	6	26	18	0	40	10	10
BS26	LiCl	6	27	18	10	0	10	10
BS26	LiCl	6	28	18	0	0	10	0
BS26	LiCl	6	29	18	10	10	40	20
BS26	LiCl	6	0	19	0	0	0	0
BS26	LiCl	6	1	19	20	0	20	0
BS26	LiCl	6	2	19	0	20	20	10
BS26	LiCl	6	3	19	40	0	20	10
BS26	LiCl	6	4	19	0	0	0	20
BS26	LiCl	6	5	19	0	10	10	30
BS26	LiCl	6	6	19	0	10	10	10
BS26	LiCl	6	7	19	30	30	0	30
BS26	LiCl	6	8	19	40	0	0	20
BS26	LiCl	6	9	19	0	10	0	10
BS26	LiCl	6	10	19	0	10	10	0
BS26	LiCl	6	11	19	10	10	0	20
BS26	LiCl	6	12	19	10	0	0	10
BS26	LiCl	6	13	19	0	30	10	0
BS26	LiCl	6	14	19	20	0	0	0
BS26	LiCl	6	15	19	10	20	0	0
BS26	LiCl	6	16	19	10	10	0	10
BS26	LiCl	6	17	19	20	0	10	0
BS26	LiCl	6	18	19	10	0	20	0
BS26	LiCl	6	19	19	10	10	0	10
BS26	LiCl	6	20	19	0	10	10	0
BS26	LiCl	6	21	19	0	0	10	10
BS26	LiCl	6	22	19	20	10	0	10
BS26	LiCl	6	23	19	10	0	10	0
BS26	LiCl	6	24	19	0	10	10	0
BS26	LiCl	6	25	19	20	0	0	0
BS26	LiCl	6	26	19	0	20	0	10
BS26	LiCl	6	27	19	10	0	10	10
BS26	LiCl	6	28	19	0	0	10	0
BS26	LiCl	6	29	19	10	10	40	20
BS26	LiCl	6	0	20	0	0	0	0
BS26	LiCl	6	1	20	20	0	20	0
BS26	LiCl	6	2	20	0	10	30	20
BS26	LiCl	6	3	20	40	0	20	10
BS26	LiCl	6	4	20	0	10	0	20
BS26	LiCl	6	5	20	0	10	10	20
BS26	LiCl	6	6	20	0	0	10	20
BS26	LiCl	6	7	20	20	40	0	40
BS26	LiCl	6	8	20	20	0	0	20
BS26	LiCl	6	9	20	0	20	0	20
BS26	LiCl	6	10	20	0	10	10	0
BS26	LiCl	6	11	20	10	10	0	0
BS26	LiCl	6	12	20	10	0	0	0
BS26	LiCl	6	13	20	0	30	10	0
BS26	LiCl	6	14	20	20	0	0	0
BS26	LiCl	6	15	20	10	10	0	0
BS26	LiCl	6	16	20	20	10	0	10
BS26	LiCl	6	17	20	30	0	20	0
BS26	LiCl	6	18	20	10	0	30	0
BS26	LiCl	6	19	20	10	10	0	10
BS26	LiCl	6	20	20	0	0	0	20
BS26	LiCl	6	21	20	0	10	10	10
BS26	LiCl	6	22	20	10	10	0	10
BS26	LiCl	6	23	20	10	0	10	0
BS26	LiCl	6	24	20	10	20	30	0
BS26	LiCl	6	25	20	20	0	0	0
BS26	LiCl	6	26	20	0	10	0	10
BS26	LiCl	6	27	20	10	0	10	10
BS26	LiCl	6	28	20	0	0	10	0
BS26	LiCl	6	29	20	0	0	30	10
BS26	LiCl	6	0	21	10	0	0	0
BS26	LiCl	6	1	21	30	0	20	0
BS26	LiCl	6	2	21	0	0	30	20
BS26	LiCl	6	3	21	30	10	10	10
BS26	LiCl	6	4	21	0	10	0	20
BS26	LiCl	6	5	21	0	20	10	30
BS26	LiCl	6	6	21	0	10	10	30
BS26	LiCl	6	7	21	10	50	0	50
BS26	LiCl	6	8	21	20	0	0	20
BS26	LiCl	6	9	21	0	30	0	20
BS26	LiCl	6	10	21	0	10	10	0
BS26	LiCl	6	11	21	10	10	0	0
BS26	LiCl	6	12	21	10	0	0	0
BS26	LiCl	6	13	21	0	30	10	0
BS26	LiCl	6	14	21	30	0	0	10
BS26	LiCl	6	15	21	10	10	10	0
BS26	LiCl	6	16	21	20	10	0	10
BS26	LiCl	6	17	21	30	0	20	0
BS26	LiCl	6	18	21	10	0	30	0
BS26	LiCl	6	19	21	10	20	0	10
BS26	LiCl	6	20	21	0	10	0	20
BS26	LiCl	6	21	21	0	10	0	10
BS26	LiCl	6	22	21	10	10	10	10
BS26	LiCl	6	23	21	10	0	10	10
BS26	LiCl	6	24	21	10	20	40	0
BS26	LiCl	6	25	21	20	0	0	10
BS26	LiCl	6	26	21	0	10	0	10
BS26	LiCl	6	27	21	10	0	10	0
BS26	LiCl	6	28	21	0	0	0	0
BS26	LiCl	6	29	21	0	0	30	10
BS26	LiCl	6	0	22	20	0	10	10
BS26	LiCl	6	1	22	30	0	30	0
BS26	LiCl	6	2	22	0	0	40	10
BS26	LiCl	6	3	22	20	20	0	0
BS26	LiCl	6	4	22	0	10	0	10
BS26	LiCl	6	5	22	0	10	0	30
BS26	LiCl	6	6	22	0	10	0	50
BS26	LiCl	6	7	22	10	50	0	50
BS26	LiCl	6	8	22	10	10	0	20
BS26	LiCl	6	9	22	0	20	0	10
BS26	LiCl	6	10	22	0	10	10	0
BS26	LiCl	6	11	22	10	0	0	0
BS26	LiCl	6	12	22	20	0	10	0
BS26	LiCl	6	13	22	0	30	10	10
BS26	LiCl	6	14	22	30	0	0	20
BS26	LiCl	6	15	22	0	10	10	0
BS26	LiCl	6	16	22	20	10	10	10
BS26	LiCl	6	17	22	10	0	20	0
BS26	LiCl	6	18	22	10	10	30	0
BS26	LiCl	6	19	22	10	40	0	20
BS26	LiCl	6	20	22	0	10	0	20
BS26	LiCl	6	21	22	0	10	0	0
BS26	LiCl	6	22	22	10	10	10	10
BS26	LiCl	6	23	22	0	0	0	10
BS26	LiCl	6	24	22	10	10	40	0
BS26	LiCl	6	25	22	10	0	0	10
BS26	LiCl	6	26	22	0	10	0	10
BS26	LiCl	6	27	22	10	0	0	0
BS26	LiCl	6	28	22	0	0	0	0
BS26	LiCl	6	29	22	0	10	30	10
BS26	LiCl	6	0	23	20	0	20	10
BS26	LiCl	6	1	23	30	10	20	0
BS26	LiCl	6	2	23	0	0	40	20
BS26	LiCl	6	3	23	10	30	10	0
BS26	LiCl	6	4	23	10	10	0	10
BS26	LiCl	6	5	23	10	20	10	20
BS26	LiCl	6	6	23	0	10	10	40
BS26	LiCl	6	7	23	0	30	0	60
BS26	LiCl	6	8	23	20	20	0	20
BS26	LiCl	6	9	23	0	20	10	10
BS26	LiCl	6	10	23	0	0	0	0
BS26	LiCl	6	11	23	0	0	10	10
BS26	LiCl	6	12	23	30	0	10	0
BS26	LiCl	6	13	23	0	0	10	20
BS26	LiCl	6	14	23	20	30	0	20
BS26	LiCl	6	15	23	0	20	10	0
BS26	LiCl	6	16	23	10	10	10	10
BS26	LiCl	6	17	23	30	0	10	0
BS26	LiCl	6	18	23	10	20	30	0
BS26	LiCl	6	19	23	10	50	0	20
BS26	LiCl	6	20	23	0	20	0	20
BS26	LiCl	6	21	23	0	10	10	10
BS26	LiCl	6	22	23	0	20	10	10
BS26	LiCl	6	23	23	0	0	0	10
BS26	LiCl	6	24	23	10	20	50	0
BS26	LiCl	6	25	23	0	10	0	10
BS26	LiCl	6	26	23	0	0	10	0
BS26	LiCl	6	27	23	0	10	20	0
BS26	LiCl	6	28	23	0	0	0	0
BS26	LiCl	6	29	23	0	10	30	10
BS26	LiCl	6	0	24	20	0	20	40
BS26	LiCl	6	1	24	30	30	20	10
BS26	LiCl	6	2	24	0	0	20	20
BS26	LiCl	6	3	24	10	30	20	0
BS26	LiCl	6	4	24	10	30	20	10
BS26	LiCl	6	5	24	10	20	10	10
BS26	LiCl	6	6	24	0	10	10	40
BS26	LiCl	6	7	24	0	30	0	60
BS26	LiCl	6	8	24	20	30	0	10
BS26	LiCl	6	9	24	0	20	10	10
BS26	LiCl	6	10	24	0	0	0	0
BS26	LiCl	6	11	24	0	0	20	10
BS26	LiCl	6	12	24	30	10	10	0
BS26	LiCl	6	13	24	0	0	0	20
BS26	LiCl	6	14	24	40	40	10	40
BS26	LiCl	6	15	24	0	20	10	0
BS26	LiCl	6	16	24	10	20	20	0
BS26	LiCl	6	17	24	30	0	10	0
BS26	LiCl	6	18	24	0	20	30	0
BS26	LiCl	6	19	24	30	50	20	30
BS26	LiCl	6	20	24	0	20	0	20
BS26	LiCl	6	21	24	0	10	20	10
BS26	LiCl	6	22	24	0	20	10	0
BS26	LiCl	6	23	24	0	0	0	10
BS26	LiCl	6	24	24	20	20	50	0
BS26	LiCl	6	25	24	0	10	0	10
BS26	LiCl	6	26	24	0	0	10	0
BS26	LiCl	6	27	24	0	30	20	0
BS26	LiCl	6	28	24	10	0	0	0
BS26	LiCl	6	29	24	0	20	20	20
BS26	LiCl	6	0	25	20	10	20	40
BS26	LiCl	6	1	25	30	40	20	10
BS26	LiCl	6	2	25	0	0	20	20
BS26	LiCl	6	3	25	0	30	20	20
BS26	LiCl	6	4	25	10	30	20	30
BS26	LiCl	6	5	25	20	20	10	20
BS26	LiCl	6	6	25	0	10	30	40
BS26	LiCl	6	7	25	0	60	10	50
BS26	LiCl	6	8	25	20	30	10	10
BS26	LiCl	6	9	25	0	10	10	0
BS26	LiCl	6	10	25	0	0	10	0
BS26	LiCl	6	11	25	0	10	40	20
BS26	LiCl	6	12	25	30	10	20	10
BS26	LiCl	6	13	25	10	0	0	30
BS26	LiCl	6	14	25	60	40	20	40
BS26	LiCl	6	15	25	0	20	10	0
BS26	LiCl	6	16	25	0	20	30	0
BS26	LiCl	6	17	25	20	0	0	0
BS26	LiCl	6	18	25	0	20	30	0
BS26	LiCl	6	19	25	40	50	20	20
BS26	LiCl	6	20	25	0	20	10	0
BS26	LiCl	6	21	25	0	0	40	10
BS26	LiCl	6	22	25	0	20	20	0
BS26	LiCl	6	23	25	0	0	0	10
BS26	LiCl	6	24	25	10	10	20	0
BS26	LiCl	6	25	25	0	10	0	10
BS26	LiCl	6	26	25	0	0	20	10
BS26	LiCl	6	27	25	0	30	30	0
BS26	LiCl	6	28	25	10	0	0	0
BS26	LiCl	6	29	25	0	20	30	30
BS26	LiCl	6	0	26	10	10	20	50
BS26	LiCl	6	1	26	40	50	20	10
BS26	LiCl	6	2	26	0	0	30	20
BS26	LiCl	6	3	26	0	30	20	30
BS26	LiCl	6	4	26	10	40	20	30
BS26	LiCl	6	5	26	30	10	20	20
BS26	LiCl	6	6	26	0	0	40	40
BS26	LiCl	6	7	26	0	50	10	50
BS26	LiCl	6	8	26	20	40	20	10
BS26	LiCl	6	9	26	0	0	20	10
BS26	LiCl	6	10	26	0	0	20	10
BS26	LiCl	6	11	26	0	10	50	20
BS26	LiCl	6	12	26	30	10	20	10
BS26	LiCl	6	13	26	10	10	0	30
BS26	LiCl	6	14	26	50	40	50	30
BS26	LiCl	6	15	26	0	20	0	0
BS26	LiCl	6	16	26	0	30	30	0
BS26	LiCl	6	17	26	20	0	0	10
BS26	LiCl	6	18	26	20	30	30	0
BS26	LiCl	6	19	26	50	30	30	20
BS26	LiCl	6	20	26	0	20	20	0
BS26	LiCl	6	21	26	0	0	40	10
BS26	LiCl	6	22	26	10	20	20	0
BS26	LiCl	6	23	26	0	10	0	0
BS26	LiCl	6	24	26	30	10	20	0
BS26	LiCl	6	25	26	0	10	0	10
BS26	LiCl	6	26	26	0	0	20	20
BS26	LiCl	6	27	26	0	30	40	0
BS26	LiCl	6	28	26	10	10	10	0
BS26	LiCl	6	29	26	0	20	40	40
BS26	LiCl	6	0	27	0	10	10	40
BS26	LiCl	6	1	27	50	70	10	10
BS26	LiCl	6	2	27	0	20	30	20
BS26	LiCl	6	3	27	0	20	20	30
BS26	LiCl	6	4	27	10	50	20	30
BS26	LiCl	6	5	27	30	10	30	30
BS26	LiCl	6	6	27	0	0	60	20
BS26	LiCl	6	7	27	10	60	10	40
BS26	LiCl	6	8	27	30	30	30	20
BS26	LiCl	6	9	27	10	0	20	20
BS26	LiCl	6	10	27	0	10	20	10
BS26	LiCl	6	11	27	20	10	50	40
BS26	LiCl	6	12	27	20	10	10	10
BS26	LiCl	6	13	27	10	10	0	20
BS26	LiCl	6	14	27	50	40	60	20
BS26	LiCl	6	15	27	0	20	10	0
BS26	LiCl	6	16	27	10	30	20	0
BS26	LiCl	6	17	27	20	0	0	10
BS26	LiCl	6	18	27	20	20	30	0
BS26	LiCl	6	19	27	50	10	50	10
BS26	LiCl	6	20	27	0	20	20	0
BS26	LiCl	6	21	27	0	0	40	30
BS26	LiCl	6	22	27	10	10	20	0
BS26	LiCl	6	23	27	0	10	0	10
BS26	LiCl	6	24	27	40	20	30	0
BS26	LiCl	6	25	27	10	10	0	10
BS26	LiCl	6	26	27	0	0	30	20
BS26	LiCl	6	27	27	0	30	40	0
BS26	LiCl	6	28	27	10	10	10	0
BS26	LiCl	6	29	27	0	30	30	30
BS26	LiCl	6	0	28	0	20	0	40
BS26	LiCl	6	1	28	40	70	10	10
BS26	LiCl	6	2	28	0	20	30	10
BS26	LiCl	6	3	28	10	20	10	30
BS26	LiCl	6	4	28	20	60	20	20
BS26	LiCl	6	5	28	30	0	30	30
BS26	LiCl	6	6	28	0	0	50	20
BS26	LiCl	6	7	28	20	70	10	40
BS26	LiCl	6	8	28	30	20	30	20
BS26	LiCl	6	9	28	10	0	20	30
BS26	LiCl	6	10	28	0	10	20	10
BS26	LiCl	6	11	28	20	20	50	30
BS26	LiCl	6	12	28	0	10	10	20
BS26	LiCl	6	13	28	10	10	0	10
BS26	LiCl	6	14	28	40	10	60	30
BS26	LiCl	6	15	28	0	10	10	0
BS26	LiCl	6	16	28	10	30	20	0
BS26	LiCl	6	17	28	10	10	0	10
BS26	LiCl	6	18	28	20	20	40	0
BS26	LiCl	6	19	28	40	0	50	10
BS26	LiCl	6	20	28	0	10	20	0
BS26	LiCl	6	21	28	0	0	30	20
BS26	LiCl	6	22	28	10	0	20	0
BS26	LiCl	6	23	28	0	10	0	10
BS26	LiCl	6	24	28	40	10	30	0
BS26	LiCl	6	25	28	20	0	0	10
BS26	LiCl	6	26	28	0	0	20	20
BS26	LiCl	6	27	28	0	20	20	0
BS26	LiCl	6	28	28	10	20	10	10
BS26	LiCl	6	29	28	0	30	30	30
BS26	LiCl	6	0	29	0	40	0	10
BS26	LiCl	6	1	29	50	60	0	0
BS26	LiCl	6	2	29	10	30	30	20
BS26	LiCl	6	3	29	10	30	0	30
BS26	LiCl	6	4	29	30	40	20	30
BS26	LiCl	6	5	29	50	0	50	30
BS26	LiCl	6	6	29	0	0	50	20
BS26	LiCl	6	7	29	30	70	10	40
BS26	LiCl	6	8	29	30	20	30	20
BS26	LiCl	6	9	29	10	0	20	60
BS26	LiCl	6	10	29	10	10	40	30
BS26	LiCl	6	11	29	30	20	40	30
BS26	LiCl	6	12	29	0	0	10	30
BS26	LiCl	6	13	29	10	10	10	10
BS26	LiCl	6	14	29	20	10	50	10
BS26	LiCl	6	15	29	0	0	10	10
BS26	LiCl	6	16	29	10	20	20	10
BS26	LiCl	6	17	29	10	10	0	10
BS26	LiCl	6	18	29	20	20	20	10
BS26	LiCl	6	19	29	30	10	30	0
BS26	LiCl	6	20	29	0	10	30	0
BS26	LiCl	6	21	29	0	0	20	20
BS26	LiCl	6	22	29	20	0	20	0
BS26	LiCl	6	23	29	10	10	0	10
BS26	LiCl	6	24	29	40	20	40	0
BS26	LiCl	6	25	29	20	0	0	10
BS26	LiCl	6	26	29	0	0	20	20
BS26	LiCl	6	27	29	0	10	30	0
BS26	LiCl	6	28	29	0	20	20	10
BS26	LiCl	6	29	29	0	20	30	20
BS26	LiCl	6	0	30	0	30	30	20
BS26	LiCl	6	1	30	60	70	0	20
BS26	LiCl	6	2	30	10	40	50	10
BS26	LiCl	6	3	30	10	40	0	10
BS26	LiCl	6	4	30	30	40	30	10
BS26	LiCl	6	5	30	50	0	50	20
BS26	LiCl	6	6	30	0	10	40	10
BS26	LiCl	6	7	30	30	40	10	60
BS26	LiCl	6	8	30	40	20	20	20
BS26	LiCl	6	9	30	10	10	20	70
BS26	LiCl	6	10	30	10	10	40	30
BS26	LiCl	6	11	30	30	10	30	30
BS26	LiCl	6	12	30	0	0	0	20
BS26	LiCl	6	13	30	0	10	10	10
BS26	LiCl	6	14	30	0	20	40	10
BS26	LiCl	6	15	30	0	10	20	20
BS26	LiCl	6	16	30	10	30	20	10
BS26	LiCl	6	17	30	10	30	0	10
BS26	LiCl	6	18	30	20	20	10	10
BS26	LiCl	6	19	30	20	30	30	10
BS26	LiCl	6	20	30	0	10	20	0
BS26	LiCl	6	21	30	10	0	0	40
BS26	LiCl	6	22	30	20	10	10	0
BS26	LiCl	6	23	30	10	10	0	20
BS26	LiCl	6	24	30	40	20	40	10
BS26	LiCl	6	25	30	20	0	0	20
BS26	LiCl	6	26	30	0	0	10	30
BS26	LiCl	6	27	30	0	10	20	0
BS26	LiCl	6	28	30	0	20	20	10
BS26	LiCl	6	29	30	0	20	20	30
BS26	LiCl	6	0	31	0	30	40	10
BS26	LiCl	6	1	31	50	70	10	30
BS26	LiCl	6	2	31	10	40	40	20
BS26	LiCl	6	3	31	10	30	10	0
BS26	LiCl	6	4	31	30	40	40	40
BS26	LiCl	6	5	31	50	0	40	10
BS26	LiCl	6	6	31	10	20	40	0
BS26	LiCl	6	7	31	40	30	10	60
BS26	LiCl	6	8	31	30	20	20	30
BS26	LiCl	6	9	31	10	10	20	60
BS26	LiCl	6	10	31	10	10	30	40
BS26	LiCl	6	11	31	40	20	30	30
BS26	LiCl	6	12	31	10	0	0	20
BS26	LiCl	6	13	31	0	0	10	20
BS26	LiCl	6	14	31	0	20	10	20
BS26	LiCl	6	15	31	0	10	30	20
BS26	LiCl	6	16	31	10	30	30	20
BS26	LiCl	6	17	31	30	30	0	0
BS26	LiCl	6	18	31	10	10	20	10
BS26	LiCl	6	19	31	10	30	20	10
BS26	LiCl	6	20	31	0	0	30	0
BS26	LiCl	6	21	31	10	0	10	50
BS26	LiCl	6	22	31	10	10	0	10
BS26	LiCl	6	23	31	10	10	10	20
BS26	LiCl	6	24	31	30	20	30	10
BS26	LiCl	6	25	31	20	0	0	10
BS26	LiCl	6	26	31	0	0	10	20
BS26	LiCl	6	27	31	0	20	10	0
BS26	LiCl	6	28	31	0	10	10	20
BS26	LiCl	6	29	31	0	20	20	20
BS26	LiCl	6	0	32	0	30	40	10
BS26	LiCl	6	1	32	40	70	20	30
BS26	LiCl	6	2	32	10	20	30	20
BS26	LiCl	6	3	32	10	40	30	0
BS26	LiCl	6	4	32	40	30	50	40
BS26	LiCl	6	5	32	60	0	50	10
BS26	LiCl	6	6	32	10	40	40	0
BS26	LiCl	6	7	32	40	20	10	80
BS26	LiCl	6	8	32	20	20	10	20
BS26	LiCl	6	9	32	0	20	30	50
BS26	LiCl	6	10	32	10	0	30	40
BS26	LiCl	6	11	32	20	20	40	20
BS26	LiCl	6	12	32	10	10	0	20
BS26	LiCl	6	13	32	0	0	10	20
BS26	LiCl	6	14	32	0	20	0	20
BS26	LiCl	6	15	32	10	20	20	20
BS26	LiCl	6	16	32	0	20	40	20
BS26	LiCl	6	17	32	50	30	0	0
BS26	LiCl	6	18	32	10	20	30	10
BS26	LiCl	6	19	32	10	30	0	20
BS26	LiCl	6	20	32	0	0	30	10
BS26	LiCl	6	21	32	10	0	20	40
BS26	LiCl	6	22	32	10	10	0	10
BS26	LiCl	6	23	32	10	10	10	10
BS26	LiCl	6	24	32	20	10	20	10
BS26	LiCl	6	25	32	10	0	0	10
BS26	LiCl	6	26	32	0	0	10	20
BS26	LiCl	6	27	32	0	20	10	0
BS26	LiCl	6	28	32	0	10	10	20
BS26	LiCl	6	29	32	10	0	20	20
BS26	LiCl	6	0	33	0	20	60	20
BS26	LiCl	6	1	33	40	70	20	30
BS26	LiCl	6	2	33	10	30	30	50
BS26	LiCl	6	3	33	0	40	40	10
BS26	LiCl	6	4	33	20	20	50	40
BS26	LiCl	6	5	33	50	0	50	20
BS26	LiCl	6	6	33	30	50	50	0
BS26	LiCl	6	7	33	30	10	20	80
BS26	LiCl	6	8	33	10	30	40	50
BS26	LiCl	6	9	33	0	20	20	40
BS26	LiCl	6	10	33	10	0	40	40
BS26	LiCl	6	11	33	30	10	30	30
BS26	LiCl	6	12	33	20	10	20	10
BS26	LiCl	6	13	33	0	10	10	30
BS26	LiCl	6	14	33	10	20	10	20
BS26	LiCl	6	15	33	10	20	20	30
BS26	LiCl	6	16	33	20	20	40	30
BS26	LiCl	6	17	33	40	30	0	10
BS26	LiCl	6	18	33	10	10	20	10
BS26	LiCl	6	19	33	10	30	0	20
BS26	LiCl	6	20	33	0	10	40	10
BS26	LiCl	6	21	33	10	10	30	50
BS26	LiCl	6	22	33	10	10	0	10
BS26	LiCl	6	23	33	10	10	10	10
BS26	LiCl	6	24	33	20	10	10	10
BS26	LiCl	6	25	33	10	0	0	10
BS26	LiCl	6	26	33	10	0	20	20
BS26	LiCl	6	27	33	10	20	10	0
BS26	LiCl	6	28	33	0	0	10	10
BS26	LiCl	6	29	33	10	10	10	20
BS26	LiCl	6	0	34	0	10	70	30
BS26	LiCl	6	1	34	30	60	30	30
BS26	LiCl	6	2	34	0	30	70	40
BS26	LiCl	6	3	34	0	30	70	20
BS26	LiCl	6	4	34	10	20	40	30
BS26	LiCl	6	5	34	40	10	40	30
BS26	LiCl	6	6	34	30	60	50	0
BS26	LiCl	6	7	34	20	30	20	70
BS26	LiCl	6	8	34	20	20	40	50
BS26	LiCl	6	9	34	0	20	20	10
BS26	LiCl	6	10	34	10	0	20	20
BS26	LiCl	6	11	34	20	10	30	30
BS26	LiCl	6	12	34	20	20	20	0
BS26	LiCl	6	13	34	0	10	0	30
BS26	LiCl	6	14	34	10	10	10	20
BS26	LiCl	6	15	34	10	20	20	20
BS26	LiCl	6	16	34	20	20	30	40
BS26	LiCl	6	17	34	40	30	10	10
BS26	LiCl	6	18	34	20	10	30	0
BS26	LiCl	6	19	34	0	20	0	20
BS26	LiCl	6	20	34	0	10	30	10
BS26	LiCl	6	21	34	10	10	40	50
BS26	LiCl	6	22	34	0	10	0	10
BS26	LiCl	6	23	34	0	10	10	10
BS26	LiCl	6	24	34	10	0	10	20
BS26	LiCl	6	25	34	10	10	0	20
BS26	LiCl	6	26	34	20	0	20	20
BS26	LiCl	6	27	34	10	20	0	0
BS26	LiCl	6	28	34	0	0	0	10
BS26	LiCl	6	29	34	10	10	10	30
BS26	LiCl	6	0	35	10	20	40	30
BS26	LiCl	6	1	35	30	50	40	10
BS26	LiCl	6	2	35	10	30	40	40
BS26	LiCl	6	3	35	0	20	90	40
BS26	LiCl	6	4	35	20	20	40	50
BS26	LiCl	6	5	35	30	20	40	50
BS26	LiCl	6	6	35	40	50	50	10
BS26	LiCl	6	7	35	20	40	10	60
BS26	LiCl	6	8	35	20	30	50	70
BS26	LiCl	6	9	35	0	20	20	10
BS26	LiCl	6	10	35	10	10	10	20
BS26	LiCl	6	11	35	20	10	30	50
BS26	LiCl	6	12	35	20	20	20	0
BS26	LiCl	6	13	35	0	20	0	20
BS26	LiCl	6	14	35	10	10	10	30
BS26	LiCl	6	15	35	20	10	10	20
BS26	LiCl	6	16	35	20	10	40	40
BS26	LiCl	6	17	35	40	10	10	10
BS26	LiCl	6	18	35	20	10	30	0
BS26	LiCl	6	19	35	10	10	0	10
BS26	LiCl	6	20	35	0	10	40	20
BS26	LiCl	6	21	35	0	10	40	30
BS26	LiCl	6	22	35	20	0	0	20
BS26	LiCl	6	23	35	0	10	10	0
BS26	LiCl	6	24	35	10	0	40	10
BS26	LiCl	6	25	35	10	20	0	10
BS26	LiCl	6	26	35	20	10	20	0
BS26	LiCl	6	27	35	10	20	0	0
BS26	LiCl	6	28	35	0	0	0	10
BS26	LiCl	6	29	35	10	10	10	20
BS26	LiCl	6	0	36	20	50	30	50
BS26	LiCl	6	1	36	30	60	30	0
BS26	LiCl	6	2	36	10	40	50	30
BS26	LiCl	6	3	36	0	20	90	50
BS26	LiCl	6	4	36	20	40	40	20
BS26	LiCl	6	5	36	30	20	60	50
BS26	LiCl	6	6	36	30	50	40	10
BS26	LiCl	6	7	36	10	40	20	50
BS26	LiCl	6	8	36	20	40	40	70
BS26	LiCl	6	9	36	10	40	10	10
BS26	LiCl	6	10	36	10	30	40	0
BS26	LiCl	6	11	36	10	0	20	50
BS26	LiCl	6	12	36	10	20	20	10
BS26	LiCl	6	13	36	0	20	0	10
BS26	LiCl	6	14	36	10	10	10	30
BS26	LiCl	6	15	36	20	20	0	40
BS26	LiCl	6	16	36	20	0	30	30
BS26	LiCl	6	17	36	20	20	10	10
BS26	LiCl	6	18	36	20	10	20	0
BS26	LiCl	6	19	36	10	10	20	10
BS26	LiCl	6	20	36	0	10	30	30
BS26	LiCl	6	21	36	0	10	30	30
BS26	LiCl	6	22	36	20	0	0	10
BS26	LiCl	6	23	36	0	10	0	0
BS26	LiCl	6	24	36	0	0	40	10
BS26	LiCl	6	25	36	20	20	0	20
BS26	LiCl	6	26	36	20	10	20	0
BS26	LiCl	6	27	36	10	10	0	0
BS26	LiCl	6	28	36	0	0	0	0
BS26	LiCl	6	29	36	10	10	0	20
BS26	LiCl	6	0	37	20	60	40	70
BS26	LiCl	6	1	37	40	40	20	10
BS26	LiCl	6	2	37	10	60	60	30
BS26	LiCl	6	3	37	0	20	70	60
BS26	LiCl	6	4	37	20	50	30	30
BS26	LiCl	6	5	37	30	50	50	50
BS26	LiCl	6	6	37	30	30	30	10
BS26	LiCl	6	7	37	20	40	20	50
BS26	LiCl	6	8	37	30	40	60	70
BS26	LiCl	6	9	37	10	40	20	10
BS26	LiCl	6	10	37	10	40	40	0
BS26	LiCl	6	11	37	20	0	10	40
BS26	LiCl	6	12	37	10	10	20	10
BS26	LiCl	6	13	37	10	20	0	20
BS26	LiCl	6	14	37	10	10	10	40
BS26	LiCl	6	15	37	10	10	0	40
BS26	LiCl	6	16	37	20	0	20	30
BS26	LiCl	6	17	37	0	20	10	10
BS26	LiCl	6	18	37	20	10	10	0
BS26	LiCl	6	19	37	20	20	20	0
BS26	LiCl	6	20	37	0	10	30	30
BS26	LiCl	6	21	37	0	10	30	20
BS26	LiCl	6	22	37	30	0	0	20
BS26	LiCl	6	23	37	10	10	10	0
BS26	LiCl	6	24	37	20	0	50	10
BS26	LiCl	6	25	37	30	20	0	30
BS26	LiCl	6	26	37	30	10	10	0
BS26	LiCl	6	27	37	10	10	10	0
BS26	LiCl	6	28	37	0	10	0	0
BS26	LiCl	6	29	37	10	20	0	20
BS26	LiCl	6	0	38	20	60	20	70
BS26	LiCl	6	1	38	40	30	20	10
BS26	LiCl	6	2	38	20	50	60	0
BS26	LiCl	6	3	38	0	10	70	50
BS26	LiCl	6	4	38	30	60	40	50
BS26	LiCl	6	5	38	40	60	40	50
BS26	LiCl	6	6	38	10	20	20	10
BS26	LiCl	6	7	38	30	50	10	50
BS26	LiCl	6	8	38	30	40	40	40
BS26	LiCl	6	9	38	10	50	20	20
BS26	LiCl	6	10	38	10	40	40	0
BS26	LiCl	6	11	38	10	0	10	30
BS26	LiCl	6	12	38	0	20	0	30
BS26	LiCl	6	13	38	10	10	0	10
BS26	LiCl	6	14	38	20	20	10	40
BS26	LiCl	6	15	38	10	10	10	40
BS26	LiCl	6	16	38	0	0	20	20
BS26	LiCl	6	17	38	0	10	10	0
BS26	LiCl	6	18	38	20	10	10	0
BS26	LiCl	6	19	38	20	20	30	0
BS26	LiCl	6	20	38	0	0	20	30
BS26	LiCl	6	21	38	0	10	20	10
BS26	LiCl	6	22	38	40	0	0	20
BS26	LiCl	6	23	38	10	10	10	0
BS26	LiCl	6	24	38	20	0	60	20
BS26	LiCl	6	25	38	20	30	0	30
BS26	LiCl	6	26	38	30	10	10	0
BS26	LiCl	6	27	38	10	10	10	0
BS26	LiCl	6	28	38	0	10	0	10
BS26	LiCl	6	29	38	10	10	0	20
BS26	LiCl	6	0	39	30	50	20	70
BS26	LiCl	6	1	39	50	40	10	20
BS26	LiCl	6	2	39	20	40	20	0
BS26	LiCl	6	3	39	10	10	40	40
BS26	LiCl	6	4	39	40	60	30	60
BS26	LiCl	6	5	39	30	80	40	50
BS26	LiCl	6	6	39	10	20	20	20
BS26	LiCl	6	7	39	40	30	10	40
BS26	LiCl	6	8	39	30	40	40	50
BS26	LiCl	6	9	39	10	50	20	30
BS26	LiCl	6	10	39	0	40	40	0
BS26	LiCl	6	11	39	10	0	10	30
BS26	LiCl	6	12	39	10	20	10	30
BS26	LiCl	6	13	39	10	10	0	10
BS26	LiCl	6	14	39	20	20	30	50
BS26	LiCl	6	15	39	10	10	10	60
BS26	LiCl	6	16	39	0	0	20	10
BS26	LiCl	6	17	39	0	10	0	0
BS26	LiCl	6	18	39	30	10	0	0
BS26	LiCl	6	19	39	30	20	30	0
BS26	LiCl	6	20	39	0	0	20	30
BS26	LiCl	6	21	39	0	10	10	20
BS26	LiCl	6	22	39	40	0	0	20
BS26	LiCl	6	23	39	10	10	10	10
BS26	LiCl	6	24	39	20	10	50	10
BS26	LiCl	6	25	39	20	20	0	20
BS26	LiCl	6	26	39	20	10	10	0
BS26	LiCl	6	27	39	20	0	10	0
BS26	LiCl	6	28	39	0	10	0	10
BS26	LiCl	6	29	39	10	10	10	10
BS26	LiCl	6	0	40	30	50	20	70
BS26	LiCl	6	1	40	40	40	10	20
BS26	LiCl	6	2	40	10	30	40	0
BS26	LiCl	6	3	40	20	20	20	20
BS26	LiCl	6	4	40	50	60	20	50
BS26	LiCl	6	5	40	30	70	50	50
BS26	LiCl	6	6	40	10	20	10	10
BS26	LiCl	6	7	40	50	10	10	50
BS26	LiCl	6	8	40	20	30	30	30
BS26	LiCl	6	9	40	20	40	20	20
BS26	LiCl	6	10	40	0	50	50	0
BS26	LiCl	6	11	40	10	10	0	0
BS26	LiCl	6	12	40	20	20	20	30
BS26	LiCl	6	13	40	10	0	0	10
BS26	LiCl	6	14	40	20	20	30	50
BS26	LiCl	6	15	40	0	10	10	50
BS26	LiCl	6	16	40	0	0	10	30
BS26	LiCl	6	17	40	0	10	0	0
BS26	LiCl	6	18	40	30	10	10	10
BS26	LiCl	6	19	40	20	10	30	0
BS26	LiCl	6	20	40	0	0	10	20
BS26	LiCl	6	21	40	0	20	10	20
BS26	LiCl	6	22	40	20	0	0	10
BS26	LiCl	6	23	40	10	20	10	10
BS26	LiCl	6	24	40	30	10	20	30
BS26	LiCl	6	25	40	20	10	0	30
BS26	LiCl	6	26	40	30	0	20	0
BS26	LiCl	6	27	40	20	0	10	0
BS26	LiCl	6	28	40	0	20	0	20
BS26	LiCl	6	29	40	20	20	20	0
BS26	LiCl	6	0	41	20	20	20	60
BS26	LiCl	6	1	41	30	20	10	20
BS26	LiCl	6	2	41	10	30	30	0
BS26	LiCl	6	3	41	20	20	10	10
BS26	LiCl	6	4	41	60	30	10	50
BS26	LiCl	6	5	41	30	80	30	50
BS26	LiCl	6	6	41	10	10	20	10
BS26	LiCl	6	7	41	60	10	0	50
BS26	LiCl	6	8	41	20	40	40	40
BS26	LiCl	6	9	41	10	20	20	30
BS26	LiCl	6	10	41	0	30	30	0
BS26	LiCl	6	11	41	20	10	0	10
BS26	LiCl	6	12	41	30	20	20	20
BS26	LiCl	6	13	41	10	0	0	10
BS26	LiCl	6	14	41	20	20	30	50
BS26	LiCl	6	15	41	0	0	10	30
BS26	LiCl	6	16	41	0	10	20	40
BS26	LiCl	6	17	41	0	0	0	0
BS26	LiCl	6	18	41	20	20	20	10
BS26	LiCl	6	19	41	20	10	20	0
BS26	LiCl	6	20	41	0	0	0	20
BS26	LiCl	6	21	41	0	20	10	20
BS26	LiCl	6	22	41	20	0	0	10
BS26	LiCl	6	23	41	10	20	10	10
BS26	LiCl	6	24	41	30	10	20	30
BS26	LiCl	6	25	41	20	10	0	20
BS26	LiCl	6	26	41	30	0	30	0
BS26	LiCl	6	27	41	30	0	10	0
BS26	LiCl	6	28	41	0	20	0	20
BS26	LiCl	6	29	41	20	20	30	0
BS26	LiCl	6	0	42	20	10	10	50
BS26	LiCl	6	1	42	20	20	30	20
BS26	LiCl	6	2	42	20	10	30	10
BS26	LiCl	6	3	42	20	20	30	0
BS26	LiCl	6	4	42	50	30	20	50
BS26	LiCl	6	5	42	40	60	40	50
BS26	LiCl	6	6	42	20	40	10	10
BS26	LiCl	6	7	42	50	10	0	30
BS26	LiCl	6	8	42	10	60	40	40
BS26	LiCl	6	9	42	10	10	0	30
BS26	LiCl	6	10	42	10	30	30	0
BS26	LiCl	6	11	42	20	10	0	20
BS26	LiCl	6	12	42	40	20	20	30
BS26	LiCl	6	13	42	0	0	0	0
BS26	LiCl	6	14	42	20	20	30	60
BS26	LiCl	6	15	42	0	10	10	30
BS26	LiCl	6	16	42	0	10	40	40
BS26	LiCl	6	17	42	0	0	0	0
BS26	LiCl	6	18	42	30	10	20	10
BS26	LiCl	6	19	42	10	0	20	0
BS26	LiCl	6	20	42	10	0	0	10
BS26	LiCl	6	21	42	0	20	0	20
BS26	LiCl	6	22	42	20	0	0	0
BS26	LiCl	6	23	42	0	20	10	20
BS26	LiCl	6	24	42	10	20	10	30
BS26	LiCl	6	25	42	10	10	0	10
BS26	LiCl	6	26	42	20	0	30	0
BS26	LiCl	6	27	42	30	0	0	0
BS26	LiCl	6	28	42	0	10	0	20
BS26	LiCl	6	29	42	10	10	30	0
BS26	LiCl	6	0	43	20	20	10	50
BS26	LiCl	6	1	43	20	20	30	20
BS26	LiCl	6	2	43	10	10	30	10
BS26	LiCl	6	3	43	20	20	20	0
BS26	LiCl	6	4	43	60	20	20	40
BS26	LiCl	6	5	43	30	50	50	50
BS26	LiCl	6	6	43	40	50	10	10
BS26	LiCl	6	7	43	40	10	10	30
BS26	LiCl	6	8	43	10	70	30	40
BS26	LiCl	6	9	43	10	0	0	20
BS26	LiCl	6	10	43	10	30	40	10
BS26	LiCl	6	11	43	50	10	0	20
BS26	LiCl	6	12	43	50	10	20	20
BS26	LiCl	6	13	43	0	0	0	0
BS26	LiCl	6	14	43	0	20	30	70
BS26	LiCl	6	15	43	10	20	10	40
BS26	LiCl	6	16	43	0	20	40	40
BS26	LiCl	6	17	43	10	0	10	10
BS26	LiCl	6	18	43	30	10	20	10
BS26	LiCl	6	19	43	10	0	10	0
BS26	LiCl	6	20	43	20	0	0	10
BS26	LiCl	6	21	43	0	10	0	30
BS26	LiCl	6	22	43	10	0	0	0
BS26	LiCl	6	23	43	0	20	10	30
BS26	LiCl	6	24	43	10	20	0	20
BS26	LiCl	6	25	43	10	0	0	20
BS26	LiCl	6	26	43	10	0	30	10
BS26	LiCl	6	27	43	30	0	0	0
BS26	LiCl	6	28	43	0	20	0	10
BS26	LiCl	6	29	43	10	10	30	0
BS26	LiCl	6	0	44	20	30	0	40
BS26	LiCl	6	1	44	10	20	40	10
BS26	LiCl	6	2	44	10	10	30	10
BS26	LiCl	6	3	44	30	30	30	10
BS26	LiCl	6	4	44	50	30	30	30
BS26	LiCl	6	5	44	40	30	40	40
BS26	LiCl	6	6	44	50	40	30	0
BS26	LiCl	6	7	44	30	20	10	30
BS26	LiCl	6	8	44	0	70	30	40
BS26	LiCl	6	9	44	10	0	0	20
BS26	LiCl	6	10	44	10	30	40	30
BS26	LiCl	6	11	44	50	30	0	30
BS26	LiCl	6	12	44	40	0	10	30
BS26	LiCl	6	13	44	0	10	0	10
BS26	LiCl	6	14	44	0	50	10	70
BS26	LiCl	6	15	44	10	40	20	20
BS26	LiCl	6	16	44	0	20	50	30
BS26	LiCl	6	17	44	20	0	10	10
BS26	LiCl	6	18	44	10	10	20	10
BS26	LiCl	6	19	44	0	0	10	0
BS26	LiCl	6	20	44	20	10	0	10
BS26	LiCl	6	21	44	20	10	0	30
BS26	LiCl	6	22	44	10	10	0	0
BS26	LiCl	6	23	44	20	20	10	20
BS26	LiCl	6	24	44	10	10	10	30
BS26	LiCl	6	25	44	20	0	0	20
BS26	LiCl	6	26	44	20	0	40	10
BS26	LiCl	6	27	44	20	0	0	10
BS26	LiCl	6	28	44	0	20	0	10
BS26	LiCl	6	29	44	10	10	20	0
BS26	LiCl	6	0	45	10	20	0	40
BS26	LiCl	6	1	45	10	10	30	10
BS26	LiCl	6	2	45	10	20	10	30
BS26	LiCl	6	3	45	20	30	40	20
BS26	LiCl	6	4	45	30	40	30	20
BS26	LiCl	6	5	45	70	30	30	20
BS26	LiCl	6	6	45	50	50	30	0
BS26	LiCl	6	7	45	20	20	10	10
BS26	LiCl	6	8	45	0	70	30	40
BS26	LiCl	6	9	45	0	20	0	30
BS26	LiCl	6	10	45	20	10	30	40
BS26	LiCl	6	11	45	60	20	0	30
BS26	LiCl	6	12	45	50	0	0	40
BS26	LiCl	6	13	45	0	10	0	10
BS26	LiCl	6	14	45	0	50	10	70
BS26	LiCl	6	15	45	10	40	20	20
BS26	LiCl	6	16	45	0	20	40	20
BS26	LiCl	6	17	45	20	0	10	20
BS26	LiCl	6	18	45	10	10	10	0
BS26	LiCl	6	19	45	0	0	10	0
BS26	LiCl	6	20	45	20	20	0	10
BS26	LiCl	6	21	45	20	0	0	40
BS26	LiCl	6	22	45	10	10	10	0
BS26	LiCl	6	23	45	20	10	20	20
BS26	LiCl	6	24	45	0	10	10	10
BS26	LiCl	6	25	45	20	0	0	10
BS26	LiCl	6	26	45	10	0	30	10
BS26	LiCl	6	27	45	30	0	0	10
BS26	LiCl	6	28	45	0	10	0	0
BS26	LiCl	6	29	45	0	0	20	0
BS26	LiCl	6	0	46	10	20	0	40
BS26	LiCl	6	1	46	20	30	30	20
BS26	LiCl	6	2	46	20	10	20	30
BS26	LiCl	6	3	46	30	40	40	30
BS26	LiCl	6	4	46	30	40	30	20
BS26	LiCl	6	5	46	60	20	30	20
BS26	LiCl	6	6	46	50	60	20	10
BS26	LiCl	6	7	46	10	20	10	10
BS26	LiCl	6	8	46	10	40	30	20
BS26	LiCl	6	9	46	10	20	0	40
BS26	LiCl	6	10	46	20	20	20	40
BS26	LiCl	6	11	46	70	20	0	30
BS26	LiCl	6	12	46	40	0	0	50
BS26	LiCl	6	13	46	0	10	0	10
BS26	LiCl	6	14	46	0	50	20	60
BS26	LiCl	6	15	46	10	40	20	20
BS26	LiCl	6	16	46	0	10	30	10
BS26	LiCl	6	17	46	20	0	10	20
BS26	LiCl	6	18	46	10	0	0	0
BS26	LiCl	6	19	46	0	10	0	0
BS26	LiCl	6	20	46	20	20	0	0
BS26	LiCl	6	21	46	30	10	0	30
BS26	LiCl	6	22	46	10	10	10	0
BS26	LiCl	6	23	46	20	0	20	30
BS26	LiCl	6	24	46	0	10	30	20
BS26	LiCl	6	25	46	20	0	10	20
BS26	LiCl	6	26	46	10	0	20	10
BS26	LiCl	6	27	46	20	0	0	10
BS26	LiCl	6	28	46	0	10	0	0
BS26	LiCl	6	29	46	10	0	20	0
BS26	LiCl	6	0	47	10	20	0	30
BS26	LiCl	6	1	47	20	50	10	10
BS26	LiCl	6	2	47	10	10	10	20
BS26	LiCl	6	3	47	40	30	20	40
BS26	LiCl	6	4	47	50	30	20	10
BS26	LiCl	6	5	47	50	10	20	10
BS26	LiCl	6	6	47	40	30	30	20
BS26	LiCl	6	7	47	0	30	10	10
BS26	LiCl	6	8	47	20	30	20	20
BS26	LiCl	6	9	47	10	20	0	70
BS26	LiCl	6	10	47	10	10	20	50
BS26	LiCl	6	11	47	60	30	10	20
BS26	LiCl	6	12	47	30	0	0	40
BS26	LiCl	6	13	47	0	20	0	10
BS26	LiCl	6	14	47	0	50	20	40
BS26	LiCl	6	15	47	10	30	20	20
BS26	LiCl	6	16	47	0	10	10	10
BS26	LiCl	6	17	47	20	0	10	30
BS26	LiCl	6	18	47	10	0	0	0
BS26	LiCl	6	19	47	0	20	0	0
BS26	LiCl	6	20	47	10	20	0	0
BS26	LiCl	6	21	47	30	10	0	30
BS26	LiCl	6	22	47	0	10	10	0
BS26	LiCl	6	23	47	20	0	20	20
BS26	LiCl	6	24	47	0	0	30	20
BS26	LiCl	6	25	47	20	0	10	20
BS26	LiCl	6	26	47	10	0	20	10
BS26	LiCl	6	27	47	20	0	0	10
BS26	LiCl	6	28	47	10	10	0	0
BS26	LiCl	6	29	47	20	0	30	0
BS26	LiCl	6	0	48	10	20	0	30
BS26	LiCl	6	1	48	20	50	20	20
BS26	LiCl	6	2	48	10	20	10	20
BS26	LiCl	6	3	48	50	30	20	40
BS26	LiCl	6	4	48	30	40	10	0
BS26	LiCl	6	5	48	50	10	20	0
BS26	LiCl	6	6	48	20	20	40	40
BS26	LiCl	6	7	48	0	30	0	10
BS26	LiCl	6	8	48	20	10	20	20
BS26	LiCl	6	9	48	10	30	0	70
BS26	LiCl	6	10	48	10	30	0	40
BS26	LiCl	6	11	48	30	30	10	30
BS26	LiCl	6	12	48	20	0	0	40
BS26	LiCl	6	13	48	0	20	0	10
BS26	LiCl	6	14	48	0	40	20	30
BS26	LiCl	6	15	48	0	20	20	0
BS26	LiCl	6	16	48	0	0	10	10
BS26	LiCl	6	17	48	10	0	0	30
BS26	LiCl	6	18	48	10	0	10	0
BS26	LiCl	6	19	48	0	20	10	10
BS26	LiCl	6	20	48	0	20	0	0
BS26	LiCl	6	21	48	30	10	0	30
BS26	LiCl	6	22	48	0	10	20	0
BS26	LiCl	6	23	48	20	0	20	10
BS26	LiCl	6	24	48	0	10	40	20
BS26	LiCl	6	25	48	20	0	10	10
BS26	LiCl	6	26	48	10	10	10	10
BS26	LiCl	6	27	48	10	0	0	10
BS26	LiCl	6	28	48	10	0	0	10
BS26	LiCl	6	29	48	20	0	30	0
BS26	LiCl	6	0	49	10	20	0	40
BS26	LiCl	6	1	49	20	40	10	30
BS26	LiCl	6	2	49	10	30	20	30
BS26	LiCl	6	3	49	30	20	10	40
BS26	LiCl	6	4	49	40	40	0	0
BS26	LiCl	6	5	49	40	30	30	10
BS26	LiCl	6	6	49	10	30	20	60
BS26	LiCl	6	7	49	0	30	10	10
BS26	LiCl	6	8	49	20	20	20	10
BS26	LiCl	6	9	49	10	40	0	60
BS26	LiCl	6	10	49	10	30	0	20
BS26	LiCl	6	11	49	30	10	10	30
BS26	LiCl	6	12	49	20	0	0	30
BS26	LiCl	6	13	49	0	10	0	0
BS26	LiCl	6	14	49	0	10	20	20
BS26	LiCl	6	15	49	0	0	10	0
BS26	LiCl	6	16	49	30	0	0	10
BS26	LiCl	6	17	49	0	0	0	30
BS26	LiCl	6	18	49	20	0	10	10
BS26	LiCl	6	19	49	0	20	10	10
BS26	LiCl	6	20	49	0	10	0	0
BS26	LiCl	6	21	49	10	10	10	20
BS26	LiCl	6	22	49	0	0	30	0
BS26	LiCl	6	23	49	10	0	20	10
BS26	LiCl	6	24	49	0	10	40	10
BS26	LiCl	6	25	49	10	0	10	10
BS26	LiCl	6	26	49	0	10	0	10
BS26	LiCl	6	27	49	10	0	0	0
BS26	LiCl	6	28	49	10	0	0	10
BS26	LiCl	6	29	49	30	0	30	0
BS26	LiCl	6	0	50	30	20	0	40
BS26	LiCl	6	1	50	30	40	20	40
BS26	LiCl	6	2	50	10	30	30	10
BS26	LiCl	6	3	50	50	10	0	50
BS26	LiCl	6	4	50	40	20	0	0
BS26	LiCl	6	5	50	20	40	50	20
BS26	LiCl	6	6	50	0	20	20	60
BS26	LiCl	6	7	50	0	30	10	30
BS26	LiCl	6	8	50	20	20	30	10
BS26	LiCl	6	9	50	10	30	0	50
BS26	LiCl	6	10	50	0	50	0	20
BS26	LiCl	6	11	50	20	10	10	30
BS26	LiCl	6	12	50	0	0	0	20
BS26	LiCl	6	13	50	0	10	0	0
BS26	LiCl	6	14	50	10	0	20	20
BS26	LiCl	6	15	50	0	0	10	0
BS26	LiCl	6	16	50	30	0	0	10
BS26	LiCl	6	17	50	0	0	0	20
BS26	LiCl	6	18	50	20	0	10	10
BS26	LiCl	6	19	50	0	30	10	20
BS26	LiCl	6	20	50	0	0	0	0
BS26	LiCl	6	21	50	20	10	10	10
BS26	LiCl	6	22	50	0	0	30	0
BS26	LiCl	6	23	50	10	0	10	10
BS26	LiCl	6	24	50	0	10	50	10
BS26	LiCl	6	25	50	10	0	20	10
BS26	LiCl	6	26	50	0	20	0	10
BS26	LiCl	6	27	50	10	10	0	0
BS26	LiCl	6	28	50	10	0	0	10
BS26	LiCl	6	29	50	30	0	20	0
BS26	LiCl	6	0	51	50	50	0	30
BS26	LiCl	6	1	51	30	30	20	40
BS26	LiCl	6	2	51	10	30	30	20
BS26	LiCl	6	3	51	50	0	0	50
BS26	LiCl	6	4	51	40	20	0	0
BS26	LiCl	6	5	51	40	40	50	40
BS26	LiCl	6	6	51	0	20	20	50
BS26	LiCl	6	7	51	30	30	10	30
BS26	LiCl	6	8	51	20	20	20	20
BS26	LiCl	6	9	51	0	30	0	40
BS26	LiCl	6	10	51	0	60	0	20
BS26	LiCl	6	11	51	20	20	10	20
BS26	LiCl	6	12	51	0	0	0	30
BS26	LiCl	6	13	51	0	10	0	0
BS26	LiCl	6	14	51	10	0	10	30
BS26	LiCl	6	15	51	0	10	10	0
BS26	LiCl	6	16	51	30	0	0	10
BS26	LiCl	6	17	51	0	0	0	20
BS26	LiCl	6	18	51	30	0	10	20
BS26	LiCl	6	19	51	0	20	10	20
BS26	LiCl	6	20	51	0	10	0	0
BS26	LiCl	6	21	51	20	0	10	10
BS26	LiCl	6	22	51	0	0	30	0
BS26	LiCl	6	23	51	10	0	10	0
BS26	LiCl	6	24	51	0	10	30	10
BS26	LiCl	6	25	51	0	0	10	0
BS26	LiCl	6	26	51	0	20	0	10
BS26	LiCl	6	27	51	10	10	0	0
BS26	LiCl	6	28	51	10	0	0	10
BS26	LiCl	6	29	51	20	10	10	0
BS26	LiCl	6	0	52	50	50	10	30
BS26	LiCl	6	1	52	40	10	20	50
BS26	LiCl	6	2	52	10	30	30	40
BS26	LiCl	6	3	52	70	0	10	40
BS26	LiCl	6	4	52	30	20	0	10
BS26	LiCl	6	5	52	30	40	60	70
BS26	LiCl	6	6	52	20	20	10	50
BS26	LiCl	6	7	52	60	20	10	30
BS26	LiCl	6	8	52	10	20	10	10
BS26	LiCl	6	9	52	10	40	0	20
BS26	LiCl	6	10	52	0	60	0	10
BS26	LiCl	6	11	52	20	10	0	20
BS26	LiCl	6	12	52	10	0	0	30
BS26	LiCl	6	13	52	0	0	10	10
BS26	LiCl	6	14	52	30	0	10	40
BS26	LiCl	6	15	52	10	10	10	0
BS26	LiCl	6	16	52	30	0	0	10
BS26	LiCl	6	17	52	0	0	0	10
BS26	LiCl	6	18	52	20	0	10	20
BS26	LiCl	6	19	52	0	10	10	20
BS26	LiCl	6	20	52	0	10	0	0
BS26	LiCl	6	21	52	20	0	10	10
BS26	LiCl	6	22	52	0	0	30	0
BS26	LiCl	6	23	52	10	0	0	0
BS26	LiCl	6	24	52	0	10	30	10
BS26	LiCl	6	25	52	0	0	10	0
BS26	LiCl	6	26	52	0	20	0	10
BS26	LiCl	6	27	52	10	10	0	0
BS26	LiCl	6	28	52	0	0	0	10
BS26	LiCl	6	29	52	10	10	0	0
BS26	LiCl	6	0	53	50	40	10	20
BS26	LiCl	6	1	53	50	10	10	50
BS26	LiCl	6	2	53	30	20	30	50
BS26	LiCl	6	3	53	60	0	10	40
BS26	LiCl	6	4	53	30	10	10	10
BS26	LiCl	6	5	53	40	40	60	70
BS26	LiCl	6	6	53	30	30	0	30
BS26	LiCl	6	7	53	60	10	10	20
BS26	LiCl	6	8	53	20	20	20	20
BS26	LiCl	6	9	53	10	30	0	20
BS26	LiCl	6	10	53	0	50	10	20
BS26	LiCl	6	11	53	20	20	0	10
BS26	LiCl	6	12	53	10	0	0	30
BS26	LiCl	6	13	53	0	0	10	10
BS26	LiCl	6	14	53	40	0	0	40
BS26	LiCl	6	15	53	20	10	0	0
BS26	LiCl	6	16	53	30	0	0	10
BS26	LiCl	6	17	53	10	0	0	10
BS26	LiCl	6	18	53	20	10	0	20
BS26	LiCl	6	19	53	0	10	0	10
BS26	LiCl	6	20	53	0	10	0	0
BS26	LiCl	6	21	53	20	0	10	0
BS26	LiCl	6	22	53	0	0	30	0
BS26	LiCl	6	23	53	20	10	0	0
BS26	LiCl	6	24	53	0	0	20	20
BS26	LiCl	6	25	53	0	0	10	0
BS26	LiCl	6	26	53	0	10	0	0
BS26	LiCl	6	27	53	10	10	0	0
BS26	LiCl	6	28	53	0	0	0	0
BS26	LiCl	6	29	53	20	20	0	0
BS26	LiCl	6	0	54	40	30	10	30
BS26	LiCl	6	1	54	50	20	10	50
BS26	LiCl	6	2	54	30	30	20	40
BS26	LiCl	6	3	54	60	0	20	30
BS26	LiCl	6	4	54	40	10	10	20
BS26	LiCl	6	5	54	40	10	50	60
BS26	LiCl	6	6	54	30	40	0	10
BS26	LiCl	6	7	54	60	10	0	20
BS26	LiCl	6	8	54	20	30	30	50
BS26	LiCl	6	9	54	10	30	0	20
BS26	LiCl	6	10	54	10	60	10	30
BS26	LiCl	6	11	54	20	20	0	10
BS26	LiCl	6	12	54	10	10	0	30
BS26	LiCl	6	13	54	0	0	10	20
BS26	LiCl	6	14	54	50	0	10	40
BS26	LiCl	6	15	54	20	20	0	0
BS26	LiCl	6	16	54	0	0	0	10
BS26	LiCl	6	17	54	20	10	0	20
BS26	LiCl	6	18	54	10	20	10	10
BS26	LiCl	6	19	54	0	10	0	10
BS26	LiCl	6	20	54	0	10	0	0
BS26	LiCl	6	21	54	20	0	0	0
BS26	LiCl	6	22	54	0	0	20	0
BS26	LiCl	6	23	54	10	10	0	0
BS26	LiCl	6	24	54	0	10	10	20
BS26	LiCl	6	25	54	0	0	10	0
BS26	LiCl	6	26	54	0	10	0	0
BS26	LiCl	6	27	54	10	10	0	0
BS26	LiCl	6	28	54	0	0	0	10
BS26	LiCl	6	29	54	10	20	20	0
BS26	LiCl	6	0	55	20	30	10	20
BS26	LiCl	6	1	55	40	20	0	40
BS26	LiCl	6	2	55	30	20	20	40
BS26	LiCl	6	3	55	50	20	30	20
BS26	LiCl	6	4	55	40	10	10	30
BS26	LiCl	6	5	55	30	10	30	50
BS26	LiCl	6	6	55	40	50	10	20
BS26	LiCl	6	7	55	70	10	0	0
BS26	LiCl	6	8	55	30	40	20	70
BS26	LiCl	6	9	55	10	30	0	20
BS26	LiCl	6	10	55	10	40	10	20
BS26	LiCl	6	11	55	20	20	0	10
BS26	LiCl	6	12	55	10	10	0	40
BS26	LiCl	6	13	55	0	0	10	20
BS26	LiCl	6	14	55	40	0	10	30
BS26	LiCl	6	15	55	20	20	0	0
BS26	LiCl	6	16	55	0	10	0	0
BS26	LiCl	6	17	55	20	10	10	20
BS26	LiCl	6	18	55	20	20	10	10
BS26	LiCl	6	19	55	10	0	10	0
BS26	LiCl	6	20	55	0	20	0	0
BS26	LiCl	6	21	55	10	0	0	10
BS26	LiCl	6	22	55	0	0	20	0
BS26	LiCl	6	23	55	10	10	0	0
BS26	LiCl	6	24	55	0	10	10	30
BS26	LiCl	6	25	55	0	0	0	0
BS26	LiCl	6	26	55	0	0	0	0
BS26	LiCl	6	27	55	0	0	0	0
BS26	LiCl	6	28	55	0	0	10	20
BS26	LiCl	6	29	55	20	20	20	0
BS26	LiCl	6	0	56	10	10	10	20
BS26	LiCl	6	1	56	30	10	0	30
BS26	LiCl	6	2	56	30	20	10	40
BS26	LiCl	6	3	56	50	30	40	30
BS26	LiCl	6	4	56	50	10	20	40
BS26	LiCl	6	5	56	10	10	30	50
BS26	LiCl	6	6	56	40	40	10	20
BS26	LiCl	6	7	56	50	10	10	10
BS26	LiCl	6	8	56	20	40	20	60
BS26	LiCl	6	9	56	20	30	0	20
BS26	LiCl	6	10	56	20	20	10	20
BS26	LiCl	6	11	56	0	10	0	10
BS26	LiCl	6	12	56	10	10	0	20
BS26	LiCl	6	13	56	0	0	10	20
BS26	LiCl	6	14	56	40	0	10	20
BS26	LiCl	6	15	56	20	10	0	0
BS26	LiCl	6	16	56	0	10	0	0
BS26	LiCl	6	17	56	30	10	10	20
BS26	LiCl	6	18	56	10	20	10	0
BS26	LiCl	6	19	56	10	0	10	0
BS26	LiCl	6	20	56	0	10	0	0
BS26	LiCl	6	21	56	0	0	0	10
BS26	LiCl	6	22	56	0	0	20	0
BS26	LiCl	6	23	56	10	10	10	0
BS26	LiCl	6	24	56	0	10	10	20
BS26	LiCl	6	25	56	0	0	0	0
BS26	LiCl	6	26	56	0	0	0	0
BS26	LiCl	6	27	56	0	0	0	0
BS26	LiCl	6	28	56	0	0	10	30
BS26	LiCl	6	29	56	30	10	20	0
BS26	LiCl	6	0	57	10	10	0	20
BS26	LiCl	6	1	57	20	20	0	30
BS26	LiCl	6	2	57	30	20	10	20
BS26	LiCl	6	3	57	30	30	40	30
BS26	LiCl	6	4	57	40	10	20	40
BS26	LiCl	6	5	57	10	10	10	30
BS26	LiCl	6	6	57	20	50	10	20
BS26	LiCl	6	7	57	20	20	10	10
BS26	LiCl	6	8	57	20	30	20	70
BS26	LiCl	6	9	57	10	30	0	10
BS26	LiCl	6	10	57	20	20	10	20
BS26	LiCl	6	11	57	0	10	0	10
BS26	LiCl	6	12	57	0	10	0	20
BS26	LiCl	6	13	57	0	0	0	10
BS26	LiCl	6	14	57	20	0	10	10
BS26	LiCl	6	15	57	10	10	0	0
BS26	LiCl	6	16	57	0	10	0	0
BS26	LiCl	6	17	57	30	10	10	20
BS26	LiCl	6	18	57	10	20	10	0
BS26	LiCl	6	19	57	10	0	10	0
BS26	LiCl	6	20	57	0	10	0	0
BS26	LiCl	6	21	57	0	0	0	10
BS26	LiCl	6	22	57	0	0	20	0
BS26	LiCl	6	23	57	10	20	20	0
BS26	LiCl	6	24	57	0	20	10	30
BS26	LiCl	6	25	57	0	20	0	0
BS26	LiCl	6	26	57	0	0	0	0
BS26	LiCl	6	27	57	0	0	10	0
BS26	LiCl	6	28	57	0	0	10	30
BS26	LiCl	6	29	57	40	10	20	0
BS26	LiCl	6	0	58	20	10	0	20
BS26	LiCl	6	1	58	10	20	0	20
BS26	LiCl	6	2	58	10	20	10	10
BS26	LiCl	6	3	58	40	30	60	40
BS26	LiCl	6	4	58	40	20	10	40
BS26	LiCl	6	5	58	0	30	0	30
BS26	LiCl	6	6	58	10	50	20	20
BS26	LiCl	6	7	58	20	20	10	20
BS26	LiCl	6	8	58	20	40	10	60
BS26	LiCl	6	9	58	20	40	0	20
BS26	LiCl	6	10	58	20	10	0	20
BS26	LiCl	6	11	58	10	0	0	10
BS26	LiCl	6	12	58	0	10	0	10
BS26	LiCl	6	13	58	0	0	0	10
BS26	LiCl	6	14	58	10	0	10	0
BS26	LiCl	6	15	58	0	10	0	0
BS26	LiCl	6	16	58	0	10	0	10
BS26	LiCl	6	17	58	30	10	10	20
BS26	LiCl	6	18	58	10	10	10	0
BS26	LiCl	6	19	58	10	10	10	0
BS26	LiCl	6	20	58	0	20	0	0
BS26	LiCl	6	21	58	0	0	0	10
BS26	LiCl	6	22	58	0	0	10	0
BS26	LiCl	6	23	58	0	10	20	0
BS26	LiCl	6	24	58	0	20	10	30
BS26	LiCl	6	25	58	0	20	10	0
BS26	LiCl	6	26	58	0	0	0	0
BS26	LiCl	6	27	58	0	0	30	0
BS26	LiCl	6	28	58	0	0	10	30
BS26	LiCl	6	29	58	40	0	20	0
BS26	LiCl	6	0	59	30	20	0	10
BS26	LiCl	6	1	59	0	10	0	10
BS26	LiCl	6	2	59	20	0	10	30
BS26	LiCl	6	3	59	40	30	50	40
BS26	LiCl	6	4	59	30	10	20	30
BS26	LiCl	6	5	59	10	40	10	30
BS26	LiCl	6	6	59	20	50	20	20
BS26	LiCl	6	7	59	30	20	20	30
BS26	LiCl	6	8	59	30	30	0	30
BS26	LiCl	6	9	59	20	30	0	20
BS26	LiCl	6	10	59	10	0	10	20
BS26	LiCl	6	11	59	10	0	0	0
BS26	LiCl	6	12	59	0	0	0	10
BS26	LiCl	6	13	59	0	0	0	0
BS26	LiCl	6	14	59	10	0	0	0
BS26	LiCl	6	15	59	0	0	0	0
BS26	LiCl	6	16	59	0	10	0	10
BS26	LiCl	6	17	59	20	0	10	10
BS26	LiCl	6	18	59	10	10	0	0
BS26	LiCl	6	19	59	10	20	10	0
BS26	LiCl	6	20	59	0	20	0	0
BS26	LiCl	6	21	59	0	0	0	10
BS26	LiCl	6	22	59	0	0	10	0
BS26	LiCl	6	23	59	10	20	20	10
BS26	LiCl	6	24	59	0	10	10	30
BS26	LiCl	6	25	59	0	20	10	0
BS26	LiCl	6	26	59	0	10	0	0
BS26	LiCl	6	27	59	0	0	60	0
BS26	LiCl	6	28	59	0	0	10	20
BS26	LiCl	6	29	59	40	0	0	10
BS26	LiCl	6	0	60	40	20	0	10
BS26	LiCl	6	1	60	0	20	0	10
BS26	LiCl	6	2	60	20	10	10	40
BS26	LiCl	6	3	60	50	10	60	30
BS26	LiCl	6	4	60	50	30	20	20
BS26	LiCl	6	5	60	10	30	10	40
BS26	LiCl	6	6	60	10	40	10	20
BS26	LiCl	6	7	60	30	30	20	60
BS26	LiCl	6	8	60	20	20	0	10
BS26	LiCl	6	9	60	30	20	10	40
BS26	LiCl	6	10	60	10	10	20	20
BS26	LiCl	6	11	60	10	10	0	0
BS26	LiCl	6	12	60	0	10	0	10
BS26	LiCl	6	13	60	0	0	0	0
BS26	LiCl	6	14	60	10	0	0	0
BS26	LiCl	6	15	60	0	0	0	0
BS26	LiCl	6	16	60	0	10	10	10
BS26	LiCl	6	17	60	20	0	0	10
BS26	LiCl	6	18	60	10	10	0	0
BS26	LiCl	6	19	60	0	20	0	0
BS26	LiCl	6	20	60	0	10	10	0
BS26	LiCl	6	21	60	0	0	0	0
BS26	LiCl	6	22	60	0	0	0	0
BS26	LiCl	6	23	60	30	20	20	10
BS26	LiCl	6	24	60	0	20	0	20
BS26	LiCl	6	25	60	0	20	10	0
BS26	LiCl	6	26	60	0	10	0	10
BS26	LiCl	6	27	60	0	0	70	0
BS26	LiCl	6	28	60	0	0	0	10
BS26	LiCl	6	29	60	30	0	0	10
BS26	LiCl	6	0	61	50	10	0	20
BS26	LiCl	6	1	61	20	40	10	10
BS26	LiCl	6	2	61	10	30	10	40
BS26	LiCl	6	3	61	50	0	50	20
BS26	LiCl	6	4	61	50	40	20	10
BS26	LiCl	6	5	61	20	40	10	20
BS26	LiCl	6	6	61	10	40	10	20
BS26	LiCl	6	7	61	30	30	10	60
BS26	LiCl	6	8	61	20	20	30	10
BS26	LiCl	6	9	61	20	20	10	50
BS26	LiCl	6	10	61	0	20	30	20
BS26	LiCl	6	11	61	10	10	0	0
BS26	LiCl	6	12	61	0	10	0	10
BS26	LiCl	6	13	61	10	0	0	10
BS26	LiCl	6	14	61	10	0	0	0
BS26	LiCl	6	15	61	0	0	0	0
BS26	LiCl	6	16	61	0	10	10	10
BS26	LiCl	6	17	61	10	0	0	20
BS26	LiCl	6	18	61	10	10	0	0
BS26	LiCl	6	19	61	0	20	0	0
BS26	LiCl	6	20	61	0	10	10	0
BS26	LiCl	6	21	61	0	0	0	0
BS26	LiCl	6	22	61	0	0	0	0
BS26	LiCl	6	23	61	30	20	10	10
BS26	LiCl	6	24	61	0	20	0	20
BS26	LiCl	6	25	61	0	20	10	10
BS26	LiCl	6	26	61	0	10	0	10
BS26	LiCl	6	27	61	0	0	80	0
BS26	LiCl	6	28	61	10	0	0	0
BS26	LiCl	6	29	61	20	0	0	10
BS26	LiCl	6	0	62	50	10	0	20
BS26	LiCl	6	1	62	40	30	10	0
BS26	LiCl	6	2	62	10	50	10	60
BS26	LiCl	6	3	62	40	0	40	20
BS26	LiCl	6	4	62	70	50	40	0
BS26	LiCl	6	5	62	30	50	10	20
BS26	LiCl	6	6	62	10	30	10	30
BS26	LiCl	6	7	62	30	30	10	80
BS26	LiCl	6	8	62	30	30	30	20
BS26	LiCl	6	9	62	20	20	10	50
BS26	LiCl	6	10	62	0	20	30	40
BS26	LiCl	6	11	62	10	10	0	10
BS26	LiCl	6	12	62	0	10	0	10
BS26	LiCl	6	13	62	10	0	0	10
BS26	LiCl	6	14	62	10	10	0	0
BS26	LiCl	6	15	62	0	0	0	0
BS26	LiCl	6	16	62	0	10	10	20
BS26	LiCl	6	17	62	20	0	0	20
BS26	LiCl	6	18	62	10	10	0	0
BS26	LiCl	6	19	62	0	20	0	0
BS26	LiCl	6	20	62	0	10	10	0
BS26	LiCl	6	21	62	0	0	0	0
BS26	LiCl	6	22	62	0	0	0	0
BS26	LiCl	6	23	62	30	10	0	10
BS26	LiCl	6	24	62	0	10	0	10
BS26	LiCl	6	25	62	0	0	10	10
BS26	LiCl	6	26	62	0	10	0	10
BS26	LiCl	6	27	62	0	0	70	0
BS26	LiCl	6	28	62	10	0	0	0
BS26	LiCl	6	29	62	10	0	0	10
BS26	LiCl	6	0	63	50	10	0	30
BS26	LiCl	6	1	63	40	40	20	10
BS26	LiCl	6	2	63	10	50	10	70
BS26	LiCl	6	3	63	30	20	20	20
BS26	LiCl	6	4	63	80	40	60	0
BS26	LiCl	6	5	63	30	40	10	30
BS26	LiCl	6	6	63	20	20	0	30
BS26	LiCl	6	7	63	30	30	10	80
BS26	LiCl	6	8	63	20	20	30	20
BS26	LiCl	6	9	63	10	30	10	40
BS26	LiCl	6	10	63	0	20	40	40
BS26	LiCl	6	11	63	10	10	10	10
BS26	LiCl	6	12	63	0	10	0	10
BS26	LiCl	6	13	63	10	0	0	10
BS26	LiCl	6	14	63	10	10	0	0
BS26	LiCl	6	15	63	0	0	0	0
BS26	LiCl	6	16	63	0	10	10	10
BS26	LiCl	6	17	63	10	0	0	10
BS26	LiCl	6	18	63	10	10	0	0
BS26	LiCl	6	19	63	0	10	0	10
BS26	LiCl	6	20	63	0	0	10	0
BS26	LiCl	6	21	63	0	10	0	10
BS26	LiCl	6	22	63	0	10	10	0
BS26	LiCl	6	23	63	30	10	10	10
BS26	LiCl	6	24	63	0	10	0	0
BS26	LiCl	6	25	63	0	0	0	10
BS26	LiCl	6	26	63	0	10	0	10
BS26	LiCl	6	27	63	0	0	50	0
BS26	LiCl	6	28	63	10	0	0	0
BS26	LiCl	6	29	63	0	0	0	10
BS26	LiCl	6	0	64	40	0	0	20
BS26	LiCl	6	1	64	50	40	20	20
BS26	LiCl	6	2	64	0	50	10	50
BS26	LiCl	6	3	64	30	20	20	20
BS26	LiCl	6	4	64	70	40	80	10
BS26	LiCl	6	5	64	30	40	0	30
BS26	LiCl	6	6	64	30	10	10	40
BS26	LiCl	6	7	64	20	30	0	90
BS26	LiCl	6	8	64	30	20	30	20
BS26	LiCl	6	9	64	10	50	10	50
BS26	LiCl	6	10	64	0	20	40	40
BS26	LiCl	6	11	64	10	10	10	20
BS26	LiCl	6	12	64	0	10	0	10
BS26	LiCl	6	13	64	10	0	0	10
BS26	LiCl	6	14	64	0	10	0	0
BS26	LiCl	6	15	64	0	0	0	0
BS26	LiCl	6	16	64	0	10	10	10
BS26	LiCl	6	17	64	10	0	0	10
BS26	LiCl	6	18	64	10	0	0	10
BS26	LiCl	6	19	64	0	0	0	10
BS26	LiCl	6	20	64	0	0	10	0
BS26	LiCl	6	21	64	0	20	0	10
BS26	LiCl	6	22	64	0	10	10	0
BS26	LiCl	6	23	64	20	10	10	0
BS26	LiCl	6	24	64	0	10	0	0
BS26	LiCl	6	25	64	0	0	0	20
BS26	LiCl	6	26	64	0	0	0	10
BS26	LiCl	6	27	64	0	0	20	0
BS26	LiCl	6	28	64	10	0	0	0
BS26	LiCl	6	29	64	0	0	0	0
BS26	LiCl	6	0	65	40	10	0	20
BS26	LiCl	6	1	65	50	30	20	20
BS26	LiCl	6	2	65	0	40	10	40
BS26	LiCl	6	3	65	10	30	0	30
BS26	LiCl	6	4	65	60	30	80	20
BS26	LiCl	6	5	65	30	50	10	20
BS26	LiCl	6	6	65	40	20	10	40
BS26	LiCl	6	7	65	10	20	0	80
BS26	LiCl	6	8	65	30	30	40	20
BS26	LiCl	6	9	65	0	60	0	30
BS26	LiCl	6	10	65	0	10	30	50
BS26	LiCl	6	11	65	10	0	10	20
BS26	LiCl	6	12	65	0	10	0	0
BS26	LiCl	6	13	65	10	0	0	10
BS26	LiCl	6	14	65	0	10	0	0
BS26	LiCl	6	15	65	0	0	0	0
BS26	LiCl	6	16	65	0	0	0	10
BS26	LiCl	6	17	65	20	0	0	10
BS26	LiCl	6	18	65	0	10	0	10
BS26	LiCl	6	19	65	0	0	0	10
BS26	LiCl	6	20	65	0	0	0	0
BS26	LiCl	6	21	65	0	20	0	10
BS26	LiCl	6	22	65	0	10	10	0
BS26	LiCl	6	23	65	0	10	20	0
BS26	LiCl	6	24	65	0	0	10	0
BS26	LiCl	6	25	65	0	0	0	20
BS26	LiCl	6	26	65	0	0	0	0
BS26	LiCl	6	27	65	0	0	10	0
BS26	LiCl	6	28	65	10	0	0	10
BS26	LiCl	6	29	65	0	0	0	0
BS26	LiCl	6	0	66	20	10	10	10
BS26	LiCl	6	1	66	30	20	10	30
BS26	LiCl	6	2	66	10	20	10	40
BS26	LiCl	6	3	66	0	50	0	20
BS26	LiCl	6	4	66	40	20	80	30
BS26	LiCl	6	5	66	20	40	10	20
BS26	LiCl	6	6	66	40	30	10	40
BS26	LiCl	6	7	66	0	20	0	80
BS26	LiCl	6	8	66	40	30	10	30
BS26	LiCl	6	9	66	0	60	0	20
BS26	LiCl	6	10	66	0	0	20	50
BS26	LiCl	6	11	66	20	0	10	30
BS26	LiCl	6	12	66	0	20	0	10
BS26	LiCl	6	13	66	20	0	0	0
BS26	LiCl	6	14	66	0	10	0	0
BS26	LiCl	6	15	66	0	0	0	0
BS26	LiCl	6	16	66	0	0	0	10
BS26	LiCl	6	17	66	20	0	0	0
BS26	LiCl	6	18	66	0	20	0	10
[truncated: 1,031 more rows]

## Sheet: 4B -Bottom
animal	condition	unit	trial	tbin	nacl	sucrose	ca	qhcl
BS24	LiCl	34	29	100	10	10	10	0
BS24	LiCl	34	28	100	20	60	0	20
BS24	LiCl	34	27	100	0	0	0	30
BS24	LiCl	34	26	100	0	10	0	40
BS24	LiCl	34	25	100	0	0	0	0
BS24	LiCl	34	24	100	0	10	20	20
BS24	LiCl	34	23	100	10	0	0	0
BS24	LiCl	34	22	100	10	20	0	0
BS24	LiCl	34	21	100	0	30	0	0
BS24	LiCl	34	20	100	0	0	0	0
BS24	LiCl	34	19	100	30	20	0	0
BS24	LiCl	34	18	100	20	10	0	0
BS24	LiCl	34	17	100	20	0	10	0
BS24	LiCl	34	16	100	0	0	0	0
BS24	LiCl	34	15	100	0	10	0	0
BS24	LiCl	34	14	100	0	0	0	0
BS24	LiCl	34	13	100	0	10	0	10
BS24	LiCl	34	12	100	0	0	0	0
BS24	LiCl	34	11	100	0	0	0	0
BS24	LiCl	34	10	100	0	0	0	0
BS24	LiCl	34	9	100	0	0	0	0
BS24	LiCl	34	8	100	0	10	0	0
BS24	LiCl	34	7	100	0	0	0	10
BS24	LiCl	34	6	100	10	0	0	0
BS24	LiCl	34	5	100	40	20	0	0
BS24	LiCl	34	4	100	0	0	0	10
BS24	LiCl	34	3	100	0	0	0	0
BS24	LiCl	34	2	100	0	0	0	0
BS24	LiCl	34	1	100	0	10	0	0
BS24	LiCl	34	0	100	0	0	0	10
BS24	LiCl	34	29	99	10	20	20	10
BS24	LiCl	34	28	99	10	60	0	20
BS24	LiCl	34	27	99	0	10	0	30
BS24	LiCl	34	26	99	0	0	0	60
BS24	LiCl	34	25	99	0	0	0	0
BS24	LiCl	34	24	99	0	0	20	10
BS24	LiCl	34	23	99	10	0	0	0
BS24	LiCl	34	22	99	10	20	0	0
BS24	LiCl	34	21	99	0	30	0	0
BS24	LiCl	34	20	99	0	0	0	0
BS24	LiCl	34	19	99	20	20	0	0
BS24	LiCl	34	18	99	20	0	0	0
BS24	LiCl	34	17	99	10	0	10	0
BS24	LiCl	34	16	99	10	0	0	0
BS24	LiCl	34	15	99	0	10	0	0
BS24	LiCl	34	14	99	10	0	0	0
BS24	LiCl	34	13	99	0	20	0	10
BS24	LiCl	34	12	99	0	0	0	0
BS24	LiCl	34	11	99	0	0	0	0
BS24	LiCl	34	10	99	0	10	0	0
BS24	LiCl	34	9	99	0	0	0	0
BS24	LiCl	34	8	99	0	0	0	0
BS24	LiCl	34	7	99	0	0	0	10
BS24	LiCl	34	6	99	10	0	0	0
BS24	LiCl	34	5	99	40	10	0	0
BS24	LiCl	34	4	99	0	0	0	10
BS24	LiCl	34	3	99	0	0	0	0
BS24	LiCl	34	2	99	10	0	0	0
BS24	LiCl	34	1	99	0	0	0	0
BS24	LiCl	34	0	99	0	0	0	10
BS24	LiCl	34	29	98	10	20	20	10
BS24	LiCl	34	28	98	10	50	0	10
BS24	LiCl	34	27	98	0	20	0	30
BS24	LiCl	34	26	98	0	0	0	60
BS24	LiCl	34	25	98	0	0	0	10
BS24	LiCl	34	24	98	10	0	10	10
BS24	LiCl	34	23	98	0	0	0	0
BS24	LiCl	34	22	98	10	10	0	0
BS24	LiCl	34	21	98	0	20	0	0
BS24	LiCl	34	20	98	0	0	0	0
BS24	LiCl	34	19	98	0	30	0	0
BS24	LiCl	34	18	98	20	0	0	0
BS24	LiCl	34	17	98	0	0	10	0
BS24	LiCl	34	16	98	10	0	0	0
BS24	LiCl	34	15	98	0	10	0	0
BS24	LiCl	34	14	98	10	0	0	0
BS24	LiCl	34	13	98	0	30	10	0
BS24	LiCl	34	12	98	0	0	0	0
BS24	LiCl	34	11	98	0	0	0	0
BS24	LiCl	34	10	98	0	10	0	0
BS24	LiCl	34	9	98	0	0	0	0
BS24	LiCl	34	8	98	0	0	0	0
BS24	LiCl	34	7	98	0	0	0	10
BS24	LiCl	34	6	98	10	0	0	0
BS24	LiCl	34	5	98	40	10	0	0
BS24	LiCl	34	4	98	10	0	0	10
BS24	LiCl	34	3	98	0	0	0	0
BS24	LiCl	34	2	98	10	0	0	0
BS24	LiCl	34	1	98	0	0	10	0
BS24	LiCl	34	0	98	0	0	0	10
BS24	LiCl	34	29	97	10	20	20	10
BS24	LiCl	34	28	97	10	40	0	0
BS24	LiCl	34	27	97	0	20	0	20
BS24	LiCl	34	26	97	0	10	0	60
BS24	LiCl	34	25	97	0	0	0	10
BS24	LiCl	34	24	97	20	0	0	10
BS24	LiCl	34	23	97	0	0	0	0
BS24	LiCl	34	22	97	10	0	0	0
BS24	LiCl	34	21	97	0	20	0	0
BS24	LiCl	34	20	97	0	0	10	0
BS24	LiCl	34	19	97	0	20	0	0
BS24	LiCl	34	18	97	10	0	0	0
BS24	LiCl	34	17	97	10	0	10	0
BS24	LiCl	34	16	97	20	0	0	0
BS24	LiCl	34	15	97	0	10	0	0
BS24	LiCl	34	14	97	10	0	0	0
BS24	LiCl	34	13	97	0	20	10	0
BS24	LiCl	34	12	97	0	0	0	0
BS24	LiCl	34	11	97	0	0	0	0
BS24	LiCl	34	10	97	10	10	0	0
BS24	LiCl	34	9	97	0	0	0	0
BS24	LiCl	34	8	97	0	0	0	0
BS24	LiCl	34	7	97	0	0	0	0
BS24	LiCl	34	6	97	10	0	0	0
BS24	LiCl	34	5	97	30	10	0	0
BS24	LiCl	34	4	97	10	0	0	10
BS24	LiCl	34	3	97	0	0	0	0
BS24	LiCl	34	2	97	10	0	0	0
BS24	LiCl	34	1	97	0	0	10	0
BS24	LiCl	34	0	97	0	0	0	0
BS24	LiCl	34	29	96	10	20	10	10
BS24	LiCl	34	28	96	20	40	0	10
BS24	LiCl	34	27	96	0	20	10	20
BS24	LiCl	34	26	96	0	10	0	70
BS24	LiCl	34	25	96	0	0	0	10
BS24	LiCl	34	24	96	20	0	0	10
BS24	LiCl	34	23	96	0	0	0	0
BS24	LiCl	34	22	96	10	10	0	0
BS24	LiCl	34	21	96	0	20	0	0
BS24	LiCl	34	20	96	10	0	10	0
BS24	LiCl	34	19	96	0	20	0	0
BS24	LiCl	34	18	96	0	10	0	0
BS24	LiCl	34	17	96	10	10	0	0
BS24	LiCl	34	16	96	20	0	0	0
BS24	LiCl	34	15	96	0	0	0	0
BS24	LiCl	34	14	96	10	0	0	0
BS24	LiCl	34	13	96	0	20	10	0
BS24	LiCl	34	12	96	0	10	0	0
BS24	LiCl	34	11	96	0	0	0	0
BS24	LiCl	34	10	96	10	10	0	0
BS24	LiCl	34	9	96	0	0	0	0
BS24	LiCl	34	8	96	0	0	0	0
BS24	LiCl	34	7	96	0	0	0	0
BS24	LiCl	34	6	96	10	0	0	0
BS24	LiCl	34	5	96	10	10	0	0
BS24	LiCl	34	4	96	10	0	0	10
BS24	LiCl	34	3	96	0	0	0	0
BS24	LiCl	34	2	96	10	0	0	0
BS24	LiCl	34	1	96	0	0	10	0
BS24	LiCl	34	0	96	0	0	0	10
BS24	LiCl	34	29	95	0	10	10	10
BS24	LiCl	34	28	95	20	30	10	20
BS24	LiCl	34	27	95	0	20	10	0
BS24	LiCl	34	26	95	0	10	0	70
BS24	LiCl	34	25	95	0	0	0	10
BS24	LiCl	34	24	95	20	0	0	0
BS24	LiCl	34	23	95	0	0	0	0
BS24	LiCl	34	22	95	20	10	0	0
BS24	LiCl	34	21	95	0	10	0	0
BS24	LiCl	34	20	95	20	0	10	0
BS24	LiCl	34	19	95	10	10	0	0
BS24	LiCl	34	18	95	0	10	0	0
BS24	LiCl	34	17	95	10	10	0	0
BS24	LiCl	34	16	95	20	0	0	0
BS24	LiCl	34	15	95	0	0	0	0
BS24	LiCl	34	14	95	10	0	0	0
BS24	LiCl	34	13	95	0	20	10	0
BS24	LiCl	34	12	95	0	10	0	0
BS24	LiCl	34	11	95	0	0	0	0
BS24	LiCl	34	10	95	10	10	0	0
BS24	LiCl	34	9	95	0	0	0	0
BS24	LiCl	34	8	95	0	0	0	0
BS24	LiCl	34	7	95	0	0	0	0
BS24	LiCl	34	6	95	10	0	0	0
BS24	LiCl	34	5	95	0	0	0	0
BS24	LiCl	34	4	95	10	0	0	0
BS24	LiCl	34	3	95	0	0	0	0
BS24	LiCl	34	2	95	20	0	0	0
BS24	LiCl	34	1	95	10	0	10	0
BS24	LiCl	34	0	95	0	0	0	10
BS24	LiCl	34	29	94	0	0	0	0
BS24	LiCl	34	28	94	20	10	10	20
BS24	LiCl	34	27	94	0	10	10	0
BS24	LiCl	34	26	94	0	10	0	50
BS24	LiCl	34	25	94	0	0	0	10
BS24	LiCl	34	24	94	20	0	0	0
BS24	LiCl	34	23	94	0	0	0	0
BS24	LiCl	34	22	94	10	10	0	0
BS24	LiCl	34	21	94	0	10	0	0
BS24	LiCl	34	20	94	20	0	10	0
BS24	LiCl	34	19	94	10	10	0	0
BS24	LiCl	34	18	94	0	10	0	0
BS24	LiCl	34	17	94	10	10	0	0
BS24	LiCl	34	16	94	10	0	0	0
BS24	LiCl	34	15	94	0	0	0	0
BS24	LiCl	34	14	94	0	0	0	0
BS24	LiCl	34	13	94	0	10	10	0
BS24	LiCl	34	12	94	0	10	0	0
BS24	LiCl	34	11	94	0	0	0	0
BS24	LiCl	34	10	94	10	0	0	0
BS24	LiCl	34	9	94	0	0	0	0
BS24	LiCl	34	8	94	0	0	0	0
BS24	LiCl	34	7	94	0	0	0	0
BS24	LiCl	34	6	94	10	0	0	0
BS24	LiCl	34	5	94	0	0	0	0
BS24	LiCl	34	4	94	10	0	0	0
BS24	LiCl	34	3	94	0	0	0	0
BS24	LiCl	34	2	94	10	0	0	0
BS24	LiCl	34	1	94	10	0	10	0
BS24	LiCl	34	0	94	0	0	0	10
BS24	LiCl	34	29	93	10	0	0	10
BS24	LiCl	34	28	93	20	20	10	20
BS24	LiCl	34	27	93	0	0	10	10
BS24	LiCl	34	26	93	0	10	0	40
BS24	LiCl	34	25	93	0	0	0	0
BS24	LiCl	34	24	93	10	0	0	10
BS24	LiCl	34	23	93	0	0	0	0
BS24	LiCl	34	22	93	10	10	0	0
BS24	LiCl	34	21	93	0	10	0	0
BS24	LiCl	34	20	93	20	0	10	0
BS24	LiCl	34	19	93	10	0	0	0
BS24	LiCl	34	18	93	0	10	0	0
BS24	LiCl	34	17	93	10	10	0	0
BS24	LiCl	34	16	93	20	0	0	0
BS24	LiCl	34	15	93	0	0	0	0
BS24	LiCl	34	14	93	10	0	0	0
BS24	LiCl	34	13	93	0	0	0	0
BS24	LiCl	34	12	93	0	10	0	0
BS24	LiCl	34	11	93	0	0	0	0
BS24	LiCl	34	10	93	10	10	0	0
BS24	LiCl	34	9	93	10	0	0	0
BS24	LiCl	34	8	93	0	0	0	0
BS24	LiCl	34	7	93	0	0	0	0
BS24	LiCl	34	6	93	10	0	0	0
BS24	LiCl	34	5	93	0	0	0	0
BS24	LiCl	34	4	93	10	0	0	0
BS24	LiCl	34	3	93	0	0	0	0
BS24	LiCl	34	2	93	10	0	0	0
BS24	LiCl	34	1	93	10	10	0	0
BS24	LiCl	34	0	93	0	0	0	10
BS24	LiCl	34	29	92	20	0	0	10
BS24	LiCl	34	28	92	20	30	10	20
BS24	LiCl	34	27	92	0	0	20	20
BS24	LiCl	34	26	92	0	0	0	50
BS24	LiCl	34	25	92	0	0	0	20
BS24	LiCl	34	24	92	0	0	0	10
BS24	LiCl	34	23	92	0	0	0	0
BS24	LiCl	34	22	92	10	10	0	0
BS24	LiCl	34	21	92	0	0	0	0
BS24	LiCl	34	20	92	20	0	0	0
BS24	LiCl	34	19	92	10	0	0	0
BS24	LiCl	34	18	92	0	10	0	0
BS24	LiCl	34	17	92	0	30	0	0
BS24	LiCl	34	16	92	10	0	0	0
BS24	LiCl	34	15	92	0	0	0	0
BS24	LiCl	34	14	92	10	0	0	0
BS24	LiCl	34	13	92	0	0	10	0
BS24	LiCl	34	12	92	0	10	0	0
BS24	LiCl	34	11	92	0	0	0	0
BS24	LiCl	34	10	92	0	10	0	0
BS24	LiCl	34	9	92	10	0	0	0
BS24	LiCl	34	8	92	0	0	0	0
BS24	LiCl	34	7	92	0	0	0	0
BS24	LiCl	34	6	92	20	0	0	0
BS24	LiCl	34	5	92	0	0	0	0
BS24	LiCl	34	4	92	20	10	0	10
BS24	LiCl	34	3	92	0	0	0	0
BS24	LiCl	34	2	92	10	0	0	0
BS24	LiCl	34	1	92	10	10	0	0
BS24	LiCl	34	0	92	0	0	0	10
BS24	LiCl	34	29	91	20	0	0	10
BS24	LiCl	34	28	91	10	30	10	20
BS24	LiCl	34	27	91	0	0	10	30
BS24	LiCl	34	26	91	0	0	0	30
BS24	LiCl	34	25	91	0	0	0	30
BS24	LiCl	34	24	91	0	0	0	10
BS24	LiCl	34	23	91	0	0	0	0
BS24	LiCl	34	22	91	10	0	0	0
BS24	LiCl	34	21	91	0	0	0	0
BS24	LiCl	34	20	91	10	0	0	0
BS24	LiCl	34	19	91	10	0	0	0
BS24	LiCl	34	18	91	0	0	0	0
BS24	LiCl	34	17	91	0	20	0	0
BS24	LiCl	34	16	91	10	0	0	0
BS24	LiCl	34	15	91	0	0	0	0
BS24	LiCl	34	14	91	10	10	0	0
BS24	LiCl	34	13	91	0	10	10	10
BS24	LiCl	34	12	91	0	0	0	0
BS24	LiCl	34	11	91	0	0	0	0
BS24	LiCl	34	10	91	0	10	0	0
BS24	LiCl	34	9	91	10	0	0	0
BS24	LiCl	34	8	91	0	0	0	0
BS24	LiCl	34	7	91	0	0	0	0
BS24	LiCl	34	6	91	20	0	0	0
BS24	LiCl	34	5	91	0	0	0	0
BS24	LiCl	34	4	91	20	10	0	10
BS24	LiCl	34	3	91	0	0	0	0
BS24	LiCl	34	2	91	10	0	0	0
BS24	LiCl	34	1	91	10	10	0	0
BS24	LiCl	34	0	91	0	0	0	0
BS24	LiCl	34	29	90	20	0	0	10
BS24	LiCl	34	28	90	10	30	10	10
BS24	LiCl	34	27	90	0	0	10	30
BS24	LiCl	34	26	90	0	0	0	30
BS24	LiCl	34	25	90	0	0	0	30
BS24	LiCl	34	24	90	0	0	0	10
BS24	LiCl	34	23	90	10	0	0	0
BS24	LiCl	34	22	90	0	0	0	0
BS24	LiCl	34	21	90	0	0	0	0
BS24	LiCl	34	20	90	0	0	0	0
BS24	LiCl	34	19	90	0	0	0	0
BS24	LiCl	34	18	90	0	0	0	0
BS24	LiCl	34	17	90	0	30	0	0
BS24	LiCl	34	16	90	10	0	0	0
BS24	LiCl	34	15	90	0	0	0	0
BS24	LiCl	34	14	90	10	10	0	0
BS24	LiCl	34	13	90	0	10	10	10
BS24	LiCl	34	12	90	0	0	0	0
BS24	LiCl	34	11	90	0	0	0	0
BS24	LiCl	34	10	90	0	10	0	0
BS24	LiCl	34	9	90	10	0	0	0
BS24	LiCl	34	8	90	0	0	0	0
BS24	LiCl	34	7	90	0	0	0	0
BS24	LiCl	34	6	90	10	0	0	0
BS24	LiCl	34	5	90	0	0	0	0
BS24	LiCl	34	4	90	20	10	0	10
BS24	LiCl	34	3	90	10	10	0	0
BS24	LiCl	34	2	90	0	0	0	0
BS24	LiCl	34	1	90	0	10	0	0
BS24	LiCl	34	0	90	10	0	0	0
BS24	LiCl	34	29	89	20	0	0	10
BS24	LiCl	34	28	89	10	30	10	10
BS24	LiCl	34	27	89	0	0	10	30
BS24	LiCl	34	26	89	0	10	0	40
BS24	LiCl	34	25	89	0	0	0	30
BS24	LiCl	34	24	89	0	0	0	10
BS24	LiCl	34	23	89	10	0	0	0
BS24	LiCl	34	22	89	0	0	0	0
BS24	LiCl	34	21	89	0	0	0	0
BS24	LiCl	34	20	89	10	0	0	0
BS24	LiCl	34	19	89	0	0	0	0
BS24	LiCl	34	18	89	0	0	0	0
BS24	LiCl	34	17	89	0	30	0	0
BS24	LiCl	34	16	89	10	0	0	0
BS24	LiCl	34	15	89	0	0	0	0
BS24	LiCl	34	14	89	10	10	0	0
BS24	LiCl	34	13	89	0	10	10	10
BS24	LiCl	34	12	89	0	0	0	0
BS24	LiCl	34	11	89	0	0	0	0
BS24	LiCl	34	10	89	0	10	0	0
BS24	LiCl	34	9	89	10	0	0	0
BS24	LiCl	34	8	89	0	0	0	0
BS24	LiCl	34	7	89	10	0	0	0
BS24	LiCl	34	6	89	10	0	0	0
BS24	LiCl	34	5	89	0	0	0	0
BS24	LiCl	34	4	89	20	10	0	10
BS24	LiCl	34	3	89	20	10	0	0
BS24	LiCl	34	2	89	0	0	0	0
BS24	LiCl	34	1	89	0	10	0	0
BS24	LiCl	34	0	89	20	0	0	0
BS24	LiCl	34	29	88	10	0	0	0
BS24	LiCl	34	28	88	10	20	10	10
BS24	LiCl	34	27	88	0	0	10	20
BS24	LiCl	34	26	88	0	10	0	40
BS24	LiCl	34	25	88	0	0	0	30
BS24	LiCl	34	24	88	0	0	0	0
BS24	LiCl	34	23	88	10	0	0	0
BS24	LiCl	34	22	88	0	0	0	0
BS24	LiCl	34	21	88	0	0	0	0
BS24	LiCl	34	20	88	10	0	0	0
BS24	LiCl	34	19	88	0	0	0	0
BS24	LiCl	34	18	88	0	0	0	0
BS24	LiCl	34	17	88	0	30	0	0
BS24	LiCl	34	16	88	0	0	0	0
BS24	LiCl	34	15	88	0	0	0	0
BS24	LiCl	34	14	88	0	10	0	0
BS24	LiCl	34	13	88	0	10	10	10
BS24	LiCl	34	12	88	0	0	0	10
BS24	LiCl	34	11	88	0	0	0	0
BS24	LiCl	34	10	88	0	0	0	0
BS24	LiCl	34	9	88	0	0	0	0
BS24	LiCl	34	8	88	0	0	0	0
BS24	LiCl	34	7	88	10	0	0	0
BS24	LiCl	34	6	88	10	0	0	0
BS24	LiCl	34	5	88	0	0	0	0
BS24	LiCl	34	4	88	10	10	0	10
BS24	LiCl	34	3	88	20	10	0	0
BS24	LiCl	34	2	88	0	0	0	0
BS24	LiCl	34	1	88	0	0	0	0
BS24	LiCl	34	0	88	20	0	10	10
BS24	LiCl	34	29	87	0	0	0	0
BS24	LiCl	34	28	87	10	30	10	10
BS24	LiCl	34	27	87	0	0	0	10
BS24	LiCl	34	26	87	10	10	0	30
BS24	LiCl	34	25	87	0	0	0	10
BS24	LiCl	34	24	87	0	0	0	0
BS24	LiCl	34	23	87	10	0	0	0
BS24	LiCl	34	22	87	0	0	0	0
BS24	LiCl	34	21	87	0	0	0	0
BS24	LiCl	34	20	87	10	0	0	0
BS24	LiCl	34	19	87	0	0	0	0
BS24	LiCl	34	18	87	0	0	0	0
BS24	LiCl	34	17	87	0	10	0	0
BS24	LiCl	34	16	87	0	0	0	0
BS24	LiCl	34	15	87	0	0	0	0
BS24	LiCl	34	14	87	0	10	0	0
BS24	LiCl	34	13	87	0	20	0	10
BS24	LiCl	34	12	87	0	0	0	10
BS24	LiCl	34	11	87	0	0	0	0
BS24	LiCl	34	10	87	0	0	0	0
BS24	LiCl	34	9	87	0	0	0	0
BS24	LiCl	34	8	87	0	0	0	0
BS24	LiCl	34	7	87	10	0	0	0
BS24	LiCl	34	6	87	0	0	0	0
BS24	LiCl	34	5	87	0	0	0	0
BS24	LiCl	34	4	87	0	0	0	0
BS24	LiCl	34	3	87	20	10	0	0
BS24	LiCl	34	2	87	0	0	0	0
BS24	LiCl	34	1	87	0	0	0	0
BS24	LiCl	34	0	87	20	0	10	10
BS24	LiCl	34	29	86	0	0	0	0
BS24	LiCl	34	28	86	10	50	10	0
BS24	LiCl	34	27	86	0	0	0	0
BS24	LiCl	34	26	86	10	10	0	30
BS24	LiCl	34	25	86	0	0	0	0
BS24	LiCl	34	24	86	0	0	0	10
BS24	LiCl	34	23	86	10	10	0	0
BS24	LiCl	34	22	86	0	0	0	0
BS24	LiCl	34	21	86	0	0	0	0
BS24	LiCl	34	20	86	10	0	0	0
BS24	LiCl	34	19	86	0	0	0	0
BS24	LiCl	34	18	86	0	0	0	0
BS24	LiCl	34	17	86	0	10	0	0
BS24	LiCl	34	16	86	0	0	0	0
BS24	LiCl	34	15	86	0	0	0	0
BS24	LiCl	34	14	86	0	10	0	0
BS24	LiCl	34	13	86	0	20	0	0
BS24	LiCl	34	12	86	0	0	0	10
BS24	LiCl	34	11	86	0	0	0	0
BS24	LiCl	34	10	86	0	0	0	0
BS24	LiCl	34	9	86	0	0	0	0
BS24	LiCl	34	8	86	0	0	10	0
BS24	LiCl	34	7	86	10	0	0	0
BS24	LiCl	34	6	86	0	0	0	0
BS24	LiCl	34	5	86	0	0	0	0
BS24	LiCl	34	4	86	0	0	10	0
BS24	LiCl	34	3	86	20	10	0	0
BS24	LiCl	34	2	86	10	0	0	0
BS24	LiCl	34	1	86	10	0	0	0
BS24	LiCl	34	0	86	20	0	10	10
BS24	LiCl	34	29	85	0	0	0	0
BS24	LiCl	34	28	85	10	50	0	10
BS24	LiCl	34	27	85	0	0	0	10
BS24	LiCl	34	26	85	10	10	0	20
BS24	LiCl	34	25	85	0	0	0	0
BS24	LiCl	34	24	85	0	0	0	10
BS24	LiCl	34	23	85	0	10	0	0
BS24	LiCl	34	22	85	0	0	0	0
BS24	LiCl	34	21	85	0	10	0	10
BS24	LiCl	34	20	85	10	0	0	0
BS24	LiCl	34	19	85	0	0	0	0
BS24	LiCl	34	18	85	0	0	0	0
BS24	LiCl	34	17	85	0	10	0	0
BS24	LiCl	34	16	85	0	0	0	0
BS24	LiCl	34	15	85	0	0	10	0
BS24	LiCl	34	14	85	0	10	0	0
BS24	LiCl	34	13	85	0	20	0	0
BS24	LiCl	34	12	85	0	0	0	10
BS24	LiCl	34	11	85	0	0	0	0
BS24	LiCl	34	10	85	0	0	0	0
BS24	LiCl	34	9	85	0	0	0	0
BS24	LiCl	34	8	85	0	0	10	0
BS24	LiCl	34	7	85	10	0	0	0
BS24	LiCl	34	6	85	0	0	0	0
BS24	LiCl	34	5	85	0	0	0	0
BS24	LiCl	34	4	85	0	0	10	0
BS24	LiCl	34	3	85	10	0	0	0
BS24	LiCl	34	2	85	10	0	0	0
BS24	LiCl	34	1	85	10	0	0	0
BS24	LiCl	34	0	85	10	0	10	10
BS24	LiCl	34	29	84	0	0	0	10
BS24	LiCl	34	28	84	10	50	0	10
BS24	LiCl	34	27	84	0	0	0	20
BS24	LiCl	34	26	84	10	0	0	20
BS24	LiCl	34	25	84	0	0	0	0
BS24	LiCl	34	24	84	10	0	0	10
BS24	LiCl	34	23	84	0	10	0	0
BS24	LiCl	34	22	84	0	0	0	0
BS24	LiCl	34	21	84	0	10	0	10
BS24	LiCl	34	20	84	0	0	0	0
BS24	LiCl	34	19	84	0	0	0	0
BS24	LiCl	34	18	84	0	0	0	0
BS24	LiCl	34	17	84	10	10	0	0
BS24	LiCl	34	16	84	0	0	0	0
BS24	LiCl	34	15	84	0	0	10	0
BS24	LiCl	34	14	84	0	10	0	0
BS24	LiCl	34	13	84	0	20	0	0
BS24	LiCl	34	12	84	0	0	0	10
BS24	LiCl	34	11	84	0	0	0	0
BS24	LiCl	34	10	84	0	0	0	0
BS24	LiCl	34	9	84	0	10	0	0
BS24	LiCl	34	8	84	0	0	10	0
BS24	LiCl	34	7	84	0	0	0	0
BS24	LiCl	34	6	84	0	0	0	0
BS24	LiCl	34	5	84	0	0	0	0
BS24	LiCl	34	4	84	0	0	10	0
BS24	LiCl	34	3	84	0	0	0	0
BS24	LiCl	34	2	84	10	0	0	0
BS24	LiCl	34	1	84	10	0	0	0
BS24	LiCl	34	0	84	0	0	10	10
BS24	LiCl	34	29	83	0	0	0	10
BS24	LiCl	34	28	83	0	50	0	10
BS24	LiCl	34	27	83	0	0	0	20
BS24	LiCl	34	26	83	10	0	0	30
BS24	LiCl	34	25	83	0	0	0	0
BS24	LiCl	34	24	83	10	0	0	10
BS24	LiCl	34	23	83	0	20	0	0
BS24	LiCl	34	22	83	0	0	0	0
BS24	LiCl	34	21	83	0	10	0	10
BS24	LiCl	34	20	83	0	0	0	0
BS24	LiCl	34	19	83	0	0	0	0
BS24	LiCl	34	18	83	0	0	0	0
BS24	LiCl	34	17	83	10	10	0	0
BS24	LiCl	34	16	83	0	0	0	0
BS24	LiCl	34	15	83	0	0	10	0
BS24	LiCl	34	14	83	0	10	0	0
BS24	LiCl	34	13	83	0	20	0	0
BS24	LiCl	34	12	83	0	0	0	0
BS24	LiCl	34	11	83	10	0	0	0
BS24	LiCl	34	10	83	0	0	0	0
BS24	LiCl	34	9	83	0	10	0	0
BS24	LiCl	34	8	83	0	0	10	0
BS24	LiCl	34	7	83	0	0	0	0
BS24	LiCl	34	6	83	0	0	0	0
BS24	LiCl	34	5	83	0	0	0	0
BS24	LiCl	34	4	83	0	0	10	0
BS24	LiCl	34	3	83	0	0	0	0
BS24	LiCl	34	2	83	10	0	0	0
BS24	LiCl	34	1	83	30	0	0	0
BS24	LiCl	34	0	83	0	0	0	0
BS24	LiCl	34	29	82	0	10	0	10
BS24	LiCl	34	28	82	0	40	10	10
BS24	LiCl	34	27	82	0	10	0	30
BS24	LiCl	34	26	82	0	0	0	20
BS24	LiCl	34	25	82	0	0	0	20
BS24	LiCl	34	24	82	10	0	0	10
BS24	LiCl	34	23	82	0	30	0	0
BS24	LiCl	34	22	82	0	0	0	0
BS24	LiCl	34	21	82	0	10	0	10
BS24	LiCl	34	20	82	0	0	0	0
BS24	LiCl	34	19	82	10	0	0	0
BS24	LiCl	34	18	82	0	0	0	0
BS24	LiCl	34	17	82	10	20	0	0
BS24	LiCl	34	16	82	0	0	0	0
BS24	LiCl	34	15	82	0	10	10	0
BS24	LiCl	34	14	82	0	10	0	0
BS24	LiCl	34	13	82	0	10	0	0
BS24	LiCl	34	12	82	0	0	0	0
BS24	LiCl	34	11	82	10	0	0	0
BS24	LiCl	34	10	82	0	0	0	0
BS24	LiCl	34	9	82	0	10	0	0
BS24	LiCl	34	8	82	0	0	10	0
BS24	LiCl	34	7	82	0	0	0	0
BS24	LiCl	34	6	82	0	0	0	0
BS24	LiCl	34	5	82	0	0	0	0
BS24	LiCl	34	4	82	0	0	10	0
BS24	LiCl	34	3	82	0	0	0	0
BS24	LiCl	34	2	82	10	0	0	0
BS24	LiCl	34	1	82	30	0	0	0
BS24	LiCl	34	0	82	0	0	0	0
BS24	LiCl	34	29	81	0	10	0	10
BS24	LiCl	34	28	81	20	40	10	10
BS24	LiCl	34	27	81	0	10	0	30
BS24	LiCl	34	26	81	0	0	0	20
BS24	LiCl	34	25	81	0	10	0	20
BS24	LiCl	34	24	81	10	10	0	0
BS24	LiCl	34	23	81	0	20	0	0
BS24	LiCl	34	22	81	0	0	0	0
BS24	LiCl	34	21	81	0	10	0	10
BS24	LiCl	34	20	81	0	0	0	0
BS24	LiCl	34	19	81	10	10	0	0
BS24	LiCl	34	18	81	0	0	0	0
BS24	LiCl	34	17	81	10	20	0	0
BS24	LiCl	34	16	81	0	0	0	0
BS24	LiCl	34	15	81	0	10	10	0
BS24	LiCl	34	14	81	0	0	0	0
BS24	LiCl	34	13	81	0	0	0	0
BS24	LiCl	34	12	81	0	0	0	0
BS24	LiCl	34	11	81	10	0	0	0
BS24	LiCl	34	10	81	0	0	0	0
BS24	LiCl	34	9	81	0	10	0	0
BS24	LiCl	34	8	81	0	0	0	0
BS24	LiCl	34	7	81	0	0	0	0
BS24	LiCl	34	6	81	0	0	0	0
BS24	LiCl	34	5	81	0	0	0	0
BS24	LiCl	34	4	81	0	0	0	0
BS24	LiCl	34	3	81	0	0	0	0
BS24	LiCl	34	2	81	0	0	0	0
BS24	LiCl	34	1	81	20	0	0	0
BS24	LiCl	34	0	81	0	0	0	0
BS24	LiCl	34	29	80	0	20	0	10
BS24	LiCl	34	28	80	30	40	10	10
BS24	LiCl	34	27	80	0	10	0	20
BS24	LiCl	34	26	80	0	0	0	30
BS24	LiCl	34	25	80	0	10	0	20
BS24	LiCl	34	24	80	10	10	0	10
BS24	LiCl	34	23	80	0	20	0	0
BS24	LiCl	34	22	80	0	0	0	0
BS24	LiCl	34	21	80	0	0	0	0
BS24	LiCl	34	20	80	0	0	0	0
BS24	LiCl	34	19	80	10	10	0	0
BS24	LiCl	34	18	80	10	10	10	0
BS24	LiCl	34	17	80	10	10	0	0
BS24	LiCl	34	16	80	0	0	0	0
BS24	LiCl	34	15	80	0	10	0	0
BS24	LiCl	34	14	80	0	0	0	0
BS24	LiCl	34	13	80	0	10	0	0
BS24	LiCl	34	12	80	0	0	0	0
BS24	LiCl	34	11	80	10	0	0	0
BS24	LiCl	34	10	80	0	0	0	0
BS24	LiCl	34	9	80	0	10	0	0
BS24	LiCl	34	8	80	0	0	0	0
BS24	LiCl	34	7	80	0	0	0	0
BS24	LiCl	34	6	80	10	10	0	0
BS24	LiCl	34	5	80	0	0	0	0
BS24	LiCl	34	4	80	10	0	0	0
BS24	LiCl	34	3	80	0	0	0	0
BS24	LiCl	34	2	80	0	0	0	0
BS24	LiCl	34	1	80	20	10	0	0
BS24	LiCl	34	0	80	0	0	0	0
BS24	LiCl	34	29	79	0	30	0	0
BS24	LiCl	34	28	79	30	50	10	20
BS24	LiCl	34	27	79	0	10	0	10
BS24	LiCl	34	26	79	0	0	0	20
BS24	LiCl	34	25	79	0	10	0	20
BS24	LiCl	34	24	79	0	10	0	20
BS24	LiCl	34	23	79	0	30	0	0
BS24	LiCl	34	22	79	0	10	0	0
BS24	LiCl	34	21	79	0	0	0	0
BS24	LiCl	34	20	79	0	0	0	0
BS24	LiCl	34	19	79	10	10	0	0
BS24	LiCl	34	18	79	10	10	10	0
BS24	LiCl	34	17	79	0	10	0	0
BS24	LiCl	34	16	79	0	10	0	0
BS24	LiCl	34	15	79	0	10	0	0
BS24	LiCl	34	14	79	0	0	0	0
BS24	LiCl	34	13	79	0	10	0	0
BS24	LiCl	34	12	79	0	10	0	0
BS24	LiCl	34	11	79	20	0	0	0
BS24	LiCl	34	10	79	0	0	0	0
BS24	LiCl	34	9	79	10	0	0	0
BS24	LiCl	34	8	79	0	0	0	0
BS24	LiCl	34	7	79	10	0	0	0
BS24	LiCl	34	6	79	10	10	0	0
BS24	LiCl	34	5	79	0	0	0	0
BS24	LiCl	34	4	79	10	0	0	0
BS24	LiCl	34	3	79	0	0	0	0
BS24	LiCl	34	2	79	0	0	0	0
BS24	LiCl	34	1	79	20	10	0	0
BS24	LiCl	34	0	79	0	0	0	0
BS24	LiCl	34	29	78	0	30	0	10
BS24	LiCl	34	28	78	30	60	10	30
BS24	LiCl	34	27	78	0	10	0	10
BS24	LiCl	34	26	78	0	0	0	10
BS24	LiCl	34	25	78	0	10	0	20
BS24	LiCl	34	24	78	0	10	0	30
BS24	LiCl	34	23	78	0	20	0	0
BS24	LiCl	34	22	78	0	10	0	0
BS24	LiCl	34	21	78	0	0	0	0
BS24	LiCl	34	20	78	0	0	0	0
BS24	LiCl	34	19	78	10	10	0	0
BS24	LiCl	34	18	78	10	10	10	0
BS24	LiCl	34	17	78	0	10	0	0
BS24	LiCl	34	16	78	0	10	0	0
BS24	LiCl	34	15	78	0	10	0	0
BS24	LiCl	34	14	78	0	10	0	0
BS24	LiCl	34	13	78	10	10	0	0
BS24	LiCl	34	12	78	0	10	0	0
BS24	LiCl	34	11	78	10	0	0	0
BS24	LiCl	34	10	78	0	0	0	0
BS24	LiCl	34	9	78	10	0	0	0
BS24	LiCl	34	8	78	0	10	0	0
BS24	LiCl	34	7	78	10	0	0	0
BS24	LiCl	34	6	78	10	10	0	0
BS24	LiCl	34	5	78	0	0	0	0
BS24	LiCl	34	4	78	10	0	0	0
BS24	LiCl	34	3	78	0	0	0	0
BS24	LiCl	34	2	78	0	0	0	0
BS24	LiCl	34	1	78	0	10	0	0
BS24	LiCl	34	0	78	0	0	0	0
BS24	LiCl	34	29	77	0	30	0	10
BS24	LiCl	34	28	77	30	50	0	40
BS24	LiCl	34	27	77	0	0	0	10
BS24	LiCl	34	26	77	0	0	0	10
BS24	LiCl	34	25	77	0	10	0	20
BS24	LiCl	34	24	77	0	10	0	30
BS24	LiCl	34	23	77	0	10	0	0
BS24	LiCl	34	22	77	0	20	0	0
BS24	LiCl	34	21	77	0	0	0	0
BS24	LiCl	34	20	77	0	0	0	0
BS24	LiCl	34	19	77	0	10	0	0
BS24	LiCl	34	18	77	10	20	10	0
BS24	LiCl	34	17	77	0	0	0	0
BS24	LiCl	34	16	77	0	20	0	0
BS24	LiCl	34	15	77	0	0	0	0
BS24	LiCl	34	14	77	0	10	10	0
BS24	LiCl	34	13	77	10	10	0	0
BS24	LiCl	34	12	77	0	10	0	0
BS24	LiCl	34	11	77	10	0	0	0
BS24	LiCl	34	10	77	0	0	0	0
BS24	LiCl	34	9	77	10	0	0	0
BS24	LiCl	34	8	77	0	10	0	0
BS24	LiCl	34	7	77	10	0	0	0
BS24	LiCl	34	6	77	10	10	0	0
BS24	LiCl	34	5	77	0	0	0	0
BS24	LiCl	34	4	77	10	0	0	0
BS24	LiCl	34	3	77	0	0	0	0
BS24	LiCl	34	2	77	0	0	0	0
BS24	LiCl	34	1	77	0	10	0	0
BS24	LiCl	34	0	77	0	0	0	0
BS24	LiCl	34	29	76	10	30	0	10
BS24	LiCl	34	28	76	10	40	0	40
BS24	LiCl	34	27	76	0	0	0	10
BS24	LiCl	34	26	76	0	10	0	20
BS24	LiCl	34	25	76	0	0	0	20
BS24	LiCl	34	24	76	0	0	0	40
BS24	LiCl	34	23	76	0	10	0	0
BS24	LiCl	34	22	76	0	30	0	0
BS24	LiCl	34	21	76	0	0	0	0
BS24	LiCl	34	20	76	0	0	0	0
BS24	LiCl	34	19	76	0	0	0	0
BS24	LiCl	34	18	76	10	20	10	0
BS24	LiCl	34	17	76	0	0	0	0
BS24	LiCl	34	16	76	0	20	0	0
BS24	LiCl	34	15	76	0	0	0	0
BS24	LiCl	34	14	76	10	20	10	0
BS24	LiCl	34	13	76	10	10	0	0
BS24	LiCl	34	12	76	0	10	0	0
BS24	LiCl	34	11	76	10	0	0	0
BS24	LiCl	34	10	76	0	0	0	0
BS24	LiCl	34	9	76	10	0	0	0
BS24	LiCl	34	8	76	0	10	0	0
BS24	LiCl	34	7	76	10	10	0	0
BS24	LiCl	34	6	76	10	10	0	0
BS24	LiCl	34	5	76	10	0	0	0
BS24	LiCl	34	4	76	10	0	0	0
BS24	LiCl	34	3	76	0	10	0	0
BS24	LiCl	34	2	76	0	0	0	0
BS24	LiCl	34	1	76	10	10	0	0
BS24	LiCl	34	0	76	0	0	0	0
BS24	LiCl	34	29	75	20	20	0	10
BS24	LiCl	34	28	75	0	30	0	40
BS24	LiCl	34	27	75	0	0	0	10
BS24	LiCl	34	26	75	0	10	0	10
BS24	LiCl	34	25	75	0	0	0	20
BS24	LiCl	34	24	75	0	0	0	30
BS24	LiCl	34	23	75	0	10	0	0
BS24	LiCl	34	22	75	0	30	0	0
BS24	LiCl	34	21	75	0	0	0	0
BS24	LiCl	34	20	75	0	0	0	0
BS24	LiCl	34	19	75	10	0	0	0
BS24	LiCl	34	18	75	0	10	0	0
BS24	LiCl	34	17	75	0	0	0	0
BS24	LiCl	34	16	75	0	20	0	0
BS24	LiCl	34	15	75	0	10	0	0
BS24	LiCl	34	14	75	10	20	10	0
BS24	LiCl	34	13	75	10	0	0	0
BS24	LiCl	34	12	75	0	10	0	0
BS24	LiCl	34	11	75	10	0	0	0
BS24	LiCl	34	10	75	0	0	0	0
BS24	LiCl	34	9	75	10	0	0	0
BS24	LiCl	34	8	75	0	10	0	0
BS24	LiCl	34	7	75	10	10	0	0
BS24	LiCl	34	6	75	0	10	0	0
BS24	LiCl	34	5	75	10	0	0	0
BS24	LiCl	34	4	75	0	0	0	0
BS24	LiCl	34	3	75	0	10	0	0
BS24	LiCl	34	2	75	0	0	0	0
BS24	LiCl	34	1	75	10	0	0	0
BS24	LiCl	34	0	75	0	0	0	0
BS24	LiCl	34	29	74	20	10	0	10
BS24	LiCl	34	28	74	0	20	0	30
BS24	LiCl	34	27	74	0	0	0	10
BS24	LiCl	34	26	74	0	10	0	10
BS24	LiCl	34	25	74	0	0	0	20
BS24	LiCl	34	24	74	0	0	0	30
BS24	LiCl	34	23	74	0	0	0	0
BS24	LiCl	34	22	74	0	20	0	0
BS24	LiCl	34	21	74	0	0	0	0
BS24	LiCl	34	20	74	0	0	0	0
BS24	LiCl	34	19	74	10	0	0	0
BS24	LiCl	34	18	74	0	10	0	0
BS24	LiCl	34	17	74	0	0	0	0
BS24	LiCl	34	16	74	0	10	0	0
BS24	LiCl	34	15	74	0	10	0	0
BS24	LiCl	34	14	74	10	20	10	0
BS24	LiCl	34	13	74	10	0	0	0
BS24	LiCl	34	12	74	0	0	0	0
BS24	LiCl	34	11	74	0	0	0	0
BS24	LiCl	34	10	74	0	0	0	0
BS24	LiCl	34	9	74	0	0	0	0
BS24	LiCl	34	8	74	0	10	0	0
BS24	LiCl	34	7	74	0	10	0	0
BS24	LiCl	34	6	74	10	10	0	0
BS24	LiCl	34	5	74	10	0	0	0
BS24	LiCl	34	4	74	0	0	0	0
BS24	LiCl	34	3	74	0	10	0	0
BS24	LiCl	34	2	74	0	0	0	0
BS24	LiCl	34	1	74	10	0	0	0
BS24	LiCl	34	0	74	0	0	10	0
BS24	LiCl	34	29	73	20	20	0	0
BS24	LiCl	34	28	73	10	10	0	20
BS24	LiCl	34	27	73	0	0	0	20
BS24	LiCl	34	26	73	0	10	0	10
BS24	LiCl	34	25	73	0	0	0	20
BS24	LiCl	34	24	73	0	0	0	20
BS24	LiCl	34	23	73	0	0	0	0
BS24	LiCl	34	22	73	0	20	0	0
BS24	LiCl	34	21	73	0	0	0	0
BS24	LiCl	34	20	73	0	0	0	0
BS24	LiCl	34	19	73	10	0	0	0
BS24	LiCl	34	18	73	0	10	0	0
BS24	LiCl	34	17	73	0	0	0	0
BS24	LiCl	34	16	73	0	10	0	0
BS24	LiCl	34	15	73	0	10	0	0
BS24	LiCl	34	14	73	10	20	10	0
BS24	LiCl	34	13	73	0	0	0	0
BS24	LiCl	34	12	73	0	0	0	0
BS24	LiCl	34	11	73	10	0	0	0
BS24	LiCl	34	10	73	0	0	0	0
BS24	LiCl	34	9	73	0	0	0	0
BS24	LiCl	34	8	73	0	0	0	0
BS24	LiCl	34	7	73	0	10	0	0
BS24	LiCl	34	6	73	10	10	0	0
BS24	LiCl	34	5	73	10	0	0	0
BS24	LiCl	34	4	73	0	10	0	10
BS24	LiCl	34	3	73	0	10	0	0
BS24	LiCl	34	2	73	0	0	0	0
BS24	LiCl	34	1	73	10	0	0	0
BS24	LiCl	34	0	73	0	0	10	0
BS24	LiCl	34	29	72	20	10	0	0
BS24	LiCl	34	28	72	10	20	0	20
BS24	LiCl	34	27	72	0	0	0	10
BS24	LiCl	34	26	72	0	10	0	10
BS24	LiCl	34	25	72	0	0	0	0
BS24	LiCl	34	24	72	0	0	0	30
BS24	LiCl	34	23	72	0	0	0	0
BS24	LiCl	34	22	72	0	20	0	0
BS24	LiCl	34	21	72	0	0	0	0
BS24	LiCl	34	20	72	0	0	0	0
BS24	LiCl	34	19	72	10	0	0	0
BS24	LiCl	34	18	72	10	0	0	0
BS24	LiCl	34	17	72	0	0	0	0
BS24	LiCl	34	16	72	0	0	0	0
BS24	LiCl	34	15	72	0	10	0	0
BS24	LiCl	34	14	72	10	20	0	0
BS24	LiCl	34	13	72	0	0	0	0
BS24	LiCl	34	12	72	10	0	0	0
BS24	LiCl	34	11	72	10	0	0	0
BS24	LiCl	34	10	72	0	0	0	0
BS24	LiCl	34	9	72	0	0	0	0
BS24	LiCl	34	8	72	0	0	0	0
BS24	LiCl	34	7	72	0	10	0	0
BS24	LiCl	34	6	72	10	10	0	0
BS24	LiCl	34	5	72	10	0	0	0
BS24	LiCl	34	4	72	0	10	0	10
BS24	LiCl	34	3	72	0	10	0	0
BS24	LiCl	34	2	72	0	0	0	0
BS24	LiCl	34	1	72	10	0	0	0
BS24	LiCl	34	0	72	0	0	10	0
BS24	LiCl	34	29	71	10	10	0	0
BS24	LiCl	34	28	71	10	30	0	20
BS24	LiCl	34	27	71	0	0	0	10
BS24	LiCl	34	26	71	0	0	0	0
BS24	LiCl	34	25	71	0	0	0	10
BS24	LiCl	34	24	71	0	0	0	20
BS24	LiCl	34	23	71	0	0	0	0
BS24	LiCl	34	22	71	0	10	0	0
BS24	LiCl	34	21	71	0	0	0	10
BS24	LiCl	34	20	71	0	0	0	0
BS24	LiCl	34	19	71	20	0	0	0
BS24	LiCl	34	18	71	10	0	0	0
BS24	LiCl	34	17	71	0	0	0	0
BS24	LiCl	34	16	71	0	0	0	0
BS24	LiCl	34	15	71	0	10	0	0
BS24	LiCl	34	14	71	0	10	10	0
BS24	LiCl	34	13	71	0	0	0	0
BS24	LiCl	34	12	71	10	0	0	0
BS24	LiCl	34	11	71	10	0	0	0
BS24	LiCl	34	10	71	0	0	0	0
BS24	LiCl	34	9	71	0	0	0	0
BS24	LiCl	34	8	71	0	0	0	0
BS24	LiCl	34	7	71	0	0	0	0
BS24	LiCl	34	6	71	10	10	0	0
BS24	LiCl	34	5	71	0	0	0	0
BS24	LiCl	34	4	71	0	10	0	10
BS24	LiCl	34	3	71	0	0	0	0
BS24	LiCl	34	2	71	0	0	0	0
BS24	LiCl	34	1	71	0	0	0	0
BS24	LiCl	34	0	71	0	10	10	0
BS24	LiCl	34	29	70	0	10	0	0
BS24	LiCl	34	28	70	10	30	0	10
BS24	LiCl	34	27	70	10	10	0	10
BS24	LiCl	34	26	70	0	0	0	20
BS24	LiCl	34	25	70	0	0	0	20
BS24	LiCl	34	24	70	0	0	0	30
BS24	LiCl	34	23	70	0	0	0	0
BS24	LiCl	34	22	70	0	10	0	0
BS24	LiCl	34	21	70	0	0	0	10
BS24	LiCl	34	20	70	0	0	0	0
BS24	LiCl	34	19	70	10	0	0	0
BS24	LiCl	34	18	70	10	0	0	0
BS24	LiCl	34	17	70	0	0	0	0
BS24	LiCl	34	16	70	0	0	0	0
BS24	LiCl	34	15	70	0	0	0	0
BS24	LiCl	34	14	70	0	10	10	0
BS24	LiCl	34	13	70	0	0	0	0
BS24	LiCl	34	12	70	10	0	0	0
BS24	LiCl	34	11	70	10	0	0	0
BS24	LiCl	34	10	70	0	0	0	0
BS24	LiCl	34	9	70	0	0	0	0
BS24	LiCl	34	8	70	0	0	0	0
BS24	LiCl	34	7	70	0	0	0	0
BS24	LiCl	34	6	70	10	0	0	10
BS24	LiCl	34	5	70	0	0	0	0
BS24	LiCl	34	4	70	0	10	0	10
BS24	LiCl	34	3	70	0	0	0	0
BS24	LiCl	34	2	70	0	0	0	0
BS24	LiCl	34	1	70	0	0	0	0
BS24	LiCl	34	0	70	0	10	10	0
BS24	LiCl	34	29	69	0	10	0	0
BS24	LiCl	34	28	69	10	30	10	10
BS24	LiCl	34	27	69	10	10	0	10
BS24	LiCl	34	26	69	0	0	0	20
BS24	LiCl	34	25	69	0	10	0	20
BS24	LiCl	34	24	69	0	0	0	20
BS24	LiCl	34	23	69	0	10	0	0
BS24	LiCl	34	22	69	0	10	0	0
BS24	LiCl	34	21	69	0	0	0	10
BS24	LiCl	34	20	69	0	0	0	0
BS24	LiCl	34	19	69	10	0	0	0
BS24	LiCl	34	18	69	10	0	0	0
BS24	LiCl	34	17	69	0	0	0	0
BS24	LiCl	34	16	69	0	0	0	0
BS24	LiCl	34	15	69	0	0	0	0
BS24	LiCl	34	14	69	0	10	10	0
BS24	LiCl	34	13	69	0	0	0	0
BS24	LiCl	34	12	69	10	10	0	0
BS24	LiCl	34	11	69	10	0	0	0
BS24	LiCl	34	10	69	0	0	0	0
BS24	LiCl	34	9	69	0	0	0	0
BS24	LiCl	34	8	69	0	0	0	0
BS24	LiCl	34	7	69	0	0	0	0
BS24	LiCl	34	6	69	0	0	0	10
BS24	LiCl	34	5	69	0	0	0	0
BS24	LiCl	34	4	69	0	10	0	10
BS24	LiCl	34	3	69	0	0	0	0
BS24	LiCl	34	2	69	0	0	10	0
BS24	LiCl	34	1	69	10	0	0	0
BS24	LiCl	34	0	69	0	10	0	10
BS24	LiCl	34	29	68	20	0	0	0
BS24	LiCl	34	28	68	0	40	10	10
BS24	LiCl	34	27	68	10	10	0	0
BS24	LiCl	34	26	68	0	0	0	40
BS24	LiCl	34	25	68	0	10	0	20
BS24	LiCl	34	24	68	0	0	0	30
BS24	LiCl	34	23	68	0	10	0	0
BS24	LiCl	34	22	68	10	10	0	0
BS24	LiCl	34	21	68	0	0	0	10
BS24	LiCl	34	20	68	0	0	0	0
BS24	LiCl	34	19	68	10	0	0	0
BS24	LiCl	34	18	68	10	0	0	0
BS24	LiCl	34	17	68	0	0	0	0
BS24	LiCl	34	16	68	0	0	0	0
BS24	LiCl	34	15	68	0	0	0	0
BS24	LiCl	34	14	68	0	0	20	0
BS24	LiCl	34	13	68	0	0	0	0
BS24	LiCl	34	12	68	10	10	0	0
BS24	LiCl	34	11	68	0	0	0	0
BS24	LiCl	34	10	68	0	0	0	0
BS24	LiCl	34	9	68	0	0	0	0
BS24	LiCl	34	8	68	0	0	0	0
BS24	LiCl	34	7	68	0	0	0	0
BS24	LiCl	34	6	68	10	0	0	10
BS24	LiCl	34	5	68	0	0	0	0
BS24	LiCl	34	4	68	0	0	0	0
BS24	LiCl	34	3	68	0	0	0	0
BS24	LiCl	34	2	68	0	0	10	0
BS24	LiCl	34	1	68	10	0	0	10
BS24	LiCl	34	0	68	0	10	0	20
BS24	LiCl	34	29	67	20	0	0	10
BS24	LiCl	34	28	67	0	30	10	0
BS24	LiCl	34	27	67	10	10	0	10
BS24	LiCl	34	26	67	0	0	0	40
BS24	LiCl	34	25	67	0	10	0	20
BS24	LiCl	34	24	67	0	0	0	20
BS24	LiCl	34	23	67	0	10	0	0
BS24	LiCl	34	22	67	10	0	0	0
BS24	LiCl	34	21	67	0	0	0	10
BS24	LiCl	34	20	67	0	0	0	0
BS24	LiCl	34	19	67	10	0	0	0
BS24	LiCl	34	18	67	0	0	0	0
BS24	LiCl	34	17	67	0	0	0	0
BS24	LiCl	34	16	67	0	10	0	0
BS24	LiCl	34	15	67	0	10	0	0
BS24	LiCl	34	14	67	0	0	20	0
BS24	LiCl	34	13	67	0	0	0	0
BS24	LiCl	34	12	67	0	10	0	0
BS24	LiCl	34	11	67	0	0	0	0
BS24	LiCl	34	10	67	0	0	0	0
BS24	LiCl	34	9	67	0	0	0	0
BS24	LiCl	34	8	67	0	0	0	0
BS24	LiCl	34	7	67	0	0	0	0
BS24	LiCl	34	6	67	10	0	0	10
BS24	LiCl	34	5	67	0	0	0	0
BS24	LiCl	34	4	67	10	0	0	0
BS24	LiCl	34	3	67	0	0	0	0
BS24	LiCl	34	2	67	0	0	10	0
BS24	LiCl	34	1	67	10	0	0	20
BS24	LiCl	34	0	67	0	10	0	20
BS24	LiCl	34	29	66	20	0	0	10
BS24	LiCl	34	28	66	10	10	10	0
BS24	LiCl	34	27	66	10	10	0	10
BS24	LiCl	34	26	66	0	0	0	40
BS24	LiCl	34	25	66	0	10	0	10
BS24	LiCl	34	24	66	0	0	0	30
BS24	LiCl	34	23	66	0	10	0	0
BS24	LiCl	34	22	66	10	0	0	0
BS24	LiCl	34	21	66	0	0	0	0
BS24	LiCl	34	20	66	0	0	0	0
BS24	LiCl	34	19	66	0	0	0	0
BS24	LiCl	34	18	66	0	0	0	0
BS24	LiCl	34	17	66	0	0	0	0
BS24	LiCl	34	16	66	0	10	0	0
BS24	LiCl	34	15	66	0	10	0	0
BS24	LiCl	34	14	66	0	0	10	0
BS24	LiCl	34	13	66	0	0	0	0
BS24	LiCl	34	12	66	10	10	0	0
BS24	LiCl	34	11	66	0	0	0	0
BS24	LiCl	34	10	66	0	0	0	0
BS24	LiCl	34	9	66	0	0	0	0
BS24	LiCl	34	8	66	0	0	0	0
BS24	LiCl	34	7	66	10	10	0	0
BS24	LiCl	34	6	66	10	0	0	10
BS24	LiCl	34	5	66	0	0	0	0
BS24	LiCl	34	4	66	10	0	0	0
BS24	LiCl	34	3	66	0	0	0	0
BS24	LiCl	34	2	66	0	0	10	0
BS24	LiCl	34	1	66	10	0	0	20
BS24	LiCl	34	0	66	0	10	0	20
BS24	LiCl	34	29	65	20	0	0	10
BS24	LiCl	34	28	65	10	10	10	0
BS24	LiCl	34	27	65	0	0	0	10
BS24	LiCl	34	26	65	0	0	0	30
BS24	LiCl	34	25	65	0	10	0	10
BS24	LiCl	34	24	65	0	0	0	20
BS24	LiCl	34	23	65	0	10	0	0
BS24	LiCl	34	22	65	10	0	0	0
BS24	LiCl	34	21	65	0	0	0	0
BS24	LiCl	34	20	65	0	0	0	0
BS24	LiCl	34	19	65	0	0	0	0
BS24	LiCl	34	18	65	0	0	0	0
BS24	LiCl	34	17	65	0	0	0	0
BS24	LiCl	34	16	65	0	20	0	0
BS24	LiCl	34	15	65	0	10	0	0
BS24	LiCl	34	14	65	0	0	10	0
BS24	LiCl	34	13	65	0	0	0	0
BS24	LiCl	34	12	65	10	10	0	0
BS24	LiCl	34	11	65	0	0	0	0
BS24	LiCl	34	10	65	0	0	0	0
BS24	LiCl	34	9	65	0	0	0	0
BS24	LiCl	34	8	65	0	0	0	0
BS24	LiCl	34	7	65	10	10	0	0
BS24	LiCl	34	6	65	10	0	0	0
BS24	LiCl	34	5	65	0	0	0	0
BS24	LiCl	34	4	65	10	0	0	0
BS24	LiCl	34	3	65	0	0	0	0
BS24	LiCl	34	2	65	0	0	10	0
BS24	LiCl	34	1	65	10	0	10	20
BS24	LiCl	34	0	65	0	10	0	20
BS24	LiCl	34	29	64	20	0	0	10
BS24	LiCl	34	28	64	20	10	0	10
BS24	LiCl	34	27	64	0	0	0	20
BS24	LiCl	34	26	64	0	0	0	30
BS24	LiCl	34	25	64	0	0	0	20
BS24	LiCl	34	24	64	0	0	0	30
BS24	LiCl	34	23	64	0	0	0	0
BS24	LiCl	34	22	64	10	0	0	0
BS24	LiCl	34	21	64	0	0	0	0
BS24	LiCl	34	20	64	0	0	0	0
BS24	LiCl	34	19	64	0	0	0	0
BS24	LiCl	34	18	64	0	0	0	0
BS24	LiCl	34	17	64	0	0	0	0
BS24	LiCl	34	16	64	0	20	0	0
BS24	LiCl	34	15	64	0	10	0	0
BS24	LiCl	34	14	64	0	0	10	0
BS24	LiCl	34	13	64	0	0	0	0
BS24	LiCl	34	12	64	10	0	0	0
BS24	LiCl	34	11	64	0	0	0	0
BS24	LiCl	34	10	64	0	0	0	0
BS24	LiCl	34	9	64	0	0	0	0
BS24	LiCl	34	8	64	0	0	0	0
BS24	LiCl	34	7	64	20	10	0	0
BS24	LiCl	34	6	64	10	0	0	0
BS24	LiCl	34	5	64	0	0	0	0
BS24	LiCl	34	4	64	10	0	0	0
BS24	LiCl	34	3	64	0	0	0	0
BS24	LiCl	34	2	64	0	0	0	0
BS24	LiCl	34	1	64	0	0	10	20
BS24	LiCl	34	0	64	0	10	0	10
BS24	LiCl	34	29	63	0	0	0	10
BS24	LiCl	34	28	63	20	10	0	10
BS24	LiCl	34	27	63	0	10	0	30
BS24	LiCl	34	26	63	0	0	0	30
BS24	LiCl	34	25	63	0	0	0	20
BS24	LiCl	34	24	63	0	0	0	30
BS24	LiCl	34	23	63	0	0	0	0
BS24	LiCl	34	22	63	0	0	0	0
BS24	LiCl	34	21	63	0	0	0	10
BS24	LiCl	34	20	63	0	0	0	0
BS24	LiCl	34	19	63	0	0	0	0
BS24	LiCl	34	18	63	0	0	0	0
BS24	LiCl	34	17	63	0	0	0	0
BS24	LiCl	34	16	63	0	20	0	0
BS24	LiCl	34	15	63	0	10	0	0
BS24	LiCl	34	14	63	0	0	0	0
BS24	LiCl	34	13	63	0	0	0	0
BS24	LiCl	34	12	63	10	0	0	0
BS24	LiCl	34	11	63	0	0	0	0
BS24	LiCl	34	10	63	0	0	0	0
BS24	LiCl	34	9	63	0	0	0	0
BS24	LiCl	34	8	63	0	0	0	0
BS24	LiCl	34	7	63	20	10	0	0
BS24	LiCl	34	6	63	10	0	0	0
BS24	LiCl	34	5	63	0	10	0	10
BS24	LiCl	34	4	63	10	0	0	0
BS24	LiCl	34	3	63	0	0	0	0
BS24	LiCl	34	2	63	0	0	0	0
BS24	LiCl	34	1	63	0	0	10	10
BS24	LiCl	34	0	63	0	10	0	0
BS24	LiCl	34	29	62	0	0	0	0
BS24	LiCl	34	28	62	20	10	0	20
BS24	LiCl	34	27	62	10	10	0	20
BS24	LiCl	34	26	62	0	10	0	30
BS24	LiCl	34	25	62	0	0	0	20
BS24	LiCl	34	24	62	0	0	0	40
BS24	LiCl	34	23	62	0	0	0	0
BS24	LiCl	34	22	62	0	0	0	0
BS24	LiCl	34	21	62	0	0	0	10
BS24	LiCl	34	20	62	0	0	0	0
BS24	LiCl	34	19	62	0	0	0	0
BS24	LiCl	34	18	62	0	0	0	0
BS24	LiCl	34	17	62	0	0	0	0
BS24	LiCl	34	16	62	0	10	0	0
BS24	LiCl	34	15	62	0	0	0	0
BS24	LiCl	34	14	62	0	0	0	0
BS24	LiCl	34	13	62	0	0	0	0
BS24	LiCl	34	12	62	10	0	0	0
BS24	LiCl	34	11	62	0	0	0	0
BS24	LiCl	34	10	62	0	0	0	0
BS24	LiCl	34	9	62	0	0	0	0
BS24	LiCl	34	8	62	0	0	0	0
BS24	LiCl	34	7	62	20	10	0	0
BS24	LiCl	34	6	62	10	0	0	0
BS24	LiCl	34	5	62	0	10	0	10
BS24	LiCl	34	4	62	0	0	0	0
BS24	LiCl	34	3	62	0	0	0	0
BS24	LiCl	34	2	62	0	0	0	0
BS24	LiCl	34	1	62	0	0	10	10
BS24	LiCl	34	0	62	0	20	0	0
BS24	LiCl	34	29	61	10	0	0	0
BS24	LiCl	34	28	61	10	10	0	30
BS24	LiCl	34	27	61	10	10	0	30
BS24	LiCl	34	26	61	0	10	0	30
BS24	LiCl	34	25	61	0	0	0	20
BS24	LiCl	34	24	61	0	0	0	40
BS24	LiCl	34	23	61	0	0	0	0
BS24	LiCl	34	22	61	0	0	0	0
BS24	LiCl	34	21	61	0	0	0	10
BS24	LiCl	34	20	61	0	0	0	0
BS24	LiCl	34	19	61	0	0	0	0
BS24	LiCl	34	18	61	0	0	0	0
BS24	LiCl	34	17	61	0	0	0	0
BS24	LiCl	34	16	61	0	10	0	0
BS24	LiCl	34	15	61	0	0	0	0
BS24	LiCl	34	14	61	0	0	0	0
BS24	LiCl	34	13	61	0	0	0	0
BS24	LiCl	34	12	61	0	0	0	0
BS24	LiCl	34	11	61	0	0	0	0
BS24	LiCl	34	10	61	0	0	0	0
BS24	LiCl	34	9	61	0	0	0	0
BS24	LiCl	34	8	61	0	0	0	0
BS24	LiCl	34	7	61	10	0	0	0
BS24	LiCl	34	6	61	10	0	0	0
BS24	LiCl	34	5	61	0	10	0	20
BS24	LiCl	34	4	61	0	0	0	0
BS24	LiCl	34	3	61	0	0	0	0
BS24	LiCl	34	2	61	0	0	0	0
BS24	LiCl	34	1	61	0	0	10	10
BS24	LiCl	34	0	61	0	10	0	0
BS24	LiCl	34	29	60	10	0	0	0
BS24	LiCl	34	28	60	10	20	0	30
BS24	LiCl	34	27	60	10	10	0	50
BS24	LiCl	34	26	60	0	20	0	30
BS24	LiCl	34	25	60	0	0	0	20
BS24	LiCl	34	24	60	0	0	0	40
BS24	LiCl	34	23	60	0	0	0	0
BS24	LiCl	34	22	60	0	0	0	0
BS24	LiCl	34	21	60	0	0	0	10
BS24	LiCl	34	20	60	0	0	0	0
BS24	LiCl	34	19	60	0	0	0	0
BS24	LiCl	34	18	60	0	0	0	0
BS24	LiCl	34	17	60	0	0	0	0
BS24	LiCl	34	16	60	0	0	10	0
BS24	LiCl	34	15	60	0	0	0	0
BS24	LiCl	34	14	60	0	0	0	0
BS24	LiCl	34	13	60	0	0	0	0
BS24	LiCl	34	12	60	0	0	0	0
BS24	LiCl	34	11	60	0	0	0	0
BS24	LiCl	34	10	60	0	0	0	0
BS24	LiCl	34	9	60	0	0	0	0
BS24	LiCl	34	8	60	0	0	0	0
BS24	LiCl	34	7	60	10	0	0	0
BS24	LiCl	34	6	60	10	0	0	0
BS24	LiCl	34	5	60	0	10	0	20
BS24	LiCl	34	4	60	10	0	0	0
BS24	LiCl	34	3	60	0	0	0	0
BS24	LiCl	34	2	60	0	0	0	0
BS24	LiCl	34	1	60	0	0	0	10
BS24	LiCl	34	0	60	0	10	0	0
BS24	LiCl	34	29	59	10	0	0	0
BS24	LiCl	34	28	59	0	20	0	30
BS24	LiCl	34	27	59	10	10	0	40
BS24	LiCl	34	26	59	0	20	0	40
BS24	LiCl	34	25	59	0	0	0	10
BS24	LiCl	34	24	59	0	0	0	40
BS24	LiCl	34	23	59	0	0	0	0
BS24	LiCl	34	22	59	10	0	0	0
BS24	LiCl	34	21	59	0	0	0	10
BS24	LiCl	34	20	59	0	0	0	0
BS24	LiCl	34	19	59	0	0	0	0
BS24	LiCl	34	18	59	0	0	0	0
BS24	LiCl	34	17	59	0	0	0	10
BS24	LiCl	34	16	59	0	0	10	0
BS24	LiCl	34	15	59	0	0	0	0
BS24	LiCl	34	14	59	0	0	0	0
BS24	LiCl	34	13	59	0	0	0	0
BS24	LiCl	34	12	59	0	0	0	0
BS24	LiCl	34	11	59	0	0	0	0
BS24	LiCl	34	10	59	0	0	0	0
BS24	LiCl	34	9	59	0	0	0	0
BS24	LiCl	34	8	59	0	0	0	0
BS24	LiCl	34	7	59	0	0	0	0
BS24	LiCl	34	6	59	10	0	0	0
BS24	LiCl	34	5	59	0	10	0	20
BS24	LiCl	34	4	59	10	0	0	0
BS24	LiCl	34	3	59	0	0	0	0
BS24	LiCl	34	2	59	0	0	0	0
BS24	LiCl	34	1	59	0	0	0	20
BS24	LiCl	34	0	59	0	10	0	0
BS24	LiCl	34	29	58	10	0	0	0
BS24	LiCl	34	28	58	10	10	0	30
BS24	LiCl	34	27	58	10	0	0	30
BS24	LiCl	34	26	58	0	20	0	20
BS24	LiCl	34	25	58	0	0	0	10
BS24	LiCl	34	24	58	0	0	0	40
BS24	LiCl	34	23	58	0	0	0	0
BS24	LiCl	34	22	58	10	0	0	0
BS24	LiCl	34	21	58	0	0	0	0
BS24	LiCl	34	20	58	0	0	0	0
BS24	LiCl	34	19	58	0	0	0	0
BS24	LiCl	34	18	58	0	0	0	0
BS24	LiCl	34	17	58	0	0	0	10
BS24	LiCl	34	16	58	0	0	10	0
BS24	LiCl	34	15	58	10	0	0	0
BS24	LiCl	34	14	58	0	0	0	0
BS24	LiCl	34	13	58	0	0	0	0
BS24	LiCl	34	12	58	0	0	0	0
BS24	LiCl	34	11	58	0	0	0	0
BS24	LiCl	34	10	58	0	0	0	0
BS24	LiCl	34	9	58	0	0	0	0
BS24	LiCl	34	8	58	0	0	0	0
BS24	LiCl	34	7	58	0	0	0	0
BS24	LiCl	34	6	58	0	0	0	10
BS24	LiCl	34	5	58	0	0	0	10
BS24	LiCl	34	4	58	10	0	10	0
BS24	LiCl	34	3	58	0	0	0	0
BS24	LiCl	34	2	58	0	0	0	0
BS24	LiCl	34	1	58	0	0	0	20
BS24	LiCl	34	0	58	0	10	0	0
BS24	LiCl	34	29	57	10	0	0	0
BS24	LiCl	34	28	57	10	10	0	20
BS24	LiCl	34	27	57	0	0	0	30
BS24	LiCl	34	26	57	0	10	0	20
BS24	LiCl	34	25	57	0	0	0	10
BS24	LiCl	34	24	57	0	0	0	30
BS24	LiCl	34	23	57	0	0	0	0
BS24	LiCl	34	22	57	10	0	0	0
BS24	LiCl	34	21	57	0	0	0	0
BS24	LiCl	34	20	57	0	0	0	0
BS24	LiCl	34	19	57	10	0	0	0
BS24	LiCl	34	18	57	0	0	0	0
BS24	LiCl	34	17	57	0	0	0	10
BS24	LiCl	34	16	57	0	0	10	0
BS24	LiCl	34	15	57	10	0	0	0
BS24	LiCl	34	14	57	0	0	0	0
BS24	LiCl	34	13	57	0	0	0	0
BS24	LiCl	34	12	57	0	0	0	0
BS24	LiCl	34	11	57	0	0	0	0
BS24	LiCl	34	10	57	0	0	0	0
BS24	LiCl	34	9	57	0	0	0	0
BS24	LiCl	34	8	57	0	0	0	0
BS24	LiCl	34	7	57	0	0	0	0
BS24	LiCl	34	6	57	0	0	0	10
BS24	LiCl	34	5	57	0	0	0	10
BS24	LiCl	34	4	57	10	0	10	0
BS24	LiCl	34	3	57	0	0	0	0
BS24	LiCl	34	2	57	0	0	0	0
BS24	LiCl	34	1	57	0	0	0	10
BS24	LiCl	34	0	57	0	0	0	0
BS24	LiCl	34	29	56	0	0	0	0
BS24	LiCl	34	28	56	10	10	0	10
BS24	LiCl	34	27	56	0	0	0	30
BS24	LiCl	34	26	56	0	10	0	30
BS24	LiCl	34	25	56	0	0	0	10
BS24	LiCl	34	24	56	0	0	0	20
BS24	LiCl	34	23	56	0	0	0	0
BS24	LiCl	34	22	56	10	0	0	0
BS24	LiCl	34	21	56	0	0	0	0
BS24	LiCl	34	20	56	0	0	0	0
BS24	LiCl	34	19	56	10	0	0	0
BS24	LiCl	34	18	56	0	0	0	0
BS24	LiCl	34	17	56	0	0	0	10
BS24	LiCl	34	16	56	0	0	10	0
BS24	LiCl	34	15	56	10	0	0	0
BS24	LiCl	34	14	56	0	0	0	0
BS24	LiCl	34	13	56	0	0	0	0
BS24	LiCl	34	12	56	0	0	0	0
BS24	LiCl	34	11	56	0	0	0	0
BS24	LiCl	34	10	56	0	0	0	0
BS24	LiCl	34	9	56	0	0	0	0
BS24	LiCl	34	8	56	0	0	0	0
BS24	LiCl	34	7	56	0	0	0	0
BS24	LiCl	34	6	56	0	0	0	10
BS24	LiCl	34	5	56	0	0	0	0
BS24	LiCl	34	4	56	10	0	10	0
BS24	LiCl	34	3	56	0	0	10	0
BS24	LiCl	34	2	56	0	0	0	0
BS24	LiCl	34	1	56	0	0	0	20
BS24	LiCl	34	0	56	0	0	0	0
BS24	LiCl	34	29	55	0	0	0	10
BS24	LiCl	34	28	55	10	0	0	10
BS24	LiCl	34	27	55	0	0	0	10
BS24	LiCl	34	26	55	0	0	0	20
BS24	LiCl	34	25	55	0	0	0	10
BS24	LiCl	34	24	55	0	0	0	20
BS24	LiCl	34	23	55	0	0	0	0
BS24	LiCl	34	22	55	10	0	0	0
BS24	LiCl	34	21	55	0	0	0	0
BS24	LiCl	34	20	55	0	0	0	0
BS24	LiCl	34	19	55	10	0	0	0
BS24	LiCl	34	18	55	0	0	0	0
BS24	LiCl	34	17	55	0	0	0	10
BS24	LiCl	34	16	55	0	0	0	0
BS24	LiCl	34	15	55	10	0	0	0
BS24	LiCl	34	14	55	0	0	0	0
BS24	LiCl	34	13	55	0	0	0	0
BS24	LiCl	34	12	55	0	0	0	0
BS24	LiCl	34	11	55	0	0	0	0
BS24	LiCl	34	10	55	0	0	0	0
BS24	LiCl	34	9	55	0	0	0	0
BS24	LiCl	34	8	55	0	0	0	0
BS24	LiCl	34	7	55	0	0	0	0
BS24	LiCl	34	6	55	0	0	0	20
BS24	LiCl	34	5	55	0	0	0	0
BS24	LiCl	34	4	55	0	0	10	0
BS24	LiCl	34	3	55	0	0	10	0
BS24	LiCl	34	2	55	0	10	0	0
BS24	LiCl	34	1	55	10	0	0	20
BS24	LiCl	34	0	55	0	0	0	0
BS24	LiCl	34	29	54	0	0	0	10
BS24	LiCl	34	28	54	10	0	0	0
BS24	LiCl	34	27	54	0	0	0	20
BS24	LiCl	34	26	54	0	0	0	20
BS24	LiCl	34	25	54	0	0	0	30
BS24	LiCl	34	24	54	0	0	0	20
BS24	LiCl	34	23	54	0	0	0	0
BS24	LiCl	34	22	54	0	0	0	0
BS24	LiCl	34	21	54	0	0	0	0
BS24	LiCl	34	20	54	0	0	0	0
BS24	LiCl	34	19	54	10	0	0	0
BS24	LiCl	34	18	54	0	0	0	0
BS24	LiCl	34	17	54	0	0	0	0
BS24	LiCl	34	16	54	0	0	0	0
BS24	LiCl	34	15	54	10	0	0	0
BS24	LiCl	34	14	54	0	0	0	0
BS24	LiCl	34	13	54	0	0	0	0
BS24	LiCl	34	12	54	0	0	0	0
BS24	LiCl	34	11	54	0	0	0	0
BS24	LiCl	34	10	54	0	0	0	0
BS24	LiCl	34	9	54	0	0	0	0
BS24	LiCl	34	8	54	0	0	0	0
BS24	LiCl	34	7	54	0	0	0	0
BS24	LiCl	34	6	54	0	0	0	20
BS24	LiCl	34	5	54	0	0	0	0
BS24	LiCl	34	4	54	0	0	10	0
BS24	LiCl	34	3	54	0	0	10	0
BS24	LiCl	34	2	54	0	10	0	0
BS24	LiCl	34	1	54	10	0	0	10
BS24	LiCl	34	0	54	0	10	0	0
BS24	LiCl	34	29	53	0	0	0	20
BS24	LiCl	34	28	53	0	0	0	10
BS24	LiCl	34	27	53	0	0	0	20
BS24	LiCl	34	26	53	0	0	0	30
BS24	LiCl	34	25	53	0	0	0	50
BS24	LiCl	34	24	53	0	0	0	10
BS24	LiCl	34	23	53	0	0	0	0
BS24	LiCl	34	22	53	0	0	0	10
BS24	LiCl	34	21	53	0	0	0	0
BS24	LiCl	34	20	53	0	0	0	0
BS24	LiCl	34	19	53	10	0	0	0
BS24	LiCl	34	18	53	0	0	0	0
BS24	LiCl	34	17	53	0	0	0	0
BS24	LiCl	34	16	53	0	0	0	0
BS24	LiCl	34	15	53	0	0	0	0
BS24	LiCl	34	14	53	0	0	0	0
BS24	LiCl	34	13	53	0	0	0	0
BS24	LiCl	34	12	53	0	0	0	0
BS24	LiCl	34	11	53	0	0	0	0
BS24	LiCl	34	10	53	0	0	0	0
BS24	LiCl	34	9	53	0	0	0	0
BS24	LiCl	34	8	53	0	0	0	0
BS24	LiCl	34	7	53	0	0	0	0
BS24	LiCl	34	6	53	0	0	0	10
BS24	LiCl	34	5	53	0	0	10	0
BS24	LiCl	34	4	53	0	0	0	0
BS24	LiCl	34	3	53	0	0	10	0
BS24	LiCl	34	2	53	0	10	0	0
BS24	LiCl	34	1	53	10	0	0	10
BS24	LiCl	34	0	53	0	10	0	0
BS24	LiCl	34	29	52	0	0	0	30
BS24	LiCl	34	28	52	0	0	0	10
BS24	LiCl	34	27	52	0	0	0	30
BS24	LiCl	34	26	52	0	0	0	30
BS24	LiCl	34	25	52	0	0	0	60
BS24	LiCl	34	24	52	0	0	0	10
BS24	LiCl	34	23	52	0	0	0	0
BS24	LiCl	34	22	52	0	0	0	10
BS24	LiCl	34	21	52	0	0	0	0
BS24	LiCl	34	20	52	0	0	0	0
BS24	LiCl	34	19	52	0	0	0	0
BS24	LiCl	34	18	52	0	0	0	0
BS24	LiCl	34	17	52	0	0	0	0
BS24	LiCl	34	16	52	0	0	0	0
BS24	LiCl	34	15	52	0	0	0	0
BS24	LiCl	34	14	52	0	0	0	0
BS24	LiCl	34	13	52	0	0	0	0
BS24	LiCl	34	12	52	0	0	0	0
BS24	LiCl	34	11	52	10	0	0	0
BS24	LiCl	34	10	52	0	0	0	0
BS24	LiCl	34	9	52	0	0	0	0
BS24	LiCl	34	8	52	0	0	0	0
BS24	LiCl	34	7	52	0	0	0	0
BS24	LiCl	34	6	52	0	0	0	10
BS24	LiCl	34	5	52	0	0	10	0
BS24	LiCl	34	4	52	0	0	0	0
BS24	LiCl	34	3	52	0	0	10	0
BS24	LiCl	34	2	52	0	10	0	0
BS24	LiCl	34	1	52	10	0	0	20
BS24	LiCl	34	0	52	0	10	0	0
BS24	LiCl	34	29	51	10	0	0	30
BS24	LiCl	34	28	51	0	0	0	20
BS24	LiCl	34	27	51	0	0	0	30
BS24	LiCl	34	26	51	0	0	0	40
BS24	LiCl	34	25	51	0	0	0	80
BS24	LiCl	34	24	51	0	0	0	10
BS24	LiCl	34	23	51	0	0	0	0
BS24	LiCl	34	22	51	0	0	0	10
BS24	LiCl	34	21	51	0	0	0	0
BS24	LiCl	34	20	51	0	0	0	0
BS24	LiCl	34	19	51	0	0	0	0
BS24	LiCl	34	18	51	0	0	0	0
BS24	LiCl	34	17	51	0	0	0	0
BS24	LiCl	34	16	51	0	0	0	0
BS24	LiCl	34	15	51	0	0	0	0
BS24	LiCl	34	14	51	0	0	0	0
BS24	LiCl	34	13	51	10	0	0	0
BS24	LiCl	34	12	51	0	0	0	0
BS24	LiCl	34	11	51	10	0	0	0
BS24	LiCl	34	10	51	0	0	0	0
BS24	LiCl	34	9	51	0	0	0	0
BS24	LiCl	34	8	51	0	0	0	0
BS24	LiCl	34	7	51	0	0	0	0
BS24	LiCl	34	6	51	10	0	0	10
BS24	LiCl	34	5	51	0	0	10	10
BS24	LiCl	34	4	51	0	0	0	0
BS24	LiCl	34	3	51	0	0	0	0
BS24	LiCl	34	2	51	0	10	0	10
BS24	LiCl	34	1	51	10	0	0	10
BS24	LiCl	34	0	51	0	10	0	0
BS24	LiCl	34	29	50	10	0	0	30
BS24	LiCl	34	28	50	0	0	0	20
BS24	LiCl	34	27	50	0	0	0	40
BS24	LiCl	34	26	50	0	0	0	40
BS24	LiCl	34	25	50	0	0	0	70
BS24	LiCl	34	24	50	0	0	0	10
BS24	LiCl	34	23	50	0	0	0	0
BS24	LiCl	34	22	50	0	0	0	10
BS24	LiCl	34	21	50	0	0	0	0
BS24	LiCl	34	20	50	0	0	0	0
BS24	LiCl	34	19	50	0	0	0	0
BS24	LiCl	34	18	50	0	0	0	0
BS24	LiCl	34	17	50	0	0	0	0
BS24	LiCl	34	16	50	0	10	0	0
BS24	LiCl	34	15	50	0	0	0	0
BS24	LiCl	34	14	50	0	0	0	0
BS24	LiCl	34	13	50	10	0	0	0
BS24	LiCl	34	12	50	0	0	0	0
BS24	LiCl	34	11	50	10	0	0	0
BS24	LiCl	34	10	50	0	0	0	0
BS24	LiCl	34	9	50	0	0	0	0
BS24	LiCl	34	8	50	0	0	0	10
BS24	LiCl	34	7	50	0	0	0	0
BS24	LiCl	34	6	50	10	0	0	0
BS24	LiCl	34	5	50	0	0	10	10
BS24	LiCl	34	4	50	0	0	0	0
BS24	LiCl	34	3	50	0	0	0	0
BS24	LiCl	34	2	50	0	0	0	10
BS24	LiCl	34	1	50	0	0	0	10
BS24	LiCl	34	0	50	0	10	0	0
BS24	LiCl	34	29	49	10	0	0	30
BS24	LiCl	34	28	49	0	0	0	20
BS24	LiCl	34	27	49	0	0	0	30
BS24	LiCl	34	26	49	0	0	0	40
BS24	LiCl	34	25	49	0	0	0	50
BS24	LiCl	34	24	49	0	0	0	0
BS24	LiCl	34	23	49	0	0	0	0
BS24	LiCl	34	22	49	0	0	0	20
BS24	LiCl	34	21	49	0	0	0	0
BS24	LiCl	34	20	49	0	0	0	0
BS24	LiCl	34	19	49	0	0	0	0
BS24	LiCl	34	18	49	0	0	0	0
BS24	LiCl	34	17	49	0	0	0	0
BS24	LiCl	34	16	49	0	10	0	0
BS24	LiCl	34	15	49	0	0	0	0
BS24	LiCl	34	14	49	0	0	0	0
BS24	LiCl	34	13	49	10	0	0	0
BS24	LiCl	34	12	49	0	0	0	0
BS24	LiCl	34	11	49	10	0	0	0
BS24	LiCl	34	10	49	0	0	0	0
BS24	LiCl	34	9	49	0	0	0	0
BS24	LiCl	34	8	49	0	0	0	10
BS24	LiCl	34	7	49	0	0	0	0
BS24	LiCl	34	6	49	10	0	0	0
BS24	LiCl	34	5	49	0	0	10	10
BS24	LiCl	34	4	49	0	0	0	0
BS24	LiCl	34	3	49	0	0	0	0
BS24	LiCl	34	2	49	0	0	0	10
BS24	LiCl	34	1	49	0	0	0	10
BS24	LiCl	34	0	49	0	0	0	0
BS24	LiCl	34	29	48	10	0	0	20
BS24	LiCl	34	28	48	10	0	0	10
BS24	LiCl	34	27	48	0	0	0	50
BS24	LiCl	34	26	48	0	0	0	40
BS24	LiCl	34	25	48	0	0	0	30
BS24	LiCl	34	24	48	0	0	0	0
BS24	LiCl	34	23	48	0	0	0	0
BS24	LiCl	34	22	48	0	0	0	10
BS24	LiCl	34	21	48	0	0	0	0
BS24	LiCl	34	20	48	0	0	0	0
BS24	LiCl	34	19	48	0	0	0	0
BS24	LiCl	34	18	48	0	0	0	0
BS24	LiCl	34	17	48	0	0	0	0
BS24	LiCl	34	16	48	0	10	0	0
BS24	LiCl	34	15	48	0	0	0	0
BS24	LiCl	34	14	48	0	0	0	0
BS24	LiCl	34	13	48	10	0	0	0
BS24	LiCl	34	12	48	0	0	0	0
BS24	LiCl	34	11	48	10	0	0	0
BS24	LiCl	34	10	48	0	0	0	0
BS24	LiCl	34	9	48	0	0	0	0
BS24	LiCl	34	8	48	0	0	0	10
BS24	LiCl	34	7	48	10	0	0	0
BS24	LiCl	34	6	48	10	0	0	10
BS24	LiCl	34	5	48	0	0	0	10
BS24	LiCl	34	4	48	0	0	0	0
BS24	LiCl	34	3	48	0	0	0	0
BS24	LiCl	34	2	48	0	0	0	10
BS24	LiCl	34	1	48	10	0	0	10
BS24	LiCl	34	0	48	0	0	0	0
BS24	LiCl	34	29	47	10	0	0	10
BS24	LiCl	34	28	47	10	0	0	10
BS24	LiCl	34	27	47	0	0	0	50
BS24	LiCl	34	26	47	0	0	0	40
BS24	LiCl	34	25	47	0	0	0	20
BS24	LiCl	34	24	47	0	0	0	0
BS24	LiCl	34	23	47	0	0	0	0
BS24	LiCl	34	22	47	0	0	0	10
BS24	LiCl	34	21	47	0	0	0	0
BS24	LiCl	34	20	47	0	0	0	0
BS24	LiCl	34	19	47	0	0	0	0
BS24	LiCl	34	18	47	0	0	0	0
BS24	LiCl	34	17	47	0	0	0	0
BS24	LiCl	34	16	47	0	10	0	0
BS24	LiCl	34	15	47	0	0	0	0
BS24	LiCl	34	14	47	0	0	0	10
BS24	LiCl	34	13	47	10	0	0	0
BS24	LiCl	34	12	47	0	0	0	0
BS24	LiCl	34	11	47	0	0	0	0
BS24	LiCl	34	10	47	0	0	0	0
BS24	LiCl	34	9	47	0	0	0	0
BS24	LiCl	34	8	47	0	0	0	10
BS24	LiCl	34	7	47	10	0	0	0
BS24	LiCl	34	6	47	10	0	0	10
BS24	LiCl	34	5	47	0	0	0	10
BS24	LiCl	34	4	47	0	0	0	0
BS24	LiCl	34	3	47	0	0	0	0
BS24	LiCl	34	2	47	0	0	0	10
BS24	LiCl	34	1	47	10	0	0	10
BS24	LiCl	34	0	47	0	0	0	0
BS24	LiCl	34	29	46	0	0	0	10
BS24	LiCl	34	28	46	10	0	0	0
BS24	LiCl	34	27	46	0	0	0	50
BS24	LiCl	34	26	46	0	0	0	30
BS24	LiCl	34	25	46	0	0	0	0
BS24	LiCl	34	24	46	0	0	0	0
BS24	LiCl	34	23	46	0	0	0	10
BS24	LiCl	34	22	46	0	10	0	10
BS24	LiCl	34	21	46	0	0	0	0
BS24	LiCl	34	20	46	0	0	0	0
BS24	LiCl	34	19	46	0	0	0	0
BS24	LiCl	34	18	46	0	0	0	0
BS24	LiCl	34	17	46	0	0	0	0
BS24	LiCl	34	16	46	0	10	0	0
BS24	LiCl	34	15	46	0	0	0	0
BS24	LiCl	34	14	46	0	0	0	10
BS24	LiCl	34	13	46	0	0	0	0
BS24	LiCl	34	12	46	0	0	0	0
BS24	LiCl	34	11	46	0	0	10	0
BS24	LiCl	34	10	46	0	0	0	0
BS24	LiCl	34	9	46	0	0	0	0
BS24	LiCl	34	8	46	0	0	10	10
BS24	LiCl	34	7	46	10	0	0	0
BS24	LiCl	34	6	46	0	0	0	10
BS24	LiCl	34	5	46	0	0	0	0
BS24	LiCl	34	4	46	0	0	0	0
BS24	LiCl	34	3	46	0	0	0	0
BS24	LiCl	34	2	46	0	10	0	0
BS24	LiCl	34	1	46	10	0	0	20
BS24	LiCl	34	0	46	0	0	0	0
BS24	LiCl	34	29	45	0	0	0	10
BS24	LiCl	34	28	45	10	0	0	10
BS24	LiCl	34	27	45	0	0	0	40
BS24	LiCl	34	26	45	0	0	0	30
BS24	LiCl	34	25	45	0	0	0	0
BS24	LiCl	34	24	45	0	0	0	10
BS24	LiCl	34	23	45	0	0	0	10
BS24	LiCl	34	22	45	0	10	0	10
BS24	LiCl	34	21	45	0	0	0	10
BS24	LiCl	34	20	45	0	0	0	0
BS24	LiCl	34	19	45	0	0	0	0
BS24	LiCl	34	18	45	0	0	0	0
BS24	LiCl	34	17	45	0	0	0	0
BS24	LiCl	34	16	45	0	0	0	0
BS24	LiCl	34	15	45	0	0	0	0
BS24	LiCl	34	14	45	0	0	0	20
BS24	LiCl	34	13	45	0	0	0	0
BS24	LiCl	34	12	45	0	0	0	0
BS24	LiCl	34	11	45	0	0	10	0
BS24	LiCl	34	10	45	0	0	0	10
BS24	LiCl	34	9	45	0	0	0	0
BS24	LiCl	34	8	45	0	0	10	0
BS24	LiCl	34	7	45	10	0	0	0
BS24	LiCl	34	6	45	0	0	0	10
BS24	LiCl	34	5	45	0	0	0	0
BS24	LiCl	34	4	45	0	0	0	0
BS24	LiCl	34	3	45	0	0	0	0
BS24	LiCl	34	2	45	0	20	0	0
BS24	LiCl	34	1	45	10	10	0	20
BS24	LiCl	34	0	45	0	10	0	0
BS24	LiCl	34	29	44	0	20	0	10
BS24	LiCl	34	28	44	10	10	0	20
BS24	LiCl	34	27	44	0	10	0	60
BS24	LiCl	34	26	44	0	0	0	30
BS24	LiCl	34	25	44	0	0	0	0
BS24	LiCl	34	24	44	0	0	0	10
BS24	LiCl	34	23	44	0	0	0	10
BS24	LiCl	34	22	44	10	10	0	0
BS24	LiCl	34	21	44	0	10	0	10
BS24	LiCl	34	20	44	0	0	0	0
BS24	LiCl	34	19	44	0	0	0	0
BS24	LiCl	34	18	44	0	0	0	0
BS24	LiCl	34	17	44	0	0	0	0
BS24	LiCl	34	16	44	0	0	0	0
BS24	LiCl	34	15	44	0	0	0	0
BS24	LiCl	34	14	44	0	0	0	20
BS24	LiCl	34	13	44	0	0	0	0
BS24	LiCl	34	12	44	0	0	0	0
BS24	LiCl	34	11	44	0	0	10	0
BS24	LiCl	34	10	44	0	0	0	10
BS24	LiCl	34	9	44	0	0	0	0
BS24	LiCl	34	8	44	0	0	10	0
BS24	LiCl	34	7	44	10	0	0	0
BS24	LiCl	34	6	44	0	0	0	10
BS24	LiCl	34	5	44	0	0	10	0
BS24	LiCl	34	4	44	0	0	0	0
BS24	LiCl	34	3	44	0	0	0	0
BS24	LiCl	34	2	44	0	20	0	10
BS24	LiCl	34	1	44	10	20	10	20
BS24	LiCl	34	0	44	0	10	0	0
BS24	LiCl	34	29	43	0	20	0	10
BS24	LiCl	34	28	43	0	10	0	20
BS24	LiCl	34	27	43	0	10	0	50
BS24	LiCl	34	26	43	0	0	0	20
BS24	LiCl	34	25	43	0	0	0	0
BS24	LiCl	34	24	43	0	0	0	10
BS24	LiCl	34	23	43	0	0	0	20
BS24	LiCl	34	22	43	10	10	0	0
BS24	LiCl	34	21	43	0	10	0	10
BS24	LiCl	34	20	43	0	0	0	0
BS24	LiCl	34	19	43	0	0	0	0
BS24	LiCl	34	18	43	0	0	0	0
BS24	LiCl	34	17	43	0	10	0	0
BS24	LiCl	34	16	43	0	0	0	0
BS24	LiCl	34	15	43	0	0	0	0
BS24	LiCl	34	14	43	0	0	0	20
BS24	LiCl	34	13	43	0	0	0	0
BS24	LiCl	34	12	43	0	0	0	0
BS24	LiCl	34	11	43	0	10	10	0
BS24	LiCl	34	10	43	0	0	0	10
BS24	LiCl	34	9	43	0	0	0	0
BS24	LiCl	34	8	43	0	0	10	0
BS24	LiCl	34	7	43	0	0	0	0
BS24	LiCl	34	6	43	0	0	0	0
BS24	LiCl	34	5	43	0	0	10	0
BS24	LiCl	34	4	43	0	0	0	0
BS24	LiCl	34	3	43	0	0	0	0
BS24	LiCl	34	2	43	10	20	0	10
BS24	LiCl	34	1	43	0	20	10	20
BS24	LiCl	34	0	43	0	10	0	0
BS24	LiCl	34	29	42	0	20	0	20
BS24	LiCl	34	28	42	0	10	0	30
BS24	LiCl	34	27	42	0	10	0	40
BS24	LiCl	34	26	42	0	0	0	30
BS24	LiCl	34	25	42	0	0	0	10
BS24	LiCl	34	24	42	0	0	0	10
BS24	LiCl	34	23	42	0	0	0	20
BS24	LiCl	34	22	42	10	10	0	0
BS24	LiCl	34	21	42	0	10	0	10
BS24	LiCl	34	20	42	0	0	0	0
BS24	LiCl	34	19	42	0	0	0	0
BS24	LiCl	34	18	42	0	0	0	0
BS24	LiCl	34	17	42	0	10	0	0
BS24	LiCl	34	16	42	0	0	0	0
BS24	LiCl	34	15	42	0	0	0	0
BS24	LiCl	34	14	42	0	0	0	10
BS24	LiCl	34	13	42	0	0	0	0
BS24	LiCl	34	12	42	0	0	0	0
BS24	LiCl	34	11	42	0	10	10	0
BS24	LiCl	34	10	42	0	10	0	10
BS24	LiCl	34	9	42	0	0	0	0
BS24	LiCl	34	8	42	0	0	10	0
BS24	LiCl	34	7	42	0	0	0	0
BS24	LiCl	34	6	42	0	0	10	0
BS24	LiCl	34	5	42	0	0	10	0
BS24	LiCl	34	4	42	0	10	10	0
BS24	LiCl	34	3	42	10	0	0	0
BS24	LiCl	34	2	42	10	20	10	10
BS24	LiCl	34	1	42	0	20	10	10
BS24	LiCl	34	0	42	0	10	0	0
BS24	LiCl	34	29	41	0	20	0	20
BS24	LiCl	34	28	41	0	10	0	30
BS24	LiCl	34	27	41	0	10	0	30
BS24	LiCl	34	26	41	0	0	0	20
BS24	LiCl	34	25	41	10	0	0	10
BS24	LiCl	34	24	41	0	0	0	30
BS24	LiCl	34	23	41	0	0	0	10
BS24	LiCl	34	22	41	10	0	0	10
BS24	LiCl	34	21	41	0	10	0	10
BS24	LiCl	34	20	41	0	0	0	0
BS24	LiCl	34	19	41	0	0	0	0
BS24	LiCl	34	18	41	0	0	0	0
BS24	LiCl	34	17	41	0	10	0	0
BS24	LiCl	34	16	41	0	0	0	0
BS24	LiCl	34	15	41	0	0	0	0
BS24	LiCl	34	14	41	0	0	0	10
BS24	LiCl	34	13	41	0	0	0	0
BS24	LiCl	34	12	41	0	0	0	0
BS24	LiCl	34	11	41	0	10	0	0
BS24	LiCl	34	10	41	0	10	0	10
BS24	LiCl	34	9	41	0	0	0	0
BS24	LiCl	34	8	41	0	0	0	10
BS24	LiCl	34	7	41	0	0	0	10
BS24	LiCl	34	6	41	0	10	10	0
BS24	LiCl	34	5	41	0	0	10	0
BS24	LiCl	34	4	41	0	10	10	20
BS24	LiCl	34	3	41	10	0	0	10
BS24	LiCl	34	2	41	10	20	10	10
BS24	LiCl	34	1	41	0	20	10	0
BS24	LiCl	34	0	41	0	10	0	0
BS24	LiCl	34	29	40	0	20	0	10
BS24	LiCl	34	28	40	10	10	0	20
BS24	LiCl	34	27	40	0	20	0	30
BS24	LiCl	34	26	40	0	0	0	20
BS24	LiCl	34	25	40	10	0	0	10
BS24	LiCl	34	24	40	0	0	0	20
BS24	LiCl	34	23	40	10	0	0	10
BS24	LiCl	34	22	40	10	0	0	20
BS24	LiCl	34	21	40	0	10	0	0
BS24	LiCl	34	20	40	0	0	0	0
BS24	LiCl	34	19	40	0	0	0	0
BS24	LiCl	34	18	40	0	0	0	0
BS24	LiCl	34	17	40	0	10	0	0
BS24	LiCl	34	16	40	0	0	0	0
BS24	LiCl	34	15	40	0	0	0	0
BS24	LiCl	34	14	40	0	0	0	0
BS24	LiCl	34	13	40	0	0	0	0
BS24	LiCl	34	12	40	0	0	0	0
BS24	LiCl	34	11	40	0	10	0	0
BS24	LiCl	34	10	40	0	10	0	0
BS24	LiCl	34	9	40	0	0	0	0
BS24	LiCl	34	8	40	0	0	0	20
BS24	LiCl	34	7	40	10	0	0	10
BS24	LiCl	34	6	40	0	10	10	0
BS24	LiCl	34	5	40	10	0	10	0
BS24	LiCl	34	4	40	0	10	10	20
BS24	LiCl	34	3	40	10	0	0	10
BS24	LiCl	34	2	40	10	10	10	10
BS24	LiCl	34	1	40	0	10	10	0
BS24	LiCl	34	0	40	0	0	10	0
BS24	LiCl	34	29	39	0	0	0	20
BS24	LiCl	34	28	39	10	0	0	10
BS24	LiCl	34	27	39	0	10	0	20
BS24	LiCl	34	26	39	0	0	10	30
BS24	LiCl	34	25	39	10	0	0	10
BS24	LiCl	34	24	39	0	0	0	30
BS24	LiCl	34	23	39	10	0	0	10
BS24	LiCl	34	22	39	0	0	0	20
BS24	LiCl	34	21	39	0	0	0	0
BS24	LiCl	34	20	39	0	0	0	20
BS24	LiCl	34	19	39	0	0	0	0
BS24	LiCl	34	18	39	0	0	0	0
BS24	LiCl	34	17	39	0	10	0	0
BS24	LiCl	34	16	39	0	0	0	10
BS24	LiCl	34	15	39	0	0	0	0
BS24	LiCl	34	14	39	0	0	0	0
BS24	LiCl	34	13	39	0	0	0	0
BS24	LiCl	34	12	39	0	0	0	0
BS24	LiCl	34	11	39	0	10	0	0
BS24	LiCl	34	10	39	0	10	0	0
BS24	LiCl	34	9	39	0	0	0	0
BS24	LiCl	34	8	39	0	0	0	20
BS24	LiCl	34	7	39	10	0	0	10
BS24	LiCl	34	6	39	0	20	10	0
BS24	LiCl	34	5	39	10	0	0	0
BS24	LiCl	34	4	39	0	10	10	20
BS24	LiCl	34	3	39	10	0	0	10
BS24	LiCl	34	2	39	10	10	10	0
BS24	LiCl	34	1	39	0	0	0	0
BS24	LiCl	34	0	39	0	0	10	0
BS24	LiCl	34	29	38	0	10	0	20
BS24	LiCl	34	28	38	10	0	0	10
BS24	LiCl	34	27	38	0	10	0	20
BS24	LiCl	34	26	38	0	0	10	30
BS24	LiCl	34	25	38	10	0	0	10
BS24	LiCl	34	24	38	0	0	0	40
BS24	LiCl	34	23	38	10	0	0	0
BS24	LiCl	34	22	38	0	0	0	20
BS24	LiCl	34	21	38	0	0	10	0
BS24	LiCl	34	20	38	0	0	0	30
BS24	LiCl	34	19	38	0	0	0	0
BS24	LiCl	34	18	38	0	0	0	0
BS24	LiCl	34	17	38	0	0	0	0
BS24	LiCl	34	16	38	0	10	0	10
BS24	LiCl	34	15	38	0	0	0	0
BS24	LiCl	34	14	38	0	10	0	0
BS24	LiCl	34	13	38	0	0	0	0
BS24	LiCl	34	12	38	0	0	0	0
BS24	LiCl	34	11	38	0	0	0	0
BS24	LiCl	34	10	38	0	10	0	0
BS24	LiCl	34	9	38	0	0	0	0
BS24	LiCl	34	8	38	0	0	0	20
BS24	LiCl	34	7	38	10	0	0	10
BS24	LiCl	34	6	38	0	20	10	0
BS24	LiCl	34	5	38	20	0	0	0
BS24	LiCl	34	4	38	0	10	10	20
BS24	LiCl	34	3	38	10	0	0	10
BS24	LiCl	34	2	38	10	10	10	0
BS24	LiCl	34	1	38	0	0	0	0
BS24	LiCl	34	0	38	10	0	20	10
BS24	LiCl	34	29	37	0	10	0	20
BS24	LiCl	34	28	37	10	0	0	0
BS24	LiCl	34	27	37	0	10	0	30
BS24	LiCl	34	26	37	0	0	10	30
BS24	LiCl	34	25	37	10	0	0	0
BS24	LiCl	34	24	37	10	0	0	40
BS24	LiCl	34	23	37	10	0	0	0
BS24	LiCl	34	22	37	0	0	0	20
BS24	LiCl	34	21	37	0	0	10	0
BS24	LiCl	34	20	37	0	0	0	30
BS24	LiCl	34	19	37	0	0	0	0
BS24	LiCl	34	18	37	0	0	0	0
BS24	LiCl	34	17	37	0	0	0	0
BS24	LiCl	34	16	37	0	10	0	10
BS24	LiCl	34	15	37	0	0	0	0
BS24	LiCl	34	14	37	0	10	0	0
BS24	LiCl	34	13	37	0	0	0	0
BS24	LiCl	34	12	37	0	0	0	0
BS24	LiCl	34	11	37	0	0	0	0
BS24	LiCl	34	10	37	10	0	0	10
BS24	LiCl	34	9	37	0	0	0	0
BS24	LiCl	34	8	37	0	0	0	30
BS24	LiCl	34	7	37	10	0	0	10
BS24	LiCl	34	6	37	0	20	0	0
BS24	LiCl	34	5	37	30	0	0	0
BS24	LiCl	34	4	37	10	0	10	20
BS24	LiCl	34	3	37	0	0	0	20
BS24	LiCl	34	2	37	10	10	0	0
BS24	LiCl	34	1	37	0	0	0	0
BS24	LiCl	34	0	37	10	0	20	10
BS24	LiCl	34	29	36	0	10	0	40
BS24	LiCl	34	28	36	10	0	0	0
BS24	LiCl	34	27	36	0	10	0	40
BS24	LiCl	34	26	36	0	0	10	40
BS24	LiCl	34	25	36	0	0	0	0
BS24	LiCl	34	24	36	10	0	0	20
BS24	LiCl	34	23	36	10	0	0	0
BS24	LiCl	34	22	36	0	10	0	10
BS24	LiCl	34	21	36	0	0	10	0
BS24	LiCl	34	20	36	0	0	0	30
BS24	LiCl	34	19	36	0	0	0	0
BS24	LiCl	34	18	36	0	0	0	0
BS24	LiCl	34	17	36	0	0	0	0
BS24	LiCl	34	16	36	0	10	0	10
BS24	LiCl	34	15	36	0	0	0	0
BS24	LiCl	34	14	36	0	10	0	0
BS24	LiCl	34	13	36	0	0	0	0
BS24	LiCl	34	12	36	0	0	0	0
BS24	LiCl	34	11	36	0	0	0	0
BS24	LiCl	34	10	36	10	0	0	10
BS24	LiCl	34	9	36	0	10	0	0
BS24	LiCl	34	8	36	10	0	0	20
BS24	LiCl	34	7	36	10	0	0	0
BS24	LiCl	34	6	36	0	10	0	0
BS24	LiCl	34	5	36	30	0	10	0
BS24	LiCl	34	4	36	10	0	20	10
BS24	LiCl	34	3	36	0	0	0	10
BS24	LiCl	34	2	36	10	0	10	0
BS24	LiCl	34	1	36	0	0	0	0
BS24	LiCl	34	0	36	10	10	30	10
BS24	LiCl	34	29	35	0	30	0	60
BS24	LiCl	34	28	35	10	10	0	0
BS24	LiCl	34	27	35	0	0	0	40
BS24	LiCl	34	26	35	0	0	10	40
BS24	LiCl	34	25	35	0	0	0	10
BS24	LiCl	34	24	35	10	0	0	20
BS24	LiCl	34	23	35	0	0	10	0
BS24	LiCl	34	22	35	0	20	0	10
BS24	LiCl	34	21	35	0	0	10	0
BS24	LiCl	34	20	35	0	0	0	30
BS24	LiCl	34	19	35	0	0	0	0
BS24	LiCl	34	18	35	0	0	0	0
BS24	LiCl	34	17	35	0	0	10	0
BS24	LiCl	34	16	35	0	10	0	20
BS24	LiCl	34	15	35	0	0	0	0
BS24	LiCl	34	14	35	0	10	10	0
BS24	LiCl	34	13	35	0	0	0	0
BS24	LiCl	34	12	35	0	0	0	0
BS24	LiCl	34	11	35	0	0	0	0
BS24	LiCl	34	10	35	20	0	0	10
BS24	LiCl	34	9	35	0	10	0	0
BS24	LiCl	34	8	35	10	0	0	20
BS24	LiCl	34	7	35	0	0	0	10
BS24	LiCl	34	6	35	0	10	0	0
BS24	LiCl	34	5	35	20	0	10	0
BS24	LiCl	34	4	35	10	0	20	10
BS24	LiCl	34	3	35	0	0	10	10
BS24	LiCl	34	2	35	10	0	20	10
BS24	LiCl	34	1	35	0	0	0	10
BS24	LiCl	34	0	35	10	10	20	10
BS24	LiCl	34	29	34	10	40	0	50
BS24	LiCl	34	28	34	20	20	0	10
BS24	LiCl	34	27	34	0	0	10	40
BS24	LiCl	34	26	34	0	10	10	20
BS24	LiCl	34	25	34	0	0	0	10
BS24	LiCl	34	24	34	10	0	0	10
BS24	LiCl	34	23	34	0	0	10	0
BS24	LiCl	34	22	34	10	20	0	10
BS24	LiCl	34	21	34	0	0	10	10
BS24	LiCl	34	20	34	0	0	0	20
BS24	LiCl	34	19	34	0	0	0	0
BS24	LiCl	34	18	34	0	0	0	0
BS24	LiCl	34	17	34	0	0	10	10
BS24	LiCl	34	16	34	0	10	0	20
BS24	LiCl	34	15	34	0	0	0	0
BS24	LiCl	34	14	34	0	10	10	0
BS24	LiCl	34	13	34	0	0	0	10
BS24	LiCl	34	12	34	0	0	0	0
BS24	LiCl	34	11	34	0	10	10	0
[truncated: 1,031 more rows]

## Sheet: 4C
animal	condition	taste	neuron	baseline	post	change	direction	p-val	U-val	alternative	RBC	CLES
BS14	LiCl	NaCl	0	2.71579	1.12632	-1.58947	Decrease	0.000131571	1796.5	two-sided	-0.4372	0.7186
BS14	LiCl	NaCl	1	3.32632	4.68421	1.35789	Increase	5.4252e-07	529.5	two-sided	0.5764	0.2118
BS14	LiCl	NaCl	3	4.47368	6.36842	1.89474	Increase	7.54925e-06	602.5	two-sided	0.518	0.241
BS14	LiCl	NaCl	5	4.28421	7.32632	3.04211	Increase	0.000176516	707.5	two-sided	0.434	0.283
BS14	LiCl	NaCl	6	8.53684	6.46316	-2.07368	Decrease	0.00288714	1682	two-sided	-0.3456	0.6728
BS14	LiCl	NaCl	7	2.70526	4.22105	1.51579	Increase	0.00859279	870	two-sided	0.304	0.348
BS14	LiCl	NaCl	8	7.04211	10.8632	3.82105	Increase	4.71493e-06	588.5	two-sided	0.5292	0.2354
BS14	LiCl	NaCl	9	6.37895	11.4526	5.07368	Increase	1.35504e-07	486.5	two-sided	0.6108	0.1946
BS14	LiCl	NaCl	10	2.44211	6.70526	4.26316	Increase	1.12604e-05	615	two-sided	0.508	0.246
BS14	LiCl	NaCl	12	20.2526	18.2947	-1.95789	Decrease	0.015314	1602	two-sided	-0.2816	0.6408
BS14	LiCl	NaCl	14	9.11579	5.85263	-3.26316	Decrease	1.10851e-11	2233.5	two-sided	-0.7868	0.8934
BS14	LiCl	NaCl	16	2.37895	6.18947	3.81053	Increase	1.58753e-15	97	two-sided	0.9224	0.0388
BS14	LiCl	NaCl	17	6.95789	11.2947	4.33684	Increase	7.27106e-08	469.5	two-sided	0.6244	0.1878
BS14	LiCl	Sucrose	0	1.78947	1.09474	-0.694737	Decrease	0.00201229	1686	two-sided	-0.3488	0.6744
BS14	LiCl	Sucrose	1	3.28421	5.18947	1.90526	Increase	9.11571e-08	477.5	two-sided	0.618	0.191
BS14	LiCl	Sucrose	3	5.65263	7.26316	1.61053	Increase	2.48201e-10	334	two-sided	0.7328	0.1336
BS14	LiCl	Sucrose	4	12.1579	9.96842	-2.18947	Decrease	0.0113668	1617	two-sided	-0.2936	0.6468
BS14	LiCl	Sucrose	5	5.28421	8	2.71579	Increase	0.00278602	817.5	two-sided	0.346	0.327
BS14	LiCl	Sucrose	6	12.8105	7.43158	-5.37895	Decrease	2.8742e-08	2054	two-sided	-0.6432	0.8216
BS14	LiCl	Sucrose	7	3.49474	4.24211	0.747368	Increase	3.31343e-06	580.5	two-sided	0.5356	0.2322
BS14	LiCl	Sucrose	8	7	9.58947	2.58947	Increase	0.00514138	844.5	two-sided	0.3244	0.3378
BS14	LiCl	Sucrose	9	6.76842	10.0632	3.29474	Increase	0.00014251	698.5	two-sided	0.4412	0.2794
BS14	LiCl	Sucrose	10	2.65263	5.67368	3.02105	Increase	2.22253e-08	442.5	two-sided	0.646	0.177
BS14	LiCl	Sucrose	11	5.64211	7.53684	1.89474	Increase	6.80304e-06	598.5	two-sided	0.5212	0.2394
BS14	LiCl	Sucrose	13	5.54737	7.89474	2.34737	Increase	3.42718e-07	512	two-sided	0.5904	0.2048
BS14	LiCl	Sucrose	15	0.621053	1.42105	0.8	Increase	4.20836e-07	532.5	two-sided	0.574	0.213
BS14	LiCl	Sucrose	16	2.58947	4.90526	2.31579	Increase	3.87094e-07	519.5	two-sided	0.5844	0.2078
BS14	LiCl	Sucrose	17	6.91579	10.0842	3.16842	Increase	9.57317e-07	540	two-sided	0.568	0.216
BS14	LiCl	CitricAcid	0	1.24211	4.4	3.15789	Increase	9.94412e-17	51.5	two-sided	0.9588	0.0206
BS14	LiCl	CitricAcid	1	2.6	4.15789	1.55789	Increase	4.58608e-10	353.5	two-sided	0.7172	0.1414
BS14	LiCl	CitricAcid	2	3.62105	7.15789	3.53684	Increase	1.85416e-15	100.5	two-sided	0.9196	0.0402
BS14	LiCl	CitricAcid	3	3.74737	5.32632	1.57895	Increase	5.29325e-07	525	two-sided	0.58	0.21
BS14	LiCl	CitricAcid	4	10.5474	16.7053	6.15789	Increase	5.58656e-11	299.5	two-sided	0.7604	0.1198
BS14	LiCl	CitricAcid	5	5.47368	4.54737	-0.926316	Decrease	0.00333302	1675	two-sided	-0.34	0.67
BS14	LiCl	CitricAcid	7	2.32632	8.86316	6.53684	Increase	1.34189e-13	178.5	two-sided	0.8572	0.0714
BS14	LiCl	CitricAcid	8	7.07368	17.6421	10.5684	Increase	6.27327e-18	0	two-sided	1	0
BS14	LiCl	CitricAcid	9	7.37895	17.9474	10.5684	Increase	6.43612e-18	0	two-sided	1	0
BS14	LiCl	CitricAcid	10	2.55789	19.7895	17.2316	Increase	5.97548e-18	0	two-sided	1	0
BS14	LiCl	CitricAcid	11	6.48421	2.77895	-3.70526	Decrease	9.18878e-14	2328.5	two-sided	-0.8628	0.9314
BS14	LiCl	CitricAcid	12	20.9789	17.7263	-3.25263	Decrease	0.000856965	1733.5	two-sided	-0.3868	0.6934
BS14	LiCl	CitricAcid	13	3.85263	7.88421	4.03158	Increase	4.46635e-13	201.5	two-sided	0.8388	0.0806
BS14	LiCl	CitricAcid	15	1.07368	3.48421	2.41053	Increase	5.10031e-16	85	two-sided	0.932	0.034
BS14	LiCl	CitricAcid	16	1.8	11.5368	9.73684	Increase	6.24769e-18	0	two-sided	1	0
BS14	LiCl	CitricAcid	17	5.98947	8.52632	2.53684	Increase	1.19341e-10	317.5	two-sided	0.746	0.127
BS14	LiCl	QHCl	0	1.69474	2.90526	1.21053	Increase	5.22305e-06	594	two-sided	0.5248	0.2376
BS14	LiCl	QHCl	1	3.09474	3.96842	0.873684	Increase	0.0067133	858	two-sided	0.3136	0.3432
BS14	LiCl	QHCl	2	3.45263	4.52632	1.07368	Increase	0.00829948	868.5	two-sided	0.3052	0.3474
BS14	LiCl	QHCl	3	4.8	4.16842	-0.631579	Decrease	0.0333179	1558	two-sided	-0.2464	0.6232
BS14	LiCl	QHCl	4	9.16842	17.3474	8.17895	Increase	1.898e-13	184.5	two-sided	0.8524	0.0738
BS14	LiCl	QHCl	6	9.15789	8.11579	-1.04211	Decrease	0.0255478	1573.5	two-sided	-0.2588	0.6294
BS14	LiCl	QHCl	7	2.64211	5.87368	3.23158	Increase	4.78523e-11	299.5	two-sided	0.7604	0.1198
BS14	LiCl	QHCl	8	8.54737	17.0947	8.54737	Increase	4.59725e-17	33	two-sided	0.9736	0.0132
BS14	LiCl	QHCl	9	8.51579	17.9789	9.46316	Increase	2.08511e-17	20	two-sided	0.984	0.008
BS14	LiCl	QHCl	10	2.78947	13.6632	10.8737	Increase	6.77752e-18	1	two-sided	0.9992	0.0004
BS14	LiCl	QHCl	11	5.91579	4.70526	-1.21053	Decrease	0.00378114	1669	two-sided	-0.3352	0.6676
BS14	LiCl	QHCl	12	21.2105	18.4526	-2.75789	Decrease	0.00729333	1639.5	two-sided	-0.3116	0.6558
BS14	LiCl	QHCl	13	6.93684	5.21053	-1.72632	Decrease	0.000502558	1754	two-sided	-0.4032	0.7016
BS14	LiCl	QHCl	15	0.873684	2.12632	1.25263	Increase	2.51025e-10	344	two-sided	0.7248	0.1376
BS14	LiCl	QHCl	16	3.17895	6.65263	3.47368	Increase	1.11196e-14	132.5	two-sided	0.894	0.053
BS14	LiCl	QHCl	17	8.04211	6.42105	-1.62105	Decrease	0.0140471	1606	two-sided	-0.2848	0.6424
BS23	LiCl	NaCl	0	1.14667	0.64	-0.506667	Decrease	1.65196e-06	1928.5	two-sided	-0.5428	0.7714
BS23	LiCl	NaCl	1	2.76667	3.6	0.833333	Increase	0.000169899	706.5	two-sided	0.4348	0.2826
BS23	LiCl	NaCl	2	4.80667	1.66667	-3.14	Decrease	7.9873e-18	2495.5	two-sided	-0.9964	0.9982
BS23	LiCl	NaCl	3	3.30667	0.5	-2.80667	Decrease	6.59056e-18	2494	two-sided	-0.9952	0.9976
BS23	LiCl	NaCl	4	2.57333	3.84	1.26667	Increase	1.03644e-05	613	two-sided	0.5096	0.2452
BS23	LiCl	NaCl	5	3.92667	0.94	-2.98667	Decrease	5.26691e-17	2462	two-sided	-0.9696	0.9848
BS23	LiCl	NaCl	7	10.3	13.9533	3.65333	Increase	4.43101e-15	113.5	two-sided	0.9092	0.0454
BS23	LiCl	NaCl	8	6.72667	3.06	-3.66667	Decrease	1.55486e-16	2445.5	two-sided	-0.9564	0.9782
BS23	LiCl	NaCl	9	2.18	1.21333	-0.966667	Decrease	4.80749e-08	2036	two-sided	-0.6288	0.8144
BS23	LiCl	NaCl	10	21.12	41.0667	19.9467	Increase	6.81231e-18	0	two-sided	1	0
BS23	LiCl	NaCl	11	6.1	4.06667	-2.03333	Decrease	2.48122e-13	2309	two-sided	-0.8472	0.9236
BS23	LiCl	NaCl	12	23.56	35.34	11.78	Increase	4.82871e-16	72.5	two-sided	0.942	0.029
BS23	LiCl	NaCl	13	3.92	4.84	0.92	Increase	0.00043184	742	two-sided	0.4064	0.2968
BS23	LiCl	Sucrose	0	0.76	1.00667	0.246667	Increase	0.0239396	932.5	two-sided	0.254	0.373
BS23	LiCl	Sucrose	2	5.42667	0.973333	-4.45333	Decrease	5.62399e-18	2500	two-sided	-1	1
BS23	LiCl	Sucrose	3	3.62667	0.666667	-2.96	Decrease	4.52276e-18	2499.5	two-sided	-0.9996	0.9998
BS23	LiCl	Sucrose	4	2.46	3.14	0.68	Increase	1.90626e-05	636	two-sided	0.4912	0.2544
BS23	LiCl	Sucrose	5	1.26	0.546667	-0.713333	Decrease	1.37751e-08	2056.5	two-sided	-0.6452	0.8226
BS23	LiCl	Sucrose	6	26.2333	33.1733	6.94	Increase	5.6406e-09	404.5	two-sided	0.6764	0.1618
BS23	LiCl	Sucrose	7	11.92	14.8333	2.91333	Increase	9.51223e-07	539.5	two-sided	0.5684	0.2158
BS23	LiCl	Sucrose	8	5.37333	2.33333	-3.04	Decrease	4.77824e-17	2464	two-sided	-0.9712	0.9856
BS23	LiCl	Sucrose	9	2.01333	1.46667	-0.546667	Decrease	1.08236e-05	1880.5	two-sided	-0.5044	0.7522
BS23	LiCl	Sucrose	10	16.8067	31.8933	15.0867	Increase	6.90683e-18	0	two-sided	1	0
BS23	LiCl	Sucrose	11	6.44667	4.28	-2.16667	Decrease	4.09565e-10	2155.5	two-sided	-0.7244	0.8622
BS23	LiCl	Sucrose	12	21.9533	28.7133	6.76	Increase	6.19676e-11	301.5	two-sided	0.7588	0.1206
BS23	LiCl	Sucrose	13	2.82	6.34667	3.52667	Increase	2.97725e-15	107	two-sided	0.9144	0.0428
BS23	LiCl	CitricAcid	0	1.19333	0.446667	-0.746667	Decrease	9.97877e-08	2000	two-sided	-0.6	0.8
BS23	LiCl	CitricAcid	1	2.49333	4.02	1.52667	Increase	7.37225e-08	473	two-sided	0.6216	0.1892
BS23	LiCl	CitricAcid	2	5.56	2.26	-3.3	Decrease	6.35894e-16	2419.5	two-sided	-0.9356	0.9678
BS23	LiCl	CitricAcid	3	3.26667	0.96	-2.30667	Decrease	2.5725e-17	2473.5	two-sided	-0.9788	0.9894
BS23	LiCl	CitricAcid	4	2.26667	3.06	0.793333	Increase	1.16677e-05	616.5	two-sided	0.5068	0.2466
BS23	LiCl	CitricAcid	5	1.54	0.56	-0.98	Decrease	2.2799e-11	2208	two-sided	-0.7664	0.8832
BS23	LiCl	CitricAcid	7	11.7933	14.0533	2.26	Increase	1.5079e-05	622.5	two-sided	0.502	0.249
BS23	LiCl	CitricAcid	8	4.8	1.99333	-2.80667	Decrease	3.91097e-16	2429	two-sided	-0.9432	0.9716
BS23	LiCl	CitricAcid	9	2.89333	1.75333	-1.14	Decrease	6.10759e-08	2028	two-sided	-0.6224	0.8112
BS23	LiCl	CitricAcid	10	19.5667	35.5667	16	Increase	6.82001e-18	0	two-sided	1	0
BS23	LiCl	CitricAcid	11	7.96	4.98667	-2.97333	Decrease	7.53995e-13	2287.5	two-sided	-0.83	0.915
BS23	LiCl	CitricAcid	13	4.47333	5.5	1.02667	Increase	1.81484e-05	629.5	two-sided	0.4964	0.2518
BS23	LiCl	QHCl	0	1.59333	0.74	-0.853333	Decrease	6.01791e-09	2085.5	two-sided	-0.6684	0.8342
BS23	LiCl	QHCl	1	3	2.51333	-0.486667	Decrease	0.00154452	1706	two-sided	-0.3648	0.6824
BS23	LiCl	QHCl	4	2.56	1.74667	-0.813333	Decrease	3.07922e-05	1851.5	two-sided	-0.4812	0.7406
BS23	LiCl	QHCl	6	23.2933	25.04	1.74667	Increase	0.00139624	786.5	two-sided	0.3708	0.3146
BS23	LiCl	QHCl	7	10.34	11.4467	1.10667	Increase	0.00156758	792	two-sided	0.3664	0.3168
BS23	LiCl	QHCl	8	5.13333	5.56	0.426667	Increase	0.0415848	955.5	two-sided	0.2356	0.3822
BS23	LiCl	QHCl	9	2.78	1.91333	-0.866667	Decrease	2.12822e-07	1997	two-sided	-0.5976	0.7988
BS23	LiCl	QHCl	12	22.24	26.36	4.12	Increase	1.36193e-07	485.5	two-sided	0.6116	0.1942
BS24	LiCl	NaCl	0	5.69333	9.25333	3.56	Increase	1.00691e-14	128.5	two-sided	0.8972	0.0514
BS24	LiCl	NaCl	1	0.186667	2.65333	2.46667	Increase	3.32165e-18	14.5	two-sided	0.9884	0.0058
BS24	LiCl	NaCl	2	5.27333	11.54	6.26667	Increase	8.434e-18	4	two-sided	0.9968	0.0016
BS24	LiCl	NaCl	3	2.33333	4.72	2.38667	Increase	8.09006e-14	169.5	two-sided	0.8644	0.0678
BS24	LiCl	NaCl	4	0.706667	1.12667	0.42	Increase	0.00618936	858	two-sided	0.3136	0.3432
BS24	LiCl	NaCl	5	0.726667	1.78667	1.06	Increase	6.53347e-11	311.5	two-sided	0.7508	0.1246
BS24	LiCl	NaCl	6	1.24667	0.193333	-1.05333	Decrease	3.14653e-12	2233	two-sided	-0.7864	0.8932
BS24	LiCl	NaCl	7	6.49333	4.26667	-2.22667	Decrease	3.24636e-12	2259	two-sided	-0.8072	0.9036
BS24	LiCl	NaCl	9	10.28	7.16667	-3.11333	Decrease	1.34047e-10	2181	two-sided	-0.7448	0.8724
BS24	LiCl	NaCl	10	0.826667	1.88667	1.06	Increase	2.28394e-09	389	two-sided	0.6888	0.1556
BS24	LiCl	NaCl	11	1.09333	3.51333	2.42	Increase	1.36727e-16	54.5	two-sided	0.9564	0.0218
BS24	LiCl	NaCl	12	2.34667	3.36667	1.02	Increase	3.27453e-05	650	two-sided	0.48	0.26
BS24	LiCl	NaCl	13	2.96667	1.46667	-1.5	Decrease	3.88394e-09	2100.5	two-sided	-0.6804	0.8402
BS24	LiCl	NaCl	14	4.21333	4.76667	0.553333	Increase	0.00673559	858.5	two-sided	0.3132	0.3434
BS24	LiCl	NaCl	15	1.10667	1.36667	0.26	Increase	0.0337887	944.5	two-sided	0.2444	0.3778
BS24	LiCl	NaCl	16	0.52	2.46667	1.94667	Increase	3.58291e-18	0	two-sided	1	0
BS24	LiCl	NaCl	17	1.22	11.7933	10.5733	Increase	6.18558e-18	0	two-sided	1	0
BS24	LiCl	NaCl	18	4.25333	14.76	10.5067	Increase	6.62394e-18	0	two-sided	1	0
BS24	LiCl	NaCl	19	0.806667	3.06	2.25333	Increase	1.11332e-15	92.5	two-sided	0.926	0.037
BS24	LiCl	NaCl	20	2.39333	6.09333	3.7	Increase	1.32105e-15	94	two-sided	0.9248	0.0376
BS24	LiCl	NaCl	21	1.18667	2.69333	1.50667	Increase	5.24126e-12	255	two-sided	0.796	0.102
BS24	LiCl	NaCl	22	1.68	6.18667	4.50667	Increase	1.1855e-17	12	two-sided	0.9904	0.0048
BS24	LiCl	NaCl	23	7.34	12.3467	5.00667	Increase	1.69569e-14	137.5	two-sided	0.89	0.055
BS24	LiCl	NaCl	24	2.65333	5.52	2.86667	Increase	0.000701689	760.5	two-sided	0.3916	0.3042
BS24	LiCl	NaCl	25	5.45333	9.90667	4.45333	Increase	9.89121e-09	418.5	two-sided	0.6652	0.1674
BS24	LiCl	NaCl	26	2	4.78667	2.78667	Increase	8.74673e-14	170	two-sided	0.864	0.068
BS24	LiCl	NaCl	27	1.36	9.60667	8.24667	Increase	6.26615e-18	0	two-sided	1	0
BS24	LiCl	NaCl	28	5.13333	15.2467	10.1133	Increase	6.64045e-18	0	two-sided	1	0
BS24	LiCl	NaCl	31	0.833333	0.533333	-0.3	Decrease	0.000735128	1725	two-sided	-0.38	0.69
BS24	LiCl	NaCl	32	0.606667	1.25333	0.646667	Increase	3.20018e-07	519.5	two-sided	0.5844	0.2078
BS24	LiCl	NaCl	33	2.78	6.38	3.6	Increase	3.46838e-17	30	two-sided	0.976	0.012
BS24	LiCl	NaCl	34	16.52	2.41333	-14.1067	Decrease	6.51683e-18	2500	two-sided	-1	1
BS24	LiCl	NaCl	35	3.26	8.25333	4.99333	Increase	0.00218961	806.5	two-sided	0.3548	0.3226
BS24	LiCl	NaCl	37	2.41333	4.46	2.04667	Increase	3.35121e-13	197.5	two-sided	0.842	0.079
BS24	LiCl	NaCl	38	4.07333	3.64667	-0.426667	Decrease	0.0405361	1547	two-sided	-0.2376	0.6188
BS24	LiCl	NaCl	39	1.45333	2.14667	0.693333	Increase	7.10008e-05	678.5	two-sided	0.4572	0.2714
BS24	LiCl	NaCl	40	5.04	5.82667	0.786667	Increase	0.0437445	958	two-sided	0.2336	0.3832
BS24	LiCl	NaCl	41	1.14667	2.97333	1.82667	Increase	5.65608e-12	254.5	two-sided	0.7964	0.1018
BS24	LiCl	NaCl	42	3.65333	8.30667	4.65333	Increase	4.24473e-14	155	two-sided	0.876	0.062
BS24	LiCl	NaCl	44	3.34	6.13333	2.79333	Increase	3.81497e-12	244	two-sided	0.8048	0.0976
BS24	LiCl	NaCl	45	4.65333	9.48	4.82667	Increase	6.83971e-17	39.5	two-sided	0.9684	0.0158
BS24	LiCl	NaCl	47	14.5333	26.1467	11.6133	Increase	1.25917e-17	10	two-sided	0.992	0.004
BS24	LiCl	NaCl	48	1.06667	3.22	2.15333	Increase	1.54125e-17	17.5	two-sided	0.986	0.007
BS24	LiCl	Sucrose	0	7.24667	8.36667	1.12	Increase	0.020009	912.5	two-sided	0.27	0.365
BS24	LiCl	Sucrose	1	0.833333	2.00667	1.17333	Increase	5.37357e-10	355.5	two-sided	0.7156	0.1422
BS24	LiCl	Sucrose	2	6.36667	9.82667	3.46	Increase	1.07815e-15	88	two-sided	0.9296	0.0352
BS24	LiCl	Sucrose	3	3.31333	4.93333	1.62	Increase	1.65371e-05	627.5	two-sided	0.498	0.251
BS24	LiCl	Sucrose	5	0.82	1.47333	0.653333	Increase	1.06874e-08	435.5	two-sided	0.6516	0.1742
BS24	LiCl	Sucrose	6	1.95333	0.48	-1.47333	Decrease	2.25423e-13	2304	two-sided	-0.8432	0.9216
BS24	LiCl	Sucrose	7	6.27333	3.34667	-2.92667	Decrease	1.85052e-16	2442	two-sided	-0.9536	0.9768
BS24	LiCl	Sucrose	9	11.0133	6.62	-4.39333	Decrease	4.28958e-15	2387.5	two-sided	-0.91	0.955
BS24	LiCl	Sucrose	11	1.70667	2.48	0.773333	Increase	0.00742531	863	two-sided	0.3096	0.3452
BS24	LiCl	Sucrose	13	3.22	1.79333	-1.42667	Decrease	4.32783e-09	2094.5	two-sided	-0.6756	0.8378
BS24	LiCl	Sucrose	14	3.96667	5.3	1.33333	Increase	4.7511e-08	460.5	two-sided	0.6316	0.1842
BS24	LiCl	Sucrose	15	1.57333	2.21333	0.64	Increase	8.06021e-07	538	two-sided	0.5696	0.2152
BS24	LiCl	Sucrose	16	0.733333	2.94667	2.21333	Increase	1.24308e-14	136	two-sided	0.8912	0.0544
BS24	LiCl	Sucrose	17	1.47333	13.7733	12.3	Increase	6.15055e-18	0	two-sided	1	0
BS24	LiCl	Sucrose	18	4.18667	14.76	10.5733	Increase	6.61495e-18	0	two-sided	1	0
BS24	LiCl	Sucrose	19	1.04	3.21333	2.17333	Increase	1.039e-14	134	two-sided	0.8928	0.0536
BS24	LiCl	Sucrose	20	2.48667	6.28	3.79333	Increase	3.00576e-16	66	two-sided	0.9472	0.0264
BS24	LiCl	Sucrose	21	0.926667	2.55333	1.62667	Increase	1.85464e-13	192.5	two-sided	0.846	0.077
BS24	LiCl	Sucrose	22	1.3	5.95333	4.65333	Increase	6.48586e-18	1.5	two-sided	0.9988	0.0006
BS24	LiCl	Sucrose	23	8.85333	12.8533	4	Increase	4.08771e-10	343.5	two-sided	0.7252	0.1374
BS24	LiCl	Sucrose	24	2.46	4.61333	2.15333	Increase	7.23843e-05	676.5	two-sided	0.4588	0.2706
BS24	LiCl	Sucrose	25	4.82667	10.8533	6.02667	Increase	4.01539e-07	515	two-sided	0.588	0.206
BS24	LiCl	Sucrose	26	1.93333	6.37333	4.44	Increase	6.40992e-17	40	two-sided	0.968	0.016
BS24	LiCl	Sucrose	27	2.44	5.75333	3.31333	Increase	1.57792e-10	324	two-sided	0.7408	0.1296
BS24	LiCl	Sucrose	28	5.17333	13.74	8.56667	Increase	6.77699e-18	0	two-sided	1	0
BS24	LiCl	Sucrose	31	1.44	0.446667	-0.993333	Decrease	1.55541e-11	2211.5	two-sided	-0.7692	0.8846
BS24	LiCl	Sucrose	33	2.82667	5.2	2.37333	Increase	3.95532e-09	397.5	two-sided	0.682	0.159
BS24	LiCl	Sucrose	34	15.9533	3.35333	-12.6	Decrease	6.69778e-18	2500	two-sided	-1	1
BS24	LiCl	Sucrose	35	2.9	19.7667	16.8667	Increase	1.92795e-17	18.5	two-sided	0.9852	0.0074
BS24	LiCl	Sucrose	37	3.04	4.05333	1.01333	Increase	0.000140117	699.5	two-sided	0.4404	0.2798
BS24	LiCl	Sucrose	38	4.10667	1.45333	-2.65333	Decrease	2.94899e-13	2306	two-sided	-0.8448	0.9224
BS24	LiCl	Sucrose	39	1.96	2.56	0.6	Increase	0.00277061	817.5	two-sided	0.346	0.327
BS24	LiCl	Sucrose	40	5.45333	6.21333	0.76	Increase	0.0180096	907.5	two-sided	0.274	0.363
BS24	LiCl	Sucrose	41	1.86667	2.60667	0.74	Increase	0.000450708	745.5	two-sided	0.4036	0.2982
BS24	LiCl	Sucrose	42	5.14667	8.12667	2.98	Increase	4.76012e-09	401.5	two-sided	0.6788	0.1606
BS24	LiCl	Sucrose	43	22.8533	27.1067	4.25333	Increase	0.0143621	894.5	two-sided	0.2844	0.3578
BS24	LiCl	Sucrose	44	4.97333	9.34667	4.37333	Increase	1.95026e-13	184	two-sided	0.8528	0.0736
BS24	LiCl	Sucrose	45	6.38	9.53333	3.15333	Increase	3.13686e-08	448	two-sided	0.6416	0.1792
BS24	LiCl	Sucrose	47	14.66	22.4733	7.81333	Increase	1.98252e-16	57.5	two-sided	0.954	0.023
BS24	LiCl	Sucrose	48	1.38667	3.87333	2.48667	Increase	1.39397e-13	180	two-sided	0.856	0.072
BS24	LiCl	CitricAcid	0	6.28	14.1533	7.87333	Increase	1.25838e-16	49.5	two-sided	0.9604	0.0198
BS24	LiCl	CitricAcid	1	0.493333	5.04	4.54667	Increase	3.34081e-16	74	two-sided	0.9408	0.0296
BS24	LiCl	CitricAcid	4	0.686667	0.926667	0.24	Increase	0.0225425	927.5	two-sided	0.258	0.371
BS24	LiCl	CitricAcid	5	1.08	1.84667	0.766667	Increase	1.87301e-06	564.5	two-sided	0.5484	0.2258
BS24	LiCl	CitricAcid	6	1.43333	0.673333	-0.76	Decrease	9.23846e-09	2074	two-sided	-0.6592	0.8296
BS24	LiCl	CitricAcid	7	8.43333	2.80667	-5.62667	Decrease	6.15194e-18	2500	two-sided	-1	1
BS24	LiCl	CitricAcid	9	10.3333	6.14	-4.19333	Decrease	3.17609e-15	2393	two-sided	-0.9144	0.9572
BS24	LiCl	CitricAcid	11	0.92	3.16	2.24	Increase	4.82958e-17	38	two-sided	0.9696	0.0152
BS24	LiCl	CitricAcid	12	3.06667	4.30667	1.24	Increase	2.11092e-06	564	two-sided	0.5488	0.2256
BS24	LiCl	CitricAcid	13	3.42	2.58	-0.84	Decrease	0.000660129	1742	two-sided	-0.3936	0.6968
BS24	LiCl	CitricAcid	14	4.00667	5.45333	1.44667	Increase	1.22854e-08	426	two-sided	0.6592	0.1704
BS24	LiCl	CitricAcid	15	1.54667	0.713333	-0.833333	Decrease	5.56802e-08	2029	two-sided	-0.6232	0.8116
BS24	LiCl	CitricAcid	16	0.62	1.68667	1.06667	Increase	2.81268e-09	401.5	two-sided	0.6788	0.1606
BS24	LiCl	CitricAcid	17	1.73333	4.92	3.18667	Increase	6.06899e-18	1.5	two-sided	0.9988	0.0006
BS24	LiCl	CitricAcid	18	4.87333	11.38	6.50667	Increase	1.13215e-17	9	two-sided	0.9928	0.0036
BS24	LiCl	CitricAcid	19	0.74	1.58	0.84	Increase	5.15226e-07	530	two-sided	0.576	0.212
BS24	LiCl	CitricAcid	20	2.53333	4.89333	2.36	Increase	2.66851e-12	240.5	two-sided	0.8076	0.0962
BS24	LiCl	CitricAcid	21	0.84	1.42	0.58	Increase	8.43408e-05	691.5	two-sided	0.4468	0.2766
BS24	LiCl	CitricAcid	23	7.92	9.59333	1.67333	Increase	0.00184181	798.5	two-sided	0.3612	0.3194
BS24	LiCl	CitricAcid	24	5.08	3.41333	-1.66667	Decrease	3.52696e-05	1849.5	two-sided	-0.4796	0.7398
BS24	LiCl	CitricAcid	26	2.26	3.6	1.34	Increase	0.000209094	713	two-sided	0.4296	0.2852
BS24	LiCl	CitricAcid	27	2.49333	7.33333	4.84	Increase	6.70351e-12	255	two-sided	0.796	0.102
BS24	LiCl	CitricAcid	28	5.6	16.2867	10.6867	Increase	6.75405e-18	0	two-sided	1	0
BS24	LiCl	CitricAcid	29	1.88667	8.12	6.23333	Increase	6.1338e-18	0	two-sided	1	0
BS24	LiCl	CitricAcid	30	3.64	5.2	1.56	Increase	8.17637e-08	474	two-sided	0.6208	0.1896
BS24	LiCl	CitricAcid	31	1.35333	0.973333	-0.38	Decrease	0.0101302	1618	two-sided	-0.2944	0.6472
BS24	LiCl	CitricAcid	32	1.27333	0.386667	-0.886667	Decrease	5.02052e-13	2281	two-sided	-0.8248	0.9124
BS24	LiCl	CitricAcid	34	17.9	0.82	-17.08	Decrease	4.68655e-18	2500	two-sided	-1	1
BS24	LiCl	CitricAcid	35	3.37333	54.26	50.8867	Increase	6.08797e-18	0	two-sided	1	0
BS24	LiCl	CitricAcid	36	5.78	3.83333	-1.94667	Decrease	2.17113e-07	2000.5	two-sided	-0.6004	0.8002
BS24	LiCl	CitricAcid	37	3.09333	5.42667	2.33333	Increase	1.12878e-10	316.5	two-sided	0.7468	0.1266
BS24	LiCl	CitricAcid	38	4.72667	1.58	-3.14667	Decrease	2.69516e-15	2395	two-sided	-0.916	0.958
BS24	LiCl	CitricAcid	42	3.45333	5.83333	2.38	Increase	7.06735e-08	469.5	two-sided	0.6244	0.1878
BS24	LiCl	CitricAcid	44	4.18	6.33333	2.15333	Increase	3.41053e-11	290.5	two-sided	0.7676	0.1162
BS24	LiCl	CitricAcid	45	5.61333	10.7867	5.17333	Increase	7.69987e-18	2.5	two-sided	0.998	0.001
BS24	LiCl	CitricAcid	46	5.88667	2.18667	-3.7	Decrease	1.16145e-15	2410.5	two-sided	-0.9284	0.9642
BS24	LiCl	CitricAcid	47	16	18.4	2.4	Increase	3.02423e-05	645	two-sided	0.484	0.258
BS24	LiCl	CitricAcid	48	1.26667	3.76667	2.5	Increase	6.79714e-17	43	two-sided	0.9656	0.0172
BS24	LiCl	QHCl	0	6.67333	8.76	2.08667	Increase	2.77753e-08	445.5	two-sided	0.6436	0.1782
BS24	LiCl	QHCl	1	0.346667	1.29333	0.946667	Increase	2.91519e-09	408	two-sided	0.6736	0.1632
BS24	LiCl	QHCl	2	6.21333	8.94	2.72667	Increase	7.005e-10	356.5	two-sided	0.7148	0.1426
BS24	LiCl	QHCl	4	1.14	0.76	-0.38	Decrease	0.000954677	1721.5	two-sided	-0.3772	0.6886
BS24	LiCl	QHCl	5	0.926667	1.88	0.953333	Increase	2.62394e-12	244	two-sided	0.8048	0.0976
BS24	LiCl	QHCl	6	1.38	0.773333	-0.606667	Decrease	2.40817e-05	1856	two-sided	-0.4848	0.7424
BS24	LiCl	QHCl	7	5.87333	3.82667	-2.04667	Decrease	1.45321e-07	2012	two-sided	-0.6096	0.8048
BS24	LiCl	QHCl	9	9.6	7.14	-2.46	Decrease	1.70336e-06	1943.5	two-sided	-0.5548	0.7774
BS24	LiCl	QHCl	11	1.16	3.57333	2.41333	Increase	1.05922e-16	51.5	two-sided	0.9588	0.0206
BS24	LiCl	QHCl	12	3.26667	4.00667	0.74	Increase	0.00093197	771.5	two-sided	0.3828	0.3086
BS24	LiCl	QHCl	13	3.86	2.66667	-1.19333	Decrease	5.99919e-07	1971.5	two-sided	-0.5772	0.7886
BS24	LiCl	QHCl	15	1.86	1.26	-0.6	Decrease	0.00824786	1628.5	two-sided	-0.3028	0.6514
BS24	LiCl	QHCl	16	0.713333	1.80667	1.09333	Increase	8.3523e-10	369	two-sided	0.7048	0.1476
BS24	LiCl	QHCl	17	2.14	5.98	3.84	Increase	2.63662e-12	238	two-sided	0.8096	0.0952
BS24	LiCl	QHCl	18	5.14667	10.18	5.03333	Increase	1.00981e-14	128	two-sided	0.8976	0.0512
BS24	LiCl	QHCl	19	1.17333	1.53333	0.36	Increase	0.0339094	946	two-sided	0.2432	0.3784
BS24	LiCl	QHCl	20	3.07333	4.25333	1.18	Increase	1.67093e-05	627.5	two-sided	0.498	0.251
BS24	LiCl	QHCl	22	1.58667	2.52	0.933333	Increase	0.00501372	845	two-sided	0.324	0.338
BS24	LiCl	QHCl	23	9.24	10.6067	1.36667	Increase	0.00561188	848.5	two-sided	0.3212	0.3394
BS24	LiCl	QHCl	24	3.74667	3.24	-0.506667	Decrease	0.00863745	1630	two-sided	-0.304	0.652
BS24	LiCl	QHCl	26	2.20667	3.4	1.19333	Increase	1.62601e-05	627	two-sided	0.4984	0.2508
BS24	LiCl	QHCl	27	1.98667	5.25333	3.26667	Increase	4.33027e-12	246.5	two-sided	0.8028	0.0986
BS24	LiCl	QHCl	28	5.02	9.08667	4.06667	Increase	1.7811e-17	18.5	two-sided	0.9852	0.0074
BS24	LiCl	QHCl	29	2.06	4.95333	2.89333	Increase	1.51716e-09	375	two-sided	0.7	0.15
BS24	LiCl	QHCl	30	2.43333	4.86667	2.43333	Increase	1.4777e-14	137	two-sided	0.8904	0.0548
BS24	LiCl	QHCl	32	0.813333	0.64	-0.173333	Decrease	0.0142385	1592	two-sided	-0.2736	0.6368
BS24	LiCl	QHCl	34	16.3133	5.06	-11.2533	Decrease	6.77087e-18	2500	two-sided	-1	1
BS24	LiCl	QHCl	35	2.92	22.5933	19.6733	Increase	6.81231e-18	0	two-sided	1	0
BS24	LiCl	QHCl	36	6.56667	4.12	-2.44667	Decrease	7.24661e-12	2242.5	two-sided	-0.794	0.897
BS24	LiCl	QHCl	38	4.80667	0.72	-4.08667	Decrease	5.88973e-18	2498	two-sided	-0.9984	0.9992
BS24	LiCl	QHCl	42	4.38667	5.62667	1.24	Increase	3.39427e-05	650.5	two-sided	0.4796	0.2602
BS24	LiCl	QHCl	43	29.82	21.7333	-8.08667	Decrease	2.10391e-12	2269.5	two-sided	-0.8156	0.9078
BS24	LiCl	QHCl	44	4.64	7.99333	3.35333	Increase	1.42067e-13	178.5	two-sided	0.8572	0.0714
BS24	LiCl	QHCl	45	4.52	11.1467	6.62667	Increase	7.85132e-18	3	two-sided	0.9976	0.0012
BS24	LiCl	QHCl	46	5.44667	3.91333	-1.53333	Decrease	0.000101052	1813	two-sided	-0.4504	0.7252
BS24	LiCl	QHCl	47	14.1	16.4267	2.32667	Increase	0.000114525	690.5	two-sided	0.4476	0.2762
BS24	LiCl	QHCl	48	1.36	3.1	1.74	Increase	2.7619e-11	287	two-sided	0.7704	0.1148
BS26	LiCl	NaCl	0	6.69333	8.12667	1.43333	Increase	2.65299e-05	641.5	two-sided	0.4868	0.2566
BS26	LiCl	NaCl	1	3.40667	13.2867	9.88	Increase	6.40556e-18	0	two-sided	1	0
BS26	LiCl	NaCl	2	1.84	2.20667	0.366667	Increase	0.0139713	895	two-sided	0.284	0.358
BS26	LiCl	NaCl	3	4.00667	6.44667	2.44	Increase	1.72635e-10	325	two-sided	0.74	0.13
BS26	LiCl	NaCl	4	11.32	16.6533	5.33333	Increase	5.13351e-16	74.5	two-sided	0.9404	0.0298
BS26	LiCl	NaCl	6	10	13.52	3.52	Increase	5.93735e-10	352.5	two-sided	0.718	0.141
BS26	LiCl	NaCl	7	9.30667	10.12	0.813333	Increase	0.0273389	930	two-sided	0.256	0.372
BS26	LiCl	NaCl	8	17.0067	24.86	7.85333	Increase	6.68021e-16	78.5	two-sided	0.9372	0.0314
BS26	LiCl	NaCl	9	1.08	1.94667	0.866667	Increase	1.66257e-08	439.5	two-sided	0.6484	0.1758
BS26	LiCl	NaCl	10	2.04	1.65333	-0.386667	Decrease	0.000391431	1757.5	two-sided	-0.406	0.703
BS26	LiCl	NaCl	11	1.52	2.3	0.78	Increase	2.3263e-06	570.5	two-sided	0.5436	0.2282
BS26	LiCl	NaCl	12	15.8333	11.4667	-4.36667	Decrease	5.00283e-16	2426	two-sided	-0.9408	0.9704
BS26	LiCl	NaCl	13	11.34	13.6733	2.33333	Increase	5.2067e-08	461.5	two-sided	0.6308	0.1846
BS26	LiCl	NaCl	14	3.57333	5.98	2.40667	Increase	3.38432e-09	393.5	two-sided	0.6852	0.1574
BS26	LiCl	NaCl	17	1.42667	3.03333	1.60667	Increase	1.99279e-13	188	two-sided	0.8496	0.0752
BS26	LiCl	NaCl	18	12.12	13.7	1.58	Increase	0.00417947	834.5	two-sided	0.3324	0.3338
BS26	LiCl	NaCl	19	0.9	1.68	0.78	Increase	4.03841e-09	405	two-sided	0.676	0.162
BS26	LiCl	NaCl	20	0.76	1.32667	0.566667	Increase	2.65852e-05	648	two-sided	0.4816	0.2592
BS26	LiCl	NaCl	21	7.40667	8.84667	1.44	Increase	0.000165406	704	two-sided	0.4368	0.2816
BS26	LiCl	NaCl	22	3.76667	4.93333	1.16667	Increase	8.96431e-06	608	two-sided	0.5136	0.2432
BS26	LiCl	Sucrose	0	6.58	9.31333	2.73333	Increase	3.93519e-11	293	two-sided	0.7656	0.1172
BS26	LiCl	Sucrose	1	2.68667	12.8467	10.16	Increase	8.53814e-18	4.5	two-sided	0.9964	0.0018
BS26	LiCl	Sucrose	2	1.36667	2.7	1.33333	Increase	2.16665e-11	283.5	two-sided	0.7732	0.1134
BS26	LiCl	Sucrose	3	4.83333	6.56	1.72667	Increase	1.93988e-08	436.5	two-sided	0.6508	0.1746
BS26	LiCl	Sucrose	4	12.0333	13.8667	1.83333	Increase	5.60078e-05	666	two-sided	0.4672	0.2664
BS26	LiCl	Sucrose	5	3.27333	2.53333	-0.74	Decrease	0.00395651	1667	two-sided	-0.3336	0.6668
BS26	LiCl	Sucrose	6	9.66	13.0933	3.43333	Increase	6.41689e-10	354	two-sided	0.7168	0.1416
BS26	LiCl	Sucrose	7	8.30667	9.12667	0.82	Increase	0.0114931	884	two-sided	0.2928	0.3536
BS26	LiCl	Sucrose	8	18.32	24.1467	5.82667	Increase	4.08795e-13	198	two-sided	0.8416	0.0792
BS26	LiCl	Sucrose	9	1.2	1.59333	0.393333	Increase	0.0227888	922.5	two-sided	0.262	0.369
BS26	LiCl	Sucrose	10	1.68	3.2	1.52	Increase	2.44593e-10	335	two-sided	0.732	0.134
BS26	LiCl	Sucrose	11	1.50667	1.99333	0.486667	Increase	0.0135902	894	two-sided	0.2848	0.3576
BS26	LiCl	Sucrose	12	13.72	8.54667	-5.17333	Decrease	8.03951e-16	2417.5	two-sided	-0.934	0.967
BS26	LiCl	Sucrose	14	3.39333	4.05333	0.66	Increase	0.042521	956.5	two-sided	0.2348	0.3826
BS26	LiCl	Sucrose	15	6.36	4.44	-1.92	Decrease	1.41719e-10	2177.5	two-sided	-0.742	0.871
BS26	LiCl	Sucrose	17	1.7	2.79333	1.09333	Increase	3.7136e-06	584.5	two-sided	0.5324	0.2338
BS26	LiCl	Sucrose	18	11.7467	13.5333	1.78667	Increase	2.97909e-06	573	two-sided	0.5416	0.2292
BS26	LiCl	Sucrose	20	0.42	0.64	0.22	Increase	0.0156417	908.5	two-sided	0.2732	0.3634
BS26	LiCl	Sucrose	21	6.87333	9.31333	2.44	Increase	1.06536e-09	366	two-sided	0.7072	0.1464
BS26	LiCl	Sucrose	22	2.73333	6.59333	3.86	Increase	2.87914e-17	26	two-sided	0.9792	0.0104
BS26	LiCl	CitricAcid	0	5.17333	7.3	2.12667	Increase	3.41776e-09	394	two-sided	0.6848	0.1576
BS26	LiCl	CitricAcid	1	2.64667	14.2333	11.5867	Increase	2.17167e-17	20.5	two-sided	0.9836	0.0082
BS26	LiCl	CitricAcid	2	1.47333	2.83333	1.36	Increase	5.54307e-10	354.5	two-sided	0.7164	0.1418
BS26	LiCl	CitricAcid	3	3.57333	5.24667	1.67333	Increase	1.06105e-07	480.5	two-sided	0.6156	0.1922
BS26	LiCl	CitricAcid	4	12.0467	16.8267	4.78	Increase	1.3439e-15	91.5	two-sided	0.9268	0.0366
BS26	LiCl	CitricAcid	5	3.12667	1.76	-1.36667	Decrease	7.72323e-10	2138	two-sided	-0.7104	0.8552
BS26	LiCl	CitricAcid	6	8.31333	9.71333	1.4	Increase	0.00455452	839	two-sided	0.3288	0.3356
BS26	LiCl	CitricAcid	7	8.53333	10.34	1.80667	Increase	6.34471e-06	596.5	two-sided	0.5228	0.2386
BS26	LiCl	CitricAcid	8	17.62	24.66	7.04	Increase	2.99951e-16	64.5	two-sided	0.9484	0.0258
BS26	LiCl	CitricAcid	9	1.62667	2.36	0.733333	Increase	3.42191e-06	581	two-sided	0.5352	0.2324
BS26	LiCl	CitricAcid	10	2.18	3.13333	0.953333	Increase	1.05665e-06	545.5	two-sided	0.5636	0.2182
BS26	LiCl	CitricAcid	11	1.20667	3.04	1.83333	Increase	8.11886e-14	171	two-sided	0.8632	0.0684
BS26	LiCl	CitricAcid	12	14.5667	9.06	-5.50667	Decrease	2.45431e-17	2477.5	two-sided	-0.982	0.991
BS26	LiCl	CitricAcid	13	12.22	14.8467	2.62667	Increase	7.82787e-08	471.5	two-sided	0.6228	0.1886
BS26	LiCl	CitricAcid	14	3.74	8.29333	4.55333	Increase	2.01708e-15	99.5	two-sided	0.9204	0.0398
BS26	LiCl	CitricAcid	15	4.71333	5.64667	0.933333	Increase	7.57567e-06	604	two-sided	0.5168	0.2416
BS26	LiCl	CitricAcid	16	10.2667	8.80667	-1.46	Decrease	0.000919424	1730.5	two-sided	-0.3844	0.6922
BS26	LiCl	CitricAcid	17	2.14	3.52	1.38	Increase	3.95258e-10	347	two-sided	0.7224	0.1388
BS26	LiCl	CitricAcid	18	10.7667	16.3733	5.60667	Increase	7.19443e-15	121.5	two-sided	0.9028	0.0486
BS26	LiCl	CitricAcid	21	6.86	7.34	0.48	Increase	0.00176268	797	two-sided	0.3624	0.3188
BS26	LiCl	CitricAcid	22	2.30667	4.08667	1.78	Increase	1.92414e-08	437	two-sided	0.6504	0.1748
BS26	LiCl	QHCl	0	6.54667	9.71333	3.16667	Increase	9.95175e-12	263.5	two-sided	0.7892	0.1054
BS26	LiCl	QHCl	1	1.87333	21.0333	19.16	Increase	6.34916e-18	0	two-sided	1	0
BS26	LiCl	QHCl	2	1.73333	2.81333	1.08	Increase	2.9054e-07	509.5	two-sided	0.5924	0.2038
BS26	LiCl	QHCl	3	3.69333	6.83333	3.14	Increase	5.72934e-13	206	two-sided	0.8352	0.0824
BS26	LiCl	QHCl	4	10.8667	16.18	5.31333	Increase	4.29498e-15	112	two-sided	0.9104	0.0448
BS26	LiCl	QHCl	6	10.36	15.32	4.96	Increase	4.81487e-15	114.5	two-sided	0.9084	0.0458
BS26	LiCl	QHCl	8	16.66	25.04	8.38	Increase	3.95424e-17	29.5	two-sided	0.9764	0.0118
BS26	LiCl	QHCl	9	1.35333	1.8	0.446667	Increase	0.00595654	855.5	two-sided	0.3156	0.3422
BS26	LiCl	QHCl	10	1.79333	2.39333	0.6	Increase	0.000885514	771.5	two-sided	0.3828	0.3086
BS26	LiCl	QHCl	11	1.74	2.84	1.1	Increase	1.10969e-08	426	two-sided	0.6592	0.1704
BS26	LiCl	QHCl	12	11.2733	7.81333	-3.46	Decrease	1.81528e-13	2317	two-sided	-0.8536	0.9268
BS26	LiCl	QHCl	13	10.7933	13.34	2.54667	Increase	1.02618e-09	365.5	two-sided	0.7076	0.1462
BS26	LiCl	QHCl	14	2.74	8.36667	5.62667	Increase	5.20432e-17	35.5	two-sided	0.9716	0.0142
BS26	LiCl	QHCl	17	1.34	2.83333	1.49333	Increase	4.21462e-10	350	two-sided	0.72	0.14
BS26	LiCl	QHCl	18	10.24	14.1867	3.94667	Increase	1.61802e-14	137	two-sided	0.8904	0.0548
BS26	LiCl	QHCl	19	1.11333	2.33333	1.22	Increase	1.20283e-11	276	two-sided	0.7792	0.1104
BS26	LiCl	QHCl	20	0.766667	0.406667	-0.36	Decrease	9.29835e-05	1790.5	two-sided	-0.4324	0.7162
BS26	LiCl	QHCl	21	5.86667	9.13333	3.26667	Increase	5.54986e-15	118	two-sided	0.9056	0.0472
BS26	LiCl	QHCl	22	3.24	6.55333	3.31333	Increase	1.19564e-14	132.5	two-sided	0.894	0.053
BS35	LiCl	NaCl	0	8.94667	10.1533	1.20667	Increase	0.00779898	864	two-sided	0.3088	0.3456
BS35	LiCl	NaCl	1	7.26667	23.8733	16.6067	Increase	4.80694e-16	73	two-sided	0.9416	0.0292
BS35	LiCl	NaCl	2	13.74	26.56	12.82	Increase	4.44372e-15	112.5	two-sided	0.91	0.045
BS35	LiCl	NaCl	3	4.86667	6.48667	1.62	Increase	1.31842e-05	618.5	two-sided	0.5052	0.2474
BS35	LiCl	NaCl	4	2.84	5.6	2.76	Increase	4.78288e-17	35.5	two-sided	0.9716	0.0142
BS35	LiCl	NaCl	5	2.5	3.04667	0.546667	Increase	0.00181468	799.5	two-sided	0.3604	0.3198
BS35	LiCl	NaCl	6	3.75333	5.94	2.18667	Increase	1.82965e-12	229	two-sided	0.8168	0.0916
BS35	LiCl	NaCl	7	2.07333	2.74667	0.673333	Increase	0.00408164	836	two-sided	0.3312	0.3344
BS35	LiCl	NaCl	9	5.27333	8.31333	3.04	Increase	3.36042e-13	195	two-sided	0.844	0.078
BS35	LiCl	NaCl	11	8.15333	5.63333	-2.52	Decrease	2.16857e-10	2169.5	two-sided	-0.7356	0.8678
BS35	LiCl	NaCl	12	10.4467	11.4	0.953333	Increase	0.0190822	910	two-sided	0.272	0.364
BS35	LiCl	NaCl	13	3.88	2.87333	-1.00667	Decrease	0.00457341	1660	two-sided	-0.328	0.664
BS35	LiCl	NaCl	14	4.21333	3.31333	-0.9	Decrease	0.00724234	1637.5	two-sided	-0.31	0.655
BS35	LiCl	NaCl	16	8.01333	2.64	-5.37333	Decrease	6.73297e-18	2499.5	two-sided	-0.9996	0.9998
BS35	LiCl	NaCl	17	10.3867	13.8133	3.42667	Increase	2.98904e-11	286.5	two-sided	0.7708	0.1146
BS35	LiCl	NaCl	18	1.8	2.22	0.42	Increase	0.00697945	861.5	two-sided	0.3108	0.3446
BS35	LiCl	NaCl	19	2.76	6.7	3.94	Increase	1.31449e-15	92	two-sided	0.9264	0.0368
BS35	LiCl	NaCl	20	1.64	2.81333	1.17333	Increase	4.59796e-07	521.5	two-sided	0.5828	0.2086
BS35	LiCl	NaCl	21	3.70667	8.13333	4.42667	Increase	7.12848e-13	210.5	two-sided	0.8316	0.0842
BS35	LiCl	Sucrose	1	6.31333	29.66	23.3467	Increase	6.87571e-18	0	two-sided	1	0
BS35	LiCl	Sucrose	2	12.7733	28.3867	15.6133	Increase	6.81539e-18	0	two-sided	1	0
BS35	LiCl	Sucrose	3	4.01333	5.83333	1.82	Increase	4.68543e-09	401.5	two-sided	0.6788	0.1606
BS35	LiCl	Sucrose	4	2.24667	5.82	3.57333	Increase	3.47369e-17	29	two-sided	0.9768	0.0116
BS35	LiCl	Sucrose	5	2.07333	2.74667	0.673333	Increase	0.00688405	860.5	two-sided	0.3116	0.3442
BS35	LiCl	Sucrose	6	3.12667	5.35333	2.22667	Increase	4.68648e-11	298	two-sided	0.7616	0.1192
BS35	LiCl	Sucrose	7	1.86	2.41333	0.553333	Increase	0.00374876	831.5	two-sided	0.3348	0.3326
BS35	LiCl	Sucrose	8	3.26667	1.68667	-1.58	Decrease	8.39407e-11	2188.5	two-sided	-0.7508	0.8754
BS35	LiCl	Sucrose	9	4.77333	8.81333	4.04	Increase	4.27831e-15	112.5	two-sided	0.91	0.045
BS35	LiCl	Sucrose	11	9.26	5.46	-3.8	Decrease	1.5852e-16	2445.5	two-sided	-0.9564	0.9782
BS35	LiCl	Sucrose	12	9.16667	11.2667	2.1	Increase	2.7762e-08	445.5	two-sided	0.6436	0.1782
BS35	LiCl	Sucrose	13	3.06	2.57333	-0.486667	Decrease	0.0111806	1615.5	two-sided	-0.2924	0.6462
BS35	LiCl	Sucrose	15	7.26667	7.96	0.693333	Increase	0.0243237	923.5	two-sided	0.2612	0.3694
BS35	LiCl	Sucrose	16	10.0333	3.08	-6.95333	Decrease	6.72814e-18	2500	two-sided	-1	1
BS35	LiCl	Sucrose	17	9.70667	12.3867	2.68	Increase	5.01682e-09	402.5	two-sided	0.678	0.161
BS35	LiCl	Sucrose	18	1.52667	2.39333	0.866667	Increase	8.48902e-08	479.5	two-sided	0.6164	0.1918
BS35	LiCl	Sucrose	19	1.51333	6.54667	5.03333	Increase	5.91729e-18	0	two-sided	1	0
BS35	LiCl	Sucrose	20	0.573333	2.26667	1.69333	Increase	5.3321e-12	255.5	two-sided	0.7956	0.1022
BS35	LiCl	Sucrose	21	3.62	7.41333	3.79333	Increase	7.05382e-16	80.5	two-sided	0.9356	0.0322
BS35	LiCl	CitricAcid	0	7.99333	8.98667	0.993333	Increase	0.0409266	953.5	two-sided	0.2372	0.3814
BS35	LiCl	CitricAcid	1	7.64667	27.56	19.9133	Increase	6.72358e-18	0	two-sided	1	0
BS35	LiCl	CitricAcid	2	13.7333	27.64	13.9067	Increase	6.71598e-18	0	two-sided	1	0
BS35	LiCl	CitricAcid	3	3.66667	6.60667	2.94	Increase	1.25804e-14	133.5	two-sided	0.8932	0.0534
BS35	LiCl	CitricAcid	4	2.20667	5.18	2.97333	Increase	1.51243e-17	15	two-sided	0.988	0.006
BS35	LiCl	CitricAcid	5	2.17333	3.62	1.44667	Increase	2.66062e-09	390	two-sided	0.688	0.156
BS35	LiCl	CitricAcid	6	2.90667	5.87333	2.96667	Increase	9.39233e-18	8	two-sided	0.9936	0.0032
BS35	LiCl	CitricAcid	7	1.88667	2.65333	0.766667	Increase	1.40478e-05	623.5	two-sided	0.5012	0.2494
BS35	LiCl	CitricAcid	8	3.64667	1.79333	-1.85333	Decrease	3.85145e-12	2254.5	two-sided	-0.8036	0.9018
BS35	LiCl	CitricAcid	9	4.52	7.8	3.28	Increase	5.20985e-14	160	two-sided	0.872	0.064
BS35	LiCl	CitricAcid	10	1.58667	1.88	0.293333	Increase	0.0429691	958	two-sided	0.2336	0.3832
BS35	LiCl	CitricAcid	11	8.35333	4.8	-3.55333	Decrease	1.66264e-17	2483	two-sided	-0.9864	0.9932
BS35	LiCl	CitricAcid	12	9.69333	11.4933	1.8	Increase	4.97222e-05	662	two-sided	0.4704	0.2648
BS35	LiCl	CitricAcid	16	9.04	3.56	-5.48	Decrease	1.06346e-17	2491	two-sided	-0.9928	0.9964
BS35	LiCl	CitricAcid	17	10.7867	12.6267	1.84	Increase	8.34113e-06	604	two-sided	0.5168	0.2416
BS35	LiCl	CitricAcid	18	1.84	1.96	0.12	Increase	0.0143049	897	two-sided	0.2824	0.3588
BS35	LiCl	CitricAcid	19	2.82667	6.26667	3.44	Increase	2.00927e-12	231	two-sided	0.8152	0.0924
BS35	LiCl	CitricAcid	20	1.14	2.68667	1.54667	Increase	1.48264e-10	324.5	two-sided	0.7404	0.1298
BS35	LiCl	CitricAcid	21	4.14	5.14	1	Increase	1.15264e-05	615	two-sided	0.508	0.246
BS35	LiCl	QHCl	0	8.21333	9.36667	1.15333	Increase	0.000975751	772.5	two-sided	0.382	0.309
BS35	LiCl	QHCl	1	6.99333	25.0933	18.1	Increase	6.66453e-18	0	two-sided	1	0
BS35	LiCl	QHCl	2	12.38	25.5067	13.1267	Increase	6.64796e-18	0	two-sided	1	0
BS35	LiCl	QHCl	3	3.55333	6.68	3.12667	Increase	6.30388e-17	39.5	two-sided	0.9684	0.0158
BS35	LiCl	QHCl	4	2.98667	6.24667	3.26	Increase	2.23342e-13	188	two-sided	0.8496	0.0752
BS35	LiCl	QHCl	5	1.85333	3.15333	1.3	Increase	6.51646e-09	411.5	two-sided	0.6708	0.1646
BS35	LiCl	QHCl	6	3.12	5.74	2.62	Increase	1.65348e-14	138.5	two-sided	0.8892	0.0554
BS35	LiCl	QHCl	7	1.40667	3.10667	1.7	Increase	2.14232e-15	106	two-sided	0.9152	0.0424
BS35	LiCl	QHCl	9	5.40667	7.11333	1.70667	Increase	8.10753e-07	536	two-sided	0.5712	0.2144
BS35	LiCl	QHCl	11	8.66	5.44667	-3.21333	Decrease	8.89286e-14	2330.5	two-sided	-0.8644	0.9322
BS35	LiCl	QHCl	12	10.14	11.5933	1.45333	Increase	5.79881e-06	593.5	two-sided	0.5252	0.2374
BS35	LiCl	QHCl	16	8.38	3.53333	-4.84667	Decrease	1.28034e-17	2488.5	two-sided	-0.9908	0.9954
BS35	LiCl	QHCl	17	10.18	11.88	1.7	Increase	0.000118471	692	two-sided	0.4464	0.2768
BS35	LiCl	QHCl	19	2.36667	6.94	4.57333	Increase	7.75651e-18	5	two-sided	0.996	0.002
BS35	LiCl	QHCl	20	0.886667	2.73333	1.84667	Increase	5.43073e-15	121	two-sided	0.9032	0.0484
BS35	LiCl	QHCl	21	3.92667	7.02	3.09333	Increase	8.92573e-17	45	two-sided	0.964	0.018
BS63	LiCl	NaCl	0	1.11333	2.48667	1.37333	Increase	3.69263e-12	247	two-sided	0.8024	0.0988
BS63	LiCl	NaCl	1	4.48667	7.83333	3.34667	Increase	1.82692e-12	228.5	two-sided	0.8172	0.0914
BS63	LiCl	NaCl	2	5.94667	10.94	4.99333	Increase	1.08998e-14	129.5	two-sided	0.8964	0.0518
BS63	LiCl	NaCl	3	5.3	5.76667	0.466667	Increase	0.0126018	889	two-sided	0.2888	0.3556
BS63	LiCl	NaCl	4	13.1333	8.79333	-4.34	Decrease	1.4258e-14	2365.5	two-sided	-0.8924	0.9462
BS63	LiCl	NaCl	5	3.04667	4.87333	1.82667	Increase	2.6411e-09	388.5	two-sided	0.6892	0.1554
BS63	LiCl	NaCl	6	3.39333	9.84667	6.45333	Increase	6.16706e-14	161.5	two-sided	0.8708	0.0646
BS63	LiCl	NaCl	7	1.24	0.566667	-0.673333	Decrease	1.3713e-08	2060.5	two-sided	-0.6484	0.8242
BS63	LiCl	NaCl	9	7.86	14.18	6.32	Increase	1.40126e-15	92	two-sided	0.9264	0.0368
BS63	LiCl	NaCl	11	2.94	5.28667	2.34667	Increase	8.41131e-13	214	two-sided	0.8288	0.0856
BS63	LiCl	NaCl	12	5.9	9.49333	3.59333	Increase	3.08351e-14	149	two-sided	0.8808	0.0596
BS63	LiCl	NaCl	13	22.58	20.6667	-1.91333	Decrease	0.000216995	1786.5	two-sided	-0.4292	0.7146
BS63	LiCl	NaCl	14	1.15333	1.08	-0.0733333	Decrease	0.00890883	875	two-sided	0.3	0.35
BS63	LiCl	NaCl	15	1.76667	0.98	-0.786667	Decrease	0.0118045	1610.5	two-sided	-0.2884	0.6442
BS63	LiCl	NaCl	16	2.74	4.02667	1.28667	Increase	8.59927e-08	475.5	two-sided	0.6196	0.1902
BS63	LiCl	NaCl	17	15.56	22.8333	7.27333	Increase	9.95854e-18	6.5	two-sided	0.9948	0.0026
BS63	LiCl	NaCl	18	3.43333	1.70667	-1.72667	Decrease	2.1801e-12	2265.5	two-sided	-0.8124	0.9062
BS63	LiCl	NaCl	20	20.2467	23.3267	3.08	Increase	4.5641e-06	585	two-sided	0.532	0.234
BS63	LiCl	NaCl	21	3.24667	2.04667	-1.2	Decrease	0.00212937	1692.5	two-sided	-0.354	0.677
BS63	LiCl	NaCl	22	6.52	11.3667	4.84667	Increase	3.1363e-11	287	two-sided	0.7704	0.1148
BS63	LiCl	NaCl	23	3.01333	5.98	2.96667	Increase	2.34455e-12	234.5	two-sided	0.8124	0.0938
BS63	LiCl	NaCl	24	1.30667	2.02667	0.72	Increase	1.02405e-05	615	two-sided	0.508	0.246
BS63	LiCl	NaCl	25	20.0467	37.8	17.7533	Increase	1.41188e-16	51.5	two-sided	0.9588	0.0206
BS63	LiCl	NaCl	26	1.98	4.04	2.06	Increase	5.1031e-12	253	two-sided	0.7976	0.1012
BS63	LiCl	NaCl	27	5.13333	8.86	3.72667	Increase	2.16389e-15	100.5	two-sided	0.9196	0.0402
BS63	LiCl	NaCl	28	6.42667	11.1667	4.74	Increase	1.99814e-15	98.5	two-sided	0.9212	0.0394
BS63	LiCl	NaCl	30	3.18	2.03333	-1.14667	Decrease	3.89294e-06	1917	two-sided	-0.5336	0.7668
BS63	LiCl	NaCl	31	6.58	3.74	-2.84	Decrease	4.66418e-15	2385	two-sided	-0.908	0.954
BS63	LiCl	NaCl	32	3.5	6.78667	3.28667	Increase	2.10964e-17	21	two-sided	0.9832	0.0084
BS63	LiCl	NaCl	33	2.27333	4.96667	2.69333	Increase	3.23127e-14	151	two-sided	0.8792	0.0604
BS63	LiCl	NaCl	35	1.41333	2.58	1.16667	Increase	1.50184e-08	432	two-sided	0.6544	0.1728
BS63	LiCl	NaCl	36	5.49333	11.9267	6.43333	Increase	1.43228e-16	52	two-sided	0.9584	0.0208
BS63	LiCl	NaCl	37	10.7	20.1	9.4	Increase	2.71426e-13	190	two-sided	0.848	0.076
BS63	LiCl	NaCl	38	1.12667	0.1	-1.02667	Decrease	8.13118e-17	2420.5	two-sided	-0.9364	0.9682
BS63	LiCl	NaCl	39	1.47333	2.55333	1.08	Increase	3.5254e-10	345	two-sided	0.724	0.138
BS63	LiCl	NaCl	40	1.93333	3.78	1.84667	Increase	3.49143e-07	512.5	two-sided	0.59	0.205
BS63	LiCl	NaCl	41	1.99333	3.26	1.26667	Increase	3.3265e-09	396.5	two-sided	0.6828	0.1586
BS63	LiCl	NaCl	42	8.22	28.6867	20.4667	Increase	6.87571e-18	0	two-sided	1	0
BS63	LiCl	NaCl	43	1.29333	2.94667	1.65333	Increase	6.77956e-12	258	two-sided	0.7936	0.1032
BS63	LiCl	Sucrose	0	1.23333	3.59333	2.36	Increase	1.0376e-15	90.5	two-sided	0.9276	0.0362
BS63	LiCl	Sucrose	1	2.4	6.38667	3.98667	Increase	8.99897e-17	46	two-sided	0.9632	0.0184
BS63	LiCl	Sucrose	2	5.04667	6.63333	1.58667	Increase	5.90057e-06	594	two-sided	0.5248	0.2376
BS63	LiCl	Sucrose	4	16.32	10.1133	-6.20667	Decrease	1.45547e-17	2487	two-sided	-0.9896	0.9948
BS63	LiCl	Sucrose	5	2.56	3.41333	0.853333	Increase	0.000662343	758.5	two-sided	0.3932	0.3034
BS63	LiCl	Sucrose	6	2.90667	4.06	1.15333	Increase	0.00420834	835.5	two-sided	0.3316	0.3342
BS63	LiCl	Sucrose	7	0.833333	0.506667	-0.326667	Decrease	6.83797e-05	1811.5	two-sided	-0.4492	0.7246
BS63	LiCl	Sucrose	9	8.46	10.8933	2.43333	Increase	7.33672e-11	307	two-sided	0.7544	0.1228
BS63	LiCl	Sucrose	13	20.3867	21.54	1.15333	Increase	0.0233439	921	two-sided	0.2632	0.3684
BS63	LiCl	Sucrose	15	1.4	0.953333	-0.446667	Decrease	2.91104e-05	1849.5	two-sided	-0.4796	0.7398
BS63	LiCl	Sucrose	17	15.18	20.0067	4.82667	Increase	7.82673e-13	211	two-sided	0.8312	0.0844
BS63	LiCl	Sucrose	18	4.1	2.71333	-1.38667	Decrease	4.88598e-09	2095	two-sided	-0.676	0.838
BS63	LiCl	Sucrose	19	2.21333	2.54	0.326667	Increase	0.00800619	869	two-sided	0.3048	0.3476
BS63	LiCl	Sucrose	20	16.2467	19.2933	3.04667	Increase	9.82765e-10	364	two-sided	0.7088	0.1456
BS63	LiCl	Sucrose	21	2.84	1.94	-0.9	Decrease	2.72334e-08	2049.5	two-sided	-0.6396	0.8198
BS63	LiCl	Sucrose	22	5.12	11.9533	6.83333	Increase	9.37062e-18	5.5	two-sided	0.9956	0.0022
BS63	LiCl	Sucrose	23	2.04	3.68667	1.64667	Increase	1.08636e-11	268.5	two-sided	0.7852	0.1074
BS63	LiCl	Sucrose	24	0.92	1.51333	0.593333	Increase	2.2345e-05	640	two-sided	0.488	0.256
BS63	LiCl	Sucrose	25	21.8067	26.6067	4.8	Increase	1.27271e-08	424.5	two-sided	0.6604	0.1698
BS63	LiCl	Sucrose	26	2.34	1.99333	-0.346667	Decrease	0.0261478	1571	two-sided	-0.2568	0.6284
BS63	LiCl	Sucrose	27	5.15333	6.26667	1.11333	Increase	0.00164289	794	two-sided	0.3648	0.3176
BS63	LiCl	Sucrose	28	5.46667	7.3	1.83333	Increase	1.19005e-09	369.5	two-sided	0.7044	0.1478
BS63	LiCl	Sucrose	29	1.97333	2.57333	0.6	Increase	0.000920197	772.5	two-sided	0.382	0.309
BS63	LiCl	Sucrose	31	7.81333	3.77333	-4.04	Decrease	1.60766e-17	2484.5	two-sided	-0.9876	0.9938
BS63	LiCl	Sucrose	32	3.11333	4.98	1.86667	Increase	2.18994e-11	281.5	two-sided	0.7748	0.1126
BS63	LiCl	Sucrose	33	2.48667	3.08667	0.6	Increase	0.00139168	789	two-sided	0.3688	0.3156
BS63	LiCl	Sucrose	34	1.77333	0.626667	-1.14667	Decrease	4.82862e-11	2189.5	two-sided	-0.7516	0.8758
BS63	LiCl	Sucrose	35	1.40667	1.76	0.353333	Increase	0.00556959	853.5	two-sided	0.3172	0.3414
BS63	LiCl	Sucrose	36	4.40667	7.2	2.79333	Increase	3.86126e-14	154	two-sided	0.8768	0.0616
BS63	LiCl	Sucrose	37	8.62667	13.2067	4.58	Increase	6.78062e-11	303.5	two-sided	0.7572	0.1214
BS63	LiCl	Sucrose	38	1.09333	0.326667	-0.766667	Decrease	1.56493e-10	2159	two-sided	-0.7272	0.8636
BS63	LiCl	Sucrose	39	1.27333	1.02667	-0.246667	Decrease	0.0191276	1585.5	two-sided	-0.2684	0.6342
BS63	LiCl	Sucrose	40	1.68667	3.56	1.87333	Increase	6.88155e-12	258.5	two-sided	0.7932	0.1034
BS63	LiCl	Sucrose	42	6.15333	10.4867	4.33333	Increase	8.49406e-14	168	two-sided	0.8656	0.0672
BS63	LiCl	CitricAcid	0	1.47333	2.08667	0.613333	Increase	0.001673	797	two-sided	0.3624	0.3188
BS63	LiCl	CitricAcid	1	2.06667	6.08	4.01333	Increase	4.57692e-16	73.5	two-sided	0.9412	0.0294
BS63	LiCl	CitricAcid	2	4.47333	6.70667	2.23333	Increase	9.94812e-08	478	two-sided	0.6176	0.1912
BS63	LiCl	CitricAcid	4	14.5067	9.48667	-5.02	Decrease	5.39318e-15	2383.5	two-sided	-0.9068	0.9534
BS63	LiCl	CitricAcid	5	1.62667	2.74667	1.12	Increase	2.26886e-09	389.5	two-sided	0.6884	0.1558
BS63	LiCl	CitricAcid	6	2.06667	2.86	0.793333	Increase	0.00294742	819.5	two-sided	0.3444	0.3278
BS63	LiCl	CitricAcid	7	1.11333	0.56	-0.553333	Decrease	7.95463e-06	1889	two-sided	-0.5112	0.7556
BS63	LiCl	CitricAcid	9	6.37333	11.2533	4.88	Increase	2.02317e-14	141	two-sided	0.8872	0.0564
BS63	LiCl	CitricAcid	10	2.22667	2.67333	0.446667	Increase	0.00469863	843	two-sided	0.3256	0.3372
BS63	LiCl	CitricAcid	11	2.58	3.20667	0.626667	Increase	0.000970422	773.5	two-sided	0.3812	0.3094
BS63	LiCl	CitricAcid	13	20.4133	17.4733	-2.94	Decrease	5.30592e-08	2039	two-sided	-0.6312	0.8156
BS63	LiCl	CitricAcid	15	1.7	0.773333	-0.926667	Decrease	8.64793e-09	2079.5	two-sided	-0.6636	0.8318
BS63	LiCl	CitricAcid	17	13.9667	18.1133	4.14667	Increase	3.04845e-12	238.5	two-sided	0.8092	0.0954
BS63	LiCl	CitricAcid	18	3.40667	2.42	-0.986667	Decrease	4.32053e-06	1912.5	two-sided	-0.53	0.765
BS63	LiCl	CitricAcid	20	16.0067	20.54	4.53333	Increase	1.4539e-12	223.5	two-sided	0.8212	0.0894
BS63	LiCl	CitricAcid	22	4.58	10.0067	5.42667	Increase	8.44348e-18	4	two-sided	0.9968	0.0016
BS63	LiCl	CitricAcid	23	2.52667	3.60667	1.08	Increase	5.23535e-06	591.5	two-sided	0.5268	0.2366
BS63	LiCl	CitricAcid	24	1.52667	1.26	-0.266667	Decrease	0.0398355	1545.5	two-sided	-0.2364	0.6182
BS63	LiCl	CitricAcid	25	17.7867	25.5867	7.8	Increase	2.39783e-17	21	two-sided	0.9832	0.0084
BS63	LiCl	CitricAcid	28	5.49333	6.28	0.786667	Increase	0.026854	929.5	two-sided	0.2564	0.3718
BS63	LiCl	CitricAcid	30	2.23333	1.78	-0.453333	Decrease	0.00488052	1655.5	two-sided	-0.3244	0.6622
BS63	LiCl	CitricAcid	31	8.18667	3.25333	-4.93333	Decrease	6.56885e-18	2498.5	two-sided	-0.9988	0.9994
BS63	LiCl	CitricAcid	32	2.62667	3.78667	1.16	Increase	4.92713e-07	522.5	two-sided	0.582	0.209
BS63	LiCl	CitricAcid	33	1.81333	3.1	1.28667	Increase	1.19392e-13	181	two-sided	0.8552	0.0724
BS63	LiCl	CitricAcid	35	0.926667	1.46	0.533333	Increase	7.48971e-06	611	two-sided	0.5112	0.2444
BS63	LiCl	CitricAcid	36	4.24667	7.66667	3.42	Increase	9.55087e-15	127.5	two-sided	0.898	0.051
BS63	LiCl	CitricAcid	37	7.16	14.3933	7.23333	Increase	1.28062e-17	11.5	two-sided	0.9908	0.0046
BS63	LiCl	CitricAcid	38	0.993333	0.473333	-0.52	Decrease	1.70795e-05	1863	two-sided	-0.4904	0.7452
BS63	LiCl	CitricAcid	39	0.873333	1.65333	0.78	Increase	1.39611e-07	492	two-sided	0.6064	0.1968
BS63	LiCl	CitricAcid	40	1.4	3.5	2.1	Increase	9.86052e-11	314.5	two-sided	0.7484	0.1258
BS63	LiCl	CitricAcid	41	1.2	2.8	1.6	Increase	6.02886e-13	211	two-sided	0.8312	0.0844
BS63	LiCl	CitricAcid	42	5.7	11.4667	5.76667	Increase	1.59054e-17	14.5	two-sided	0.9884	0.0058
BS63	LiCl	CitricAcid	43	1.31333	1.88667	0.573333	Increase	0.0211357	919	two-sided	0.2648	0.3676
BS63	LiCl	QHCl	0	1.2	3.38	2.18	Increase	1.54554e-17	18.5	two-sided	0.9852	0.0074
BS63	LiCl	QHCl	1	2.71333	7.66	4.94667	Increase	2.60763e-16	63	two-sided	0.9496	0.0252
BS63	LiCl	QHCl	2	4.59333	9.08667	4.49333	Increase	6.28457e-17	38.5	two-sided	0.9692	0.0154
BS63	LiCl	QHCl	4	15.52	8.26667	-7.25333	Decrease	2.24662e-16	2440.5	two-sided	-0.9524	0.9762
BS63	LiCl	QHCl	5	2.12	4.27333	2.15333	Increase	2.00302e-11	279.5	two-sided	0.7764	0.1118
BS63	LiCl	QHCl	6	2.75333	6.34667	3.59333	Increase	3.01205e-15	107	two-sided	0.9144	0.0428
BS63	LiCl	QHCl	7	1.04667	0.326667	-0.72	Decrease	6.57662e-13	2259	two-sided	-0.8072	0.9036
BS63	LiCl	QHCl	8	2.08	1.76	-0.32	Decrease	0.024084	1572	two-sided	-0.2576	0.6288
BS63	LiCl	QHCl	9	7.28667	11.6067	4.32	Increase	1.21326e-15	91	two-sided	0.9272	0.0364
BS63	LiCl	QHCl	12	6.00667	7.64667	1.64	Increase	9.89652e-08	479	two-sided	0.6168	0.1916
BS63	LiCl	QHCl	13	20.26	18.3333	-1.92667	Decrease	0.000926526	1730.5	two-sided	-0.3844	0.6922
BS63	LiCl	QHCl	17	13.74	21.22	7.48	Increase	1.14715e-17	9	two-sided	0.9928	0.0036
BS63	LiCl	QHCl	18	4.02	1.87333	-2.14667	Decrease	2.98329e-14	2348.5	two-sided	-0.8788	0.9394
BS63	LiCl	QHCl	19	2.42667	3.42	0.993333	Increase	2.73121e-05	644.5	two-sided	0.4844	0.2578
BS63	LiCl	QHCl	20	19.18	20.6467	1.46667	Increase	0.0223542	918.5	two-sided	0.2652	0.3674
BS63	LiCl	QHCl	21	2.01333	2.32667	0.313333	Increase	0.0194306	913.5	two-sided	0.2692	0.3654
BS63	LiCl	QHCl	22	4.92	10.7	5.78	Increase	2.81147e-17	24.5	two-sided	0.9804	0.0098
BS63	LiCl	QHCl	23	1.65333	3.64667	1.99333	Increase	2.55588e-13	193.5	two-sided	0.8452	0.0774
BS63	LiCl	QHCl	24	1.00667	1.45333	0.446667	Increase	0.000848862	771.5	two-sided	0.3828	0.3086
BS63	LiCl	QHCl	25	21.0733	31.9867	10.9133	Increase	6.83544e-18	0	two-sided	1	0
BS63	LiCl	QHCl	27	5.26	6.86	1.6	Increase	6.24344e-09	409.5	two-sided	0.6724	0.1638
BS63	LiCl	QHCl	28	5.88667	8.28667	2.4	Increase	3.11029e-11	288	two-sided	0.7696	0.1152
BS63	LiCl	QHCl	29	2.14	2.99333	0.853333	Increase	0.000324314	730.5	two-sided	0.4156	0.2922
BS63	LiCl	QHCl	31	7.08667	2.94	-4.14667	Decrease	6.98499e-17	2459.5	two-sided	-0.9676	0.9838
BS63	LiCl	QHCl	32	3.37333	6.4	3.02667	Increase	3.33841e-12	241.5	two-sided	0.8068	0.0966
BS63	LiCl	QHCl	33	1.86667	4.14667	2.28	Increase	1.46891e-13	180	two-sided	0.856	0.072
BS63	LiCl	QHCl	34	2.00667	0.82	-1.18667	Decrease	2.81311e-13	2299	two-sided	-0.8392	0.9196
BS63	LiCl	QHCl	35	1.26	1.72667	0.466667	Increase	0.0264248	931	two-sided	0.2552	0.3724
BS63	LiCl	QHCl	36	4.55333	8.15333	3.6	Increase	4.6551e-15	114.5	two-sided	0.9084	0.0458
BS63	LiCl	QHCl	37	6.69333	14.8067	8.11333	Increase	3.66991e-17	28.5	two-sided	0.9772	0.0114
BS63	LiCl	QHCl	38	1.52667	0.306667	-1.22	Decrease	1.77539e-16	2428	two-sided	-0.9424	0.9712
BS63	LiCl	QHCl	39	1.19333	2.01333	0.82	Increase	6.73804e-06	603	two-sided	0.5176	0.2412
BS63	LiCl	QHCl	40	1.55333	4.04667	2.49333	Increase	3.37659e-11	290	two-sided	0.768	0.116
BS63	LiCl	QHCl	41	1.42	3.18667	1.76667	Increase	2.11249e-14	145	two-sided	0.884	0.058
BS63	LiCl	QHCl	42	4.78667	17.98	13.1933	Increase	6.56572e-18	0	two-sided	1	0
BS63	LiCl	QHCl	43	1.27333	1.91333	0.64	Increase	6.66791e-06	602	two-sided	0.5184	0.2408
BS66	LiCl	NaCl	0	4.70909	5.90909	1.2	Increase	0.0481779	964.5	two-sided	0.2284	0.3858
BS66	LiCl	NaCl	1	18.7273	15.4727	-3.25455	Decrease	8.96895e-05	1816.5	two-sided	-0.4532	0.7266
BS66	LiCl	NaCl	2	8.18182	10.3091	2.12727	Increase	8.14224e-07	541	two-sided	0.5672	0.2164
BS66	LiCl	NaCl	3	22.5818	35.7818	13.2	Increase	5.07029e-14	158	two-sided	0.8736	0.0632
BS66	LiCl	Sucrose	1	13.7455	15.4545	1.70909	Increase	0.0332477	941.5	two-sided	0.2468	0.3766
BS66	LiCl	Sucrose	2	11.0909	17.7636	6.67273	Increase	1.83937e-14	141	two-sided	0.8872	0.0564
BS66	LiCl	Sucrose	3	31.6	41.8364	10.2364	Increase	1.59667e-08	430.5	two-sided	0.6556	0.1722
BS66	LiCl	CitricAcid	2	8.74545	17.6	8.85455	Increase	1.41598e-12	223.5	two-sided	0.8212	0.0894
BS66	LiCl	CitricAcid	3	28.9273	35.6909	6.76364	Increase	9.63621e-05	684.5	two-sided	0.4524	0.2738
BS66	LiCl	QHCl	1	16.5455	13.5455	-3	Decrease	3.77253e-06	1917.5	two-sided	-0.534	0.767
BS66	LiCl	QHCl	2	11.6364	15.8182	4.18182	Increase	2.55114e-05	640.5	two-sided	0.4876	0.2562
BS14	Saline	NaCl	0	0.973333	1.54667	0.573333	Increase	0.000764437	769	two-sided	0.3848	0.3076
BS14	Saline	NaCl	1	20.5667	17.82	-2.74667	Decrease	0.0113453	1617.5	two-sided	-0.294	0.647
BS14	Saline	NaCl	2	2.96667	2.12	-0.846667	Decrease	4.43681e-05	1840	two-sided	-0.472	0.736
BS14	Saline	NaCl	8	1.48	2.36667	0.886667	Increase	1.82245e-05	638	two-sided	0.4896	0.2552
BS14	Saline	NaCl	10	6.4	4.30667	-2.09333	Decrease	4.82326e-06	1912.5	two-sided	-0.53	0.765
BS14	Saline	NaCl	11	2.45333	4.4	1.94667	Increase	1.32352e-08	428	two-sided	0.6576	0.1712
BS14	Saline	NaCl	14	2.55333	5.35333	2.8	Increase	2.04986e-11	280	two-sided	0.776	0.112
BS14	Saline	NaCl	15	1.58	4	2.42	Increase	4.68944e-13	203	two-sided	0.8376	0.0812
BS14	Saline	Sucrose	0	0.76	2.01333	1.25333	Increase	7.73232e-13	217.5	two-sided	0.826	0.087
BS14	Saline	Sucrose	2	2.71333	1.56	-1.15333	Decrease	1.02256e-06	1955	two-sided	-0.564	0.782
BS14	Saline	Sucrose	3	2.02	3.36	1.34	Increase	8.18671e-09	417	two-sided	0.6664	0.1668
BS14	Saline	Sucrose	4	2.62	3.48	0.86	Increase	0.000101414	688	two-sided	0.4496	0.2752
BS14	Saline	Sucrose	6	4.50667	3.32667	-1.18	Decrease	0.0150339	1602.5	two-sided	-0.282	0.641
BS14	Saline	Sucrose	7	1.86	2.91333	1.05333	Increase	0.000332539	734	two-sided	0.4128	0.2936
BS14	Saline	Sucrose	8	2.01333	2.85333	0.84	Increase	0.000589388	753.5	two-sided	0.3972	0.3014
BS14	Saline	Sucrose	9	0.9	0.66	-0.24	Decrease	0.0207965	1579.5	two-sided	-0.2636	0.6318
BS14	Saline	Sucrose	10	7.24667	4.61333	-2.63333	Decrease	7.83935e-08	2026.5	two-sided	-0.6212	0.8106
BS14	Saline	Sucrose	11	2.74667	4.17333	1.42667	Increase	6.08467e-05	670	two-sided	0.464	0.268
BS14	Saline	Sucrose	12	0.4	0.933333	0.533333	Increase	0.000224505	726	two-sided	0.4192	0.2904
BS14	Saline	Sucrose	13	0.426667	0.666667	0.24	Increase	0.000799085	781.5	two-sided	0.3748	0.3126
BS14	Saline	Sucrose	14	2.71333	6.28667	3.57333	Increase	1.41789e-05	622	two-sided	0.5024	0.2488
BS14	Saline	Sucrose	15	1.93333	5.02667	3.09333	Increase	3.10103e-14	150	two-sided	0.88	0.06
BS14	Saline	CitricAcid	0	0.64	2.16667	1.52667	Increase	3.79495e-12	252	two-sided	0.7984	0.1008
BS14	Saline	CitricAcid	1	23.9267	8.65333	-15.2733	Decrease	7.31778e-14	2335.5	two-sided	-0.8684	0.9342
BS14	Saline	CitricAcid	3	2.52	5.42667	2.90667	Increase	1.61957e-09	376	two-sided	0.6992	0.1504
BS14	Saline	CitricAcid	4	2.95333	5.58	2.62667	Increase	2.60605e-08	444.5	two-sided	0.6444	0.1778
BS14	Saline	CitricAcid	5	10.04	3.33333	-6.70667	Decrease	4.34277e-14	2345	two-sided	-0.876	0.938
BS14	Saline	CitricAcid	6	4.37333	2.53333	-1.84	Decrease	3.10805e-07	1990	two-sided	-0.592	0.796
BS14	Saline	CitricAcid	7	2.06	4.82667	2.76667	Increase	7.29112e-09	413	two-sided	0.6696	0.1652
BS14	Saline	CitricAcid	8	1.71333	4.02667	2.31333	Increase	3.51753e-16	71.5	two-sided	0.9428	0.0286
BS14	Saline	CitricAcid	9	0.82	10.8867	10.0667	Increase	2.94022e-15	108	two-sided	0.9136	0.0432
BS14	Saline	CitricAcid	10	8.88667	3.40667	-5.48	Decrease	4.72006e-17	2466.5	two-sided	-0.9732	0.9866
BS14	Saline	CitricAcid	11	1.94667	6.78	4.83333	Increase	3.10505e-16	66.5	two-sided	0.9468	0.0266
BS14	Saline	CitricAcid	12	0.306667	2.94	2.63333	Increase	5.0232e-18	9	two-sided	0.9928	0.0036
BS14	Saline	CitricAcid	13	0.673333	2.03333	1.36	Increase	5.57331e-13	209.5	two-sided	0.8324	0.0838
BS14	Saline	CitricAcid	14	2.48	10.2133	7.73333	Increase	6.41719e-18	0	two-sided	1	0
BS14	Saline	CitricAcid	15	2.03333	7.22	5.18667	Increase	7.37669e-18	2.5	two-sided	0.998	0.001
BS14	Saline	QHCl	0	0.506667	1.32	0.813333	Increase	1.8565e-12	245.5	two-sided	0.8036	0.0982
BS14	Saline	QHCl	1	21.5267	10.9933	-10.5333	Decrease	3.35909e-12	2260	two-sided	-0.808	0.904
BS14	Saline	QHCl	2	2.65333	3.24667	0.593333	Increase	0.00820943	868.5	two-sided	0.3052	0.3474
BS14	Saline	QHCl	3	1.64	2.67333	1.03333	Increase	1.15969e-05	616	two-sided	0.5072	0.2464
BS14	Saline	QHCl	4	1.76	2.98	1.22	Increase	3.01468e-08	449.5	two-sided	0.6404	0.1798
BS14	Saline	QHCl	5	9.68667	4.14	-5.54667	Decrease	1.31306e-11	2231	two-sided	-0.7848	0.8924
BS14	Saline	QHCl	6	3.67333	3.34	-0.333333	Decrease	0.0043408	1663	two-sided	-0.3304	0.6652
BS14	Saline	QHCl	7	1.81333	6.12	4.30667	Increase	6.10158e-18	0.5	two-sided	0.9996	0.0002
BS14	Saline	QHCl	8	1.26667	3.53333	2.26667	Increase	2.57932e-15	106.5	two-sided	0.9148	0.0426
BS14	Saline	QHCl	9	0.446667	1.40667	0.96	Increase	1.54632e-12	235.5	two-sided	0.8116	0.0942
BS14	Saline	QHCl	10	7.15333	3.8	-3.35333	Decrease	9.14922e-08	2024.5	two-sided	-0.6196	0.8098
BS14	Saline	QHCl	11	1.77333	5.28667	3.51333	Increase	4.47018e-14	157.5	two-sided	0.874	0.063
BS14	Saline	QHCl	12	0.366667	1.05333	0.686667	Increase	8.34874e-12	281	two-sided	0.7752	0.1124
BS14	Saline	QHCl	13	0.313333	1.29333	0.98	Increase	7.82274e-13	225.5	two-sided	0.8196	0.0902
BS14	Saline	QHCl	14	2.10667	4.16	2.05333	Increase	2.34242e-15	104	two-sided	0.9168	0.0416
BS14	Saline	QHCl	15	1.61333	4.94667	3.33333	Increase	5.63431e-17	40	two-sided	0.968	0.016
BS23	Saline	NaCl	2	2.14667	2.51333	0.366667	Increase	0.0309463	938	two-sided	0.2496	0.3752
BS23	Saline	NaCl	3	5.83333	1.97333	-3.86	Decrease	5.72367e-18	2500	two-sided	-1	1
BS23	Saline	NaCl	5	4.72667	2.18667	-2.54	Decrease	6.97716e-17	2458.5	two-sided	-0.9668	0.9834
BS23	Saline	NaCl	6	5.06667	9.52667	4.46	Increase	7.60022e-14	166	two-sided	0.8672	0.0664
BS23	Saline	NaCl	7	1.60667	2.06667	0.46	Increase	1.48116e-05	627	two-sided	0.4984	0.2508
BS23	Saline	NaCl	9	14.6467	18.4067	3.76	Increase	5.67573e-08	462.5	two-sided	0.63	0.185
BS23	Saline	NaCl	10	25.0667	29.92	4.85333	Increase	2.45991e-07	501.5	two-sided	0.5988	0.2006
BS23	Saline	NaCl	11	4.34	2.69333	-1.64667	Decrease	7.91465e-09	2085	two-sided	-0.668	0.834
BS23	Saline	NaCl	12	10.0933	21.08	10.9867	Increase	7.08099e-18	0.5	two-sided	0.9996	0.0002
BS23	Saline	NaCl	13	8	5.86667	-2.13333	Decrease	3.99016e-09	2102	two-sided	-0.6816	0.8408
BS23	Saline	NaCl	14	7.71333	6.21333	-1.5	Decrease	2.38154e-05	1862.5	two-sided	-0.49	0.745
BS23	Saline	NaCl	15	5.87333	7.15333	1.28	Increase	9.06891e-05	683.5	two-sided	0.4532	0.2734
BS23	Saline	NaCl	16	6.04	9.66	3.62	Increase	1.40211e-12	223.5	two-sided	0.8212	0.0894
BS23	Saline	NaCl	17	2.5	3.22	0.72	Increase	0.000934241	771.5	two-sided	0.3828	0.3086
BS23	Saline	Sucrose	0	2.88667	5.15333	2.26667	Increase	1.32479e-09	373	two-sided	0.7016	0.1492
BS23	Saline	Sucrose	1	2.56667	3.68	1.11333	Increase	3.70139e-05	654	two-sided	0.4768	0.2616
BS23	Saline	Sucrose	2	1.82	2.48	0.66	Increase	0.000852932	769	two-sided	0.3848	0.3076
BS23	Saline	Sucrose	3	5.84667	2.32	-3.52667	Decrease	5.64786e-18	2499.5	two-sided	-0.9996	0.9998
BS23	Saline	Sucrose	4	3.32667	4.06667	0.74	Increase	0.00721209	861.5	two-sided	0.3108	0.3446
BS23	Saline	Sucrose	5	4.38667	3.04	-1.34667	Decrease	1.73803e-06	1942	two-sided	-0.5536	0.7768
BS23	Saline	Sucrose	6	4.36667	9.44667	5.08	Increase	7.17569e-18	2	two-sided	0.9984	0.0008
BS23	Saline	Sucrose	7	1.01333	1.95333	0.94	Increase	3.66125e-09	402	two-sided	0.6784	0.1608
BS23	Saline	Sucrose	8	8	10.44	2.44	Increase	4.27205e-07	517	two-sided	0.5864	0.2068
BS23	Saline	Sucrose	9	13.6133	18.3733	4.76	Increase	4.28611e-10	344.5	two-sided	0.7244	0.1378
BS23	Saline	Sucrose	11	3.56	2.6	-0.96	Decrease	5.65263e-08	2031	two-sided	-0.6248	0.8124
BS23	Saline	Sucrose	12	10.5867	20.2467	9.66	Increase	7.03638e-18	0.5	two-sided	0.9996	0.0002
BS23	Saline	Sucrose	13	8.37333	5.98	-2.39333	Decrease	1.00134e-09	2135	two-sided	-0.708	0.854
BS23	Saline	Sucrose	14	6.32	8.21333	1.89333	Increase	1.32301e-09	372.5	two-sided	0.702	0.149
BS23	Saline	Sucrose	15	5.89333	7.05333	1.16	Increase	8.75419e-06	606.5	two-sided	0.5148	0.2426
BS23	Saline	Sucrose	16	5.02	9.24	4.22	Increase	3.50387e-17	28.5	two-sided	0.9772	0.0114
BS23	Saline	Sucrose	17	2.57333	4.19333	1.62	Increase	1.08352e-11	268	two-sided	0.7856	0.1072
BS23	Saline	CitricAcid	0	2.88667	5.71333	2.82667	Increase	1.58755e-13	181	two-sided	0.8552	0.0724
BS23	Saline	CitricAcid	1	2.98667	4.44	1.45333	Increase	5.99142e-05	669	two-sided	0.4648	0.2676
BS23	Saline	CitricAcid	2	2.30667	3.08	0.773333	Increase	2.30915e-05	640.5	two-sided	0.4876	0.2562
BS23	Saline	CitricAcid	3	6.92667	1.2	-5.72667	Decrease	6.16594e-18	2500	two-sided	-1	1
BS23	Saline	CitricAcid	4	3.49333	4.05333	0.56	Increase	0.006264	855	two-sided	0.316	0.342
BS23	Saline	CitricAcid	5	3.8	1.97333	-1.82667	Decrease	1.48617e-11	2226	two-sided	-0.7808	0.8904
BS23	Saline	CitricAcid	7	1.27333	2.20667	0.933333	Increase	2.00019e-08	443	two-sided	0.6456	0.1772
BS23	Saline	CitricAcid	8	7.85333	9.30667	1.45333	Increase	1.60572e-05	625	two-sided	0.5	0.25
BS23	Saline	CitricAcid	9	13.7733	19.3333	5.56	Increase	3.40576e-12	240.5	two-sided	0.8076	0.0962
BS23	Saline	CitricAcid	10	23	29.8733	6.87333	Increase	1.27096e-15	90.5	two-sided	0.9276	0.0362
BS23	Saline	CitricAcid	11	3.76	2.92667	-0.833333	Decrease	0.00158664	1706.5	two-sided	-0.3652	0.6826
BS23	Saline	CitricAcid	12	9.83333	21.6	11.7667	Increase	1.17405e-17	9	two-sided	0.9928	0.0036
BS23	Saline	CitricAcid	14	5.90667	4.27333	-1.63333	Decrease	4.43951e-09	2098	two-sided	-0.6784	0.8392
BS23	Saline	CitricAcid	15	5.23333	7.98667	2.75333	Increase	6.32926e-14	163.5	two-sided	0.8692	0.0654
BS23	Saline	CitricAcid	16	6.06667	9.08	3.01333	Increase	9.79557e-14	171.5	two-sided	0.8628	0.0686
BS23	Saline	CitricAcid	17	2.14	3.84667	1.70667	Increase	1.43963e-10	324.5	two-sided	0.7404	0.1298
BS23	Saline	QHCl	0	2.99333	4.78667	1.79333	Increase	0.00652177	857	two-sided	0.3144	0.3428
BS23	Saline	QHCl	1	1.97333	4.69333	2.72	Increase	1.34059e-12	223.5	two-sided	0.8212	0.0894
BS23	Saline	QHCl	2	2.02	2.32	0.3	Increase	0.0370116	950.5	two-sided	0.2396	0.3802
BS23	Saline	QHCl	3	6.18667	1.46667	-4.72	Decrease	5.83299e-18	2500	two-sided	-1	1
BS23	Saline	QHCl	4	2.68	3.75333	1.07333	Increase	8.22537e-07	538.5	two-sided	0.5692	0.2154
BS23	Saline	QHCl	5	4.37333	2.56667	-1.80667	Decrease	2.34643e-10	2166	two-sided	-0.7328	0.8664
BS23	Saline	QHCl	6	4.12667	8.92	4.79333	Increase	9.19418e-14	170	two-sided	0.864	0.068
BS23	Saline	QHCl	7	0.813333	1.99333	1.18	Increase	7.62775e-14	174	two-sided	0.8608	0.0696
BS23	Saline	QHCl	8	6.61333	8.4	1.78667	Increase	0.000898167	768.5	two-sided	0.3852	0.3074
BS23	Saline	QHCl	9	17.1067	19.3867	2.28	Increase	0.000137003	697	two-sided	0.4424	0.2788
BS23	Saline	QHCl	12	10.12	19.9133	9.79333	Increase	6.74337e-18	0	two-sided	1	0
BS23	Saline	QHCl	13	8.52	5.06667	-3.45333	Decrease	2.73168e-13	2309	two-sided	-0.8472	0.9236
BS23	Saline	QHCl	14	6.45333	6.99333	0.54	Increase	0.0259036	928	two-sided	0.2576	0.3712
BS23	Saline	QHCl	15	5.22	6.62667	1.40667	Increase	1.76831e-06	558.5	two-sided	0.5532	0.2234
BS23	Saline	QHCl	16	6.66	8.99333	2.33333	Increase	1.61336e-08	431.5	two-sided	0.6548	0.1726
BS24	Saline	NaCl	0	8.78667	6.66667	-2.12	Decrease	9.7201e-10	2135.5	two-sided	-0.7084	0.8542
BS24	Saline	NaCl	1	10.3667	11.2267	0.86	Increase	0.0401996	952.5	two-sided	0.238	0.381
BS24	Saline	NaCl	2	4.26	1.08667	-3.17333	Decrease	9.04266e-18	2493.5	two-sided	-0.9948	0.9974
BS24	Saline	NaCl	3	5.93333	2.62	-3.31333	Decrease	2.6739e-17	2475.5	two-sided	-0.9804	0.9902
BS24	Saline	NaCl	4	9.77333	7.27333	-2.5	Decrease	6.91711e-06	1902	two-sided	-0.5216	0.7608
BS24	Saline	NaCl	6	2.02	5.59333	3.57333	Increase	8.03069e-06	604.5	two-sided	0.5164	0.2418
BS24	Saline	NaCl	7	5.84	19.5267	13.6867	Increase	3.36055e-12	240.5	two-sided	0.8076	0.0962
BS24	Saline	NaCl	8	3.98	6.28667	2.30667	Increase	1.17529e-06	546.5	two-sided	0.5628	0.2186
BS24	Saline	NaCl	9	2.74	3.99333	1.25333	Increase	0.00153038	791	two-sided	0.3672	0.3164
BS24	Saline	NaCl	10	4.42667	3.3	-1.12667	Decrease	0.00278239	1682.5	two-sided	-0.346	0.673
BS24	Saline	NaCl	11	2.74	6.82	4.08	Increase	8.19101e-07	535.5	two-sided	0.5716	0.2142
BS24	Saline	NaCl	12	10.2133	3.81333	-6.4	Decrease	1.19927e-17	2490	two-sided	-0.992	0.996
BS24	Saline	NaCl	13	8	3.81333	-4.18667	Decrease	3.29956e-16	2433	two-sided	-0.9464	0.9732
BS24	Saline	NaCl	14	23.5533	2.56667	-20.9867	Decrease	6.66151e-18	2500	two-sided	-1	1
BS24	Saline	NaCl	15	7.04667	5.78	-1.26667	Decrease	1.58465e-05	1876	two-sided	-0.5008	0.7504
BS24	Saline	NaCl	17	4.31333	12.4733	8.16	Increase	4.5541e-07	519	two-sided	0.5848	0.2076
BS24	Saline	NaCl	18	13.6733	20.0533	6.38	Increase	1.83584e-16	56	two-sided	0.9552	0.0224
BS24	Saline	NaCl	19	4.36667	2.26667	-2.1	Decrease	5.2594e-11	2200.5	two-sided	-0.7604	0.8802
BS24	Saline	NaCl	20	12.4	25.5467	13.1467	Increase	6.89281e-18	0	two-sided	1	0
BS24	Saline	Sucrose	0	10.14	5.09333	-5.04667	Decrease	8.00173e-17	2458	two-sided	-0.9664	0.9832
BS24	Saline	Sucrose	1	10.8733	12.2733	1.4	Increase	0.000239166	717.5	two-sided	0.426	0.287
BS24	Saline	Sucrose	2	2.94667	0.746667	-2.2	Decrease	7.24096e-18	2493.5	two-sided	-0.9948	0.9974
BS24	Saline	Sucrose	3	5.46667	3.4	-2.06667	Decrease	5.89854e-11	2197	two-sided	-0.7576	0.8788
BS24	Saline	Sucrose	6	2.24667	5.72	3.47333	Increase	1.80603e-09	379.5	two-sided	0.6964	0.1518
BS24	Saline	Sucrose	7	5.57333	20.18	14.6067	Increase	6.0545e-14	161.5	two-sided	0.8708	0.0646
BS24	Saline	Sucrose	8	4.04667	6.74	2.69333	Increase	1.12291e-11	266.5	two-sided	0.7868	0.1066
BS24	Saline	Sucrose	9	2.91333	4.55333	1.64	Increase	2.64915e-05	641	two-sided	0.4872	0.2564
BS24	Saline	Sucrose	12	8.34667	2.88	-5.46667	Decrease	7.34045e-16	2418.5	two-sided	-0.9348	0.9674
BS24	Saline	Sucrose	13	7.86667	4.24667	-3.62	Decrease	2.04238e-16	2440.5	two-sided	-0.9524	0.9762
BS24	Saline	Sucrose	14	25.38	2.51333	-22.8667	Decrease	6.42301e-18	2500	two-sided	-1	1
BS24	Saline	Sucrose	15	8.14	10.08	1.94	Increase	0.00976573	1625	two-sided	-0.3	0.65
BS24	Saline	Sucrose	16	4.36667	7.87333	3.50667	Increase	0.000954036	771	two-sided	0.3832	0.3084
BS24	Saline	Sucrose	17	3.34667	8.14667	4.8	Increase	0.000866816	767	two-sided	0.3864	0.3068
BS24	Saline	Sucrose	18	15.58	21.8467	6.26667	Increase	7.47841e-14	165.5	two-sided	0.8676	0.0662
BS24	Saline	Sucrose	19	3.97333	2.77333	-1.2	Decrease	0.000127199	1804.5	two-sided	-0.4436	0.7218
BS24	Saline	Sucrose	20	13.8	23.2467	9.44667	Increase	5.10309e-17	34	two-sided	0.9728	0.0136
BS24	Saline	CitricAcid	1	12.0133	10.28	-1.73333	Decrease	2.73914e-05	1857.5	two-sided	-0.486	0.743
BS24	Saline	CitricAcid	2	2.86667	1.08	-1.78667	Decrease	1.88314e-13	2311	two-sided	-0.8488	0.9244
BS24	Saline	CitricAcid	3	5.88667	3.88	-2.00667	Decrease	3.67874e-08	2047.5	two-sided	-0.638	0.819
BS24	Saline	CitricAcid	4	12.44	8.69333	-3.74667	Decrease	9.37177e-07	1961.5	two-sided	-0.5692	0.7846
BS24	Saline	CitricAcid	5	7.2	8.57333	1.37333	Increase	0.00276323	816	two-sided	0.3472	0.3264
BS24	Saline	CitricAcid	6	2.22667	3.02667	0.8	Increase	0.00124719	783	two-sided	0.3736	0.3132
BS24	Saline	CitricAcid	7	5.42667	10.3333	4.90667	Increase	2.51976e-11	283	two-sided	0.7736	0.1132
BS24	Saline	CitricAcid	8	3.84667	5.09333	1.24667	Increase	6.80798e-05	674	two-sided	0.4608	0.2696
BS24	Saline	CitricAcid	11	2.90667	8.31333	5.40667	Increase	3.39266e-16	67	two-sided	0.9464	0.0268
BS24	Saline	CitricAcid	12	10.7133	8.42667	-2.28667	Decrease	0.00106893	1724.5	two-sided	-0.3796	0.6898
BS24	Saline	CitricAcid	13	7.44667	5.84667	-1.6	Decrease	0.0107486	1620	two-sided	-0.296	0.648
BS24	Saline	CitricAcid	14	24.7467	1.28	-23.4667	Decrease	6.17575e-18	2500	two-sided	-1	1
BS24	Saline	CitricAcid	15	7.82	44.5667	36.7467	Increase	6.75558e-18	0	two-sided	1	0
BS24	Saline	CitricAcid	16	4.26667	8.01333	3.74667	Increase	9.74401e-14	171	two-sided	0.8632	0.0684
BS24	Saline	CitricAcid	17	5.06667	0.84	-4.22667	Decrease	7.15576e-16	2416	two-sided	-0.9328	0.9664
BS24	Saline	CitricAcid	18	13.4267	17.9467	4.52	Increase	1.43513e-10	320	two-sided	0.744	0.128
BS24	Saline	CitricAcid	19	4.56	1.53333	-3.02667	Decrease	1.42038e-13	2319	two-sided	-0.8552	0.9276
BS24	Saline	CitricAcid	20	12.04	20.76	8.72	Increase	1.27336e-16	50	two-sided	0.96	0.02
BS24	Saline	QHCl	0	8.99333	7.87333	-1.12	Decrease	0.00276847	1683.5	two-sided	-0.3468	0.6734
BS24	Saline	QHCl	1	10.32	9.21333	-1.10667	Decrease	0.00792646	1635	two-sided	-0.308	0.654
BS24	Saline	QHCl	2	2.98	0.566667	-2.41333	Decrease	2.16108e-15	2393.5	two-sided	-0.9148	0.9574
BS24	Saline	QHCl	3	7.54667	4.02	-3.52667	Decrease	1.29471e-14	2366.5	two-sided	-0.8932	0.9466
BS24	Saline	QHCl	5	6.06	8.40667	2.34667	Increase	1.35033e-09	371.5	two-sided	0.7028	0.1486
BS24	Saline	QHCl	7	5.45333	10.9333	5.48	Increase	4.00584e-08	454	two-sided	0.6368	0.1816
BS24	Saline	QHCl	9	2.96667	2.54	-0.426667	Decrease	0.045741	1538.5	two-sided	-0.2308	0.6154
BS24	Saline	QHCl	10	3.70667	2.12	-1.58667	Decrease	5.91154e-07	1972	two-sided	-0.5776	0.7888
BS24	Saline	QHCl	11	2.53333	4.98667	2.45333	Increase	2.10937e-11	280	two-sided	0.776	0.112
BS24	Saline	QHCl	13	6.88	4.94667	-1.93333	Decrease	6.44569e-08	2033	two-sided	-0.6264	0.8132
BS24	Saline	QHCl	14	23.6867	1.02	-22.6667	Decrease	6.31755e-18	2500	two-sided	-1	1
BS24	Saline	QHCl	15	7.44667	18.9867	11.54	Increase	8.05777e-16	82	two-sided	0.9344	0.0328
BS24	Saline	QHCl	16	3.89333	5.56	1.66667	Increase	0.00409483	834.5	two-sided	0.3324	0.3338
BS24	Saline	QHCl	17	5.00667	1.69333	-3.31333	Decrease	5.83518e-15	2381	two-sided	-0.9048	0.9524
BS24	Saline	QHCl	19	3.60667	1.03333	-2.57333	Decrease	3.48529e-16	2430	two-sided	-0.944	0.972
BS24	Saline	QHCl	20	12.5333	13.7667	1.23333	Increase	0.0200172	912.5	two-sided	0.27	0.365
BS26	Saline	NaCl	1	2.56	36.5467	33.9867	Increase	6.81539e-18	0	two-sided	1	0
BS26	Saline	NaCl	2	2.08667	7.73333	5.64667	Increase	6.04383e-18	0	two-sided	1	0
BS26	Saline	NaCl	3	1.00667	1.2	0.193333	Increase	0.0441475	966	two-sided	0.2272	0.3864
BS26	Saline	NaCl	4	6.44667	7.92	1.47333	Increase	4.22717e-05	657	two-sided	0.4744	0.2628
BS26	Saline	NaCl	5	1.52667	1.10667	-0.42	Decrease	0.00679484	1639.5	two-sided	-0.3116	0.6558
BS26	Saline	NaCl	7	14.5267	17.4667	2.94	Increase	6.85619e-10	355.5	two-sided	0.7156	0.1422
BS26	Saline	NaCl	9	7.06667	16.7733	9.70667	Increase	1.04162e-17	7	two-sided	0.9944	0.0028
BS26	Saline	NaCl	10	8.19333	15.7867	7.59333	Increase	1.92832e-17	17.5	two-sided	0.986	0.007
BS26	Saline	NaCl	11	7.68667	17.52	9.83333	Increase	6.8077e-18	0	two-sided	1	0
BS26	Saline	NaCl	12	3.36	4.18	0.82	Increase	0.00692553	859.5	two-sided	0.3124	0.3438
BS26	Saline	NaCl	13	2.10667	4.14	2.03333	Increase	1.15962e-10	319	two-sided	0.7448	0.1276
BS26	Saline	NaCl	16	6.57333	18.5067	11.9333	Increase	6.12913e-17	37.5	two-sided	0.97	0.015
BS26	Saline	NaCl	17	6.76667	13.5333	6.76667	Increase	8.54813e-17	43.5	two-sided	0.9652	0.0174
BS26	Saline	NaCl	18	12.26	14.8067	2.54667	Increase	3.92402e-07	514.5	two-sided	0.5884	0.2058
BS26	Saline	NaCl	19	10.2	11.1533	0.953333	Increase	0.00806411	866	two-sided	0.3072	0.3464
BS26	Saline	NaCl	20	10.18	13.3067	3.12667	Increase	9.46142e-10	363	two-sided	0.7096	0.1452
BS26	Saline	NaCl	21	2.87333	1.98667	-0.886667	Decrease	0.00145338	1709	two-sided	-0.3672	0.6836
BS26	Saline	NaCl	22	12.4533	28.4	15.9467	Increase	6.69021e-18	0	two-sided	1	0
BS26	Saline	NaCl	23	6.42667	13.3467	6.92	Increase	6.91506e-18	0.5	two-sided	0.9996	0.0002
BS26	Saline	NaCl	24	3.50667	3.06667	-0.44	Decrease	0.0226343	1579	two-sided	-0.2632	0.6316
BS26	Saline	NaCl	25	2.49333	5.92	3.42667	Increase	7.6937e-14	166.5	two-sided	0.8668	0.0666
BS26	Saline	NaCl	26	5.64667	10.6267	4.98	Increase	3.83909e-17	29.5	two-sided	0.9764	0.0118
BS26	Saline	NaCl	27	4.32667	10.2467	5.92	Increase	1.58057e-16	54	two-sided	0.9568	0.0216
BS26	Saline	Sucrose	0	1.88	2.9	1.02	Increase	0.000237006	718	two-sided	0.4256	0.2872
BS26	Saline	Sucrose	1	2.95333	35.1867	32.2333	Increase	6.59402e-18	0	two-sided	1	0
BS26	Saline	Sucrose	2	1.92	9.62	7.7	Increase	6.12127e-18	0	two-sided	1	0
BS26	Saline	Sucrose	3	1.12667	1.9	0.773333	Increase	8.62899e-06	608.5	two-sided	0.5132	0.2434
BS26	Saline	Sucrose	4	5.92	7.96	2.04	Increase	2.44995e-09	386.5	two-sided	0.6908	0.1546
BS26	Saline	Sucrose	5	1.85333	1.36667	-0.486667	Decrease	0.0152305	1596	two-sided	-0.2768	0.6384
BS26	Saline	Sucrose	6	1.06667	2.09333	1.02667	Increase	4.81177e-09	407.5	two-sided	0.674	0.163
BS26	Saline	Sucrose	8	3.46	1.72667	-1.73333	Decrease	3.23393e-12	2257.5	two-sided	-0.806	0.903
BS26	Saline	Sucrose	9	5.72	17.36	11.64	Increase	6.72966e-18	0	two-sided	1	0
BS26	Saline	Sucrose	10	7.19333	18.5333	11.34	Increase	6.58805e-18	0	two-sided	1	0
BS26	Saline	Sucrose	11	8.03333	10.26	2.22667	Increase	2.00262e-06	561	two-sided	0.5512	0.2244
BS26	Saline	Sucrose	12	2.3	5.40667	3.10667	Increase	2.57629e-16	64	two-sided	0.9488	0.0256
BS26	Saline	Sucrose	13	1.92	5.93333	4.01333	Increase	2.2354e-16	60.5	two-sided	0.9516	0.0242
BS26	Saline	Sucrose	14	2.82	3.97333	1.15333	Increase	1.28917e-06	549.5	two-sided	0.5604	0.2198
BS26	Saline	Sucrose	15	0.66	1.56	0.9	Increase	2.08398e-10	337	two-sided	0.7304	0.1348
BS26	Saline	Sucrose	16	5.74667	14.9533	9.20667	Increase	1.1354e-17	8.5	two-sided	0.9932	0.0034
BS26	Saline	Sucrose	17	6.96	11.2667	4.30667	Increase	1.30787e-16	51.5	two-sided	0.9588	0.0206
BS26	Saline	Sucrose	19	10.1267	8.26	-1.86667	Decrease	1.88727e-06	1940.5	two-sided	-0.5524	0.7762
BS26	Saline	Sucrose	20	11.32	17.1	5.78	Increase	4.30361e-17	31.5	two-sided	0.9748	0.0126
BS26	Saline	Sucrose	22	12.04	21.6267	9.58667	Increase	2.54629e-17	22	two-sided	0.9824	0.0088
BS26	Saline	Sucrose	23	6.18	22.76	16.58	Increase	6.70081e-18	0	two-sided	1	0
BS26	Saline	Sucrose	24	3.59333	5.10667	1.51333	Increase	3.27891e-07	510.5	two-sided	0.5916	0.2042
BS26	Saline	Sucrose	25	2.06667	6.35333	4.28667	Increase	9.08046e-18	7	two-sided	0.9944	0.0028
BS26	Saline	Sucrose	26	5.15333	14.3733	9.22	Increase	6.00137e-18	0	two-sided	1	0
BS26	Saline	Sucrose	27	4.54	13.84	9.3	Increase	6.66905e-18	0	two-sided	1	0
BS26	Saline	CitricAcid	0	1.76	3.38667	1.62667	Increase	5.83283e-10	354	two-sided	0.7168	0.1416
BS26	Saline	CitricAcid	1	2.07333	30.18	28.1067	Increase	6.42883e-18	0	two-sided	1	0
BS26	Saline	CitricAcid	2	2.64667	8.36	5.71333	Increase	2.72894e-17	24	two-sided	0.9808	0.0096
BS26	Saline	CitricAcid	3	1.14	1.89333	0.753333	Increase	0.000291223	727	two-sided	0.4184	0.2908
BS26	Saline	CitricAcid	5	1.35333	0.72	-0.633333	Decrease	5.27367e-05	1826.5	two-sided	-0.4612	0.7306
BS26	Saline	CitricAcid	7	13.58	17.5067	3.92667	Increase	2.03866e-10	328	two-sided	0.7376	0.1312
BS26	Saline	CitricAcid	9	6.12667	13.6	7.47333	Increase	7.80124e-16	81.5	two-sided	0.9348	0.0326
BS26	Saline	CitricAcid	10	8.28667	13.3467	5.06	Increase	8.26676e-12	259	two-sided	0.7928	0.1036
BS26	Saline	CitricAcid	11	7.62667	15.6733	8.04667	Increase	3.56238e-15	108.5	two-sided	0.9132	0.0434
BS26	Saline	CitricAcid	12	3.02667	4.83333	1.80667	Increase	1.94079e-06	561	two-sided	0.5512	0.2244
BS26	Saline	CitricAcid	13	1.66	5.32667	3.66667	Increase	4.80557e-17	36.5	two-sided	0.9708	0.0146
BS26	Saline	CitricAcid	15	0.626667	1.04667	0.42	Increase	0.00143233	798.5	two-sided	0.3612	0.3194
BS26	Saline	CitricAcid	16	6.08667	20.3133	14.2267	Increase	6.64045e-18	0	two-sided	1	0
BS26	Saline	CitricAcid	17	7.08667	15.2067	8.12	Increase	5.48027e-16	75.5	two-sided	0.9396	0.0302
BS26	Saline	CitricAcid	19	10.8333	15.0467	4.21333	Increase	7.27075e-11	305.5	two-sided	0.7556	0.1222
BS26	Saline	CitricAcid	20	11.52	16.7667	5.24667	Increase	8.00986e-13	211.5	two-sided	0.8308	0.0846
BS26	Saline	CitricAcid	21	2.44667	3.54	1.09333	Increase	8.41449e-05	681.5	two-sided	0.4548	0.2726
BS26	Saline	CitricAcid	22	12.6267	22.0933	9.46667	Increase	1.12039e-15	88	two-sided	0.9296	0.0352
BS26	Saline	CitricAcid	23	7.94667	16.0867	8.14	Increase	2.33858e-15	101	two-sided	0.9192	0.0404
BS26	Saline	CitricAcid	24	3.86	4.30667	0.446667	Increase	0.00952116	875.5	two-sided	0.2996	0.3502
BS26	Saline	CitricAcid	25	2.00667	6.95333	4.94667	Increase	2.05778e-17	20	two-sided	0.984	0.008
BS26	Saline	CitricAcid	26	5.40667	15.12	9.71333	Increase	9.74413e-18	7	two-sided	0.9944	0.0028
BS26	Saline	CitricAcid	27	4.62667	15.1267	10.5	Increase	6.76475e-18	0	two-sided	1	0
BS26	Saline	QHCl	1	1.98	41.1667	39.1867	Increase	5.89174e-18	0	two-sided	1	0
BS26	Saline	QHCl	2	1.89333	8.42	6.52667	Increase	5.93482e-18	0	two-sided	1	0
BS26	Saline	QHCl	5	0.773333	0.26	-0.513333	Decrease	1.00943e-09	2111	two-sided	-0.6888	0.8444
BS26	Saline	QHCl	6	0.94	1.37333	0.433333	Increase	0.000790567	772.5	two-sided	0.382	0.309
BS26	Saline	QHCl	8	3.17333	2.18667	-0.986667	Decrease	5.73365e-06	1905.5	two-sided	-0.5244	0.7622
BS26	Saline	QHCl	9	5.2	15.9733	10.7733	Increase	6.63144e-18	0	two-sided	1	0
BS26	Saline	QHCl	10	6.72667	16.3667	9.64	Increase	7.16188e-18	1	two-sided	0.9992	0.0004
BS26	Saline	QHCl	11	7.04667	12.9467	5.9	Increase	1.75526e-17	16.5	two-sided	0.9868	0.0066
BS26	Saline	QHCl	12	2.87333	4.66	1.78667	Increase	1.26293e-09	371.5	two-sided	0.7028	0.1486
BS26	Saline	QHCl	13	1.96667	4.40667	2.44	Increase	1.1385e-15	91	two-sided	0.9272	0.0364
BS26	Saline	QHCl	15	0.746667	1.4	0.653333	Increase	4.06055e-08	465.5	two-sided	0.6276	0.1862
BS26	Saline	QHCl	16	6.41333	20.6067	14.1933	Increase	6.69172e-18	0	two-sided	1	0
BS26	Saline	QHCl	17	6.52	16.0133	9.49333	Increase	6.25194e-18	0	two-sided	1	0
BS26	Saline	QHCl	18	12.9533	15.7933	2.84	Increase	1.43163e-05	621	two-sided	0.5032	0.2484
BS26	Saline	QHCl	19	11.6333	14.06	2.42667	Increase	3.69731e-09	396	two-sided	0.6832	0.1584
BS26	Saline	QHCl	20	10.2133	13.1533	2.94	Increase	1.6237e-12	226.5	two-sided	0.8188	0.0906
BS26	Saline	QHCl	22	12.18	24.54	12.36	Increase	6.71598e-18	0	two-sided	1	0
BS26	Saline	QHCl	23	5.78667	13.8733	8.08667	Increase	6.94831e-18	1	two-sided	0.9992	0.0004
BS26	Saline	QHCl	25	1.89333	5.24	3.34667	Increase	3.81749e-16	71.5	two-sided	0.9428	0.0286
BS26	Saline	QHCl	26	5.53333	12.9533	7.42	Increase	6.62244e-18	0	two-sided	1	0
BS26	Saline	QHCl	27	3.7	9.92667	6.22667	Increase	6.22221e-18	0	two-sided	1	0
BS35	Saline	NaCl	0	2.05333	2.58667	0.533333	Increase	0.000873866	770	two-sided	0.384	0.308
BS35	Saline	NaCl	1	1.66667	2.65333	0.986667	Increase	1.70829e-07	498	two-sided	0.6016	0.1992
BS35	Saline	NaCl	2	1.66	2.27333	0.613333	Increase	1.40389e-05	626	two-sided	0.4992	0.2504
BS35	Saline	NaCl	3	1.34	2.51333	1.17333	Increase	9.39383e-07	543.5	two-sided	0.5652	0.2174
BS35	Saline	NaCl	4	5.12	4.24	-0.88	Decrease	0.00101434	1725.5	two-sided	-0.3804	0.6902
BS35	Saline	NaCl	5	0.633333	0.0333333	-0.6	Decrease	4.80983e-14	2252.5	two-sided	-0.802	0.901
BS35	Saline	NaCl	7	5.47333	7.18667	1.71333	Increase	7.65573e-08	472.5	two-sided	0.622	0.189
BS35	Saline	NaCl	11	8.61333	12.4467	3.83333	Increase	8.93658e-15	126.5	two-sided	0.8988	0.0506
BS35	Saline	NaCl	12	9.62	11.6333	2.01333	Increase	3.30502e-06	576	two-sided	0.5392	0.2304
BS35	Saline	Sucrose	0	2.42	2.04667	-0.373333	Decrease	0.0149911	1600	two-sided	-0.28	0.64
BS35	Saline	Sucrose	1	2.58667	3.67333	1.08667	Increase	1.92859e-05	632	two-sided	0.4944	0.2528
BS35	Saline	Sucrose	2	1.92	2.44667	0.526667	Increase	0.00562872	851	two-sided	0.3192	0.3404
BS35	Saline	Sucrose	3	1.05333	1.91333	0.86	Increase	1.37919e-07	491.5	two-sided	0.6068	0.1966
BS35	Saline	Sucrose	5	0.8	0.133333	-0.666667	Decrease	1.19018e-12	2242.5	two-sided	-0.794	0.897
BS35	Saline	Sucrose	6	3.54	2.32	-1.22	Decrease	8.94715e-06	1892.5	two-sided	-0.514	0.757
BS35	Saline	Sucrose	8	0.493333	0.82	0.326667	Increase	0.000495122	758.5	two-sided	0.3932	0.3034
BS35	Saline	Sucrose	9	1.56	2.70667	1.14667	Increase	2.32817e-09	389.5	two-sided	0.6884	0.1558
BS35	Saline	Sucrose	10	1.15333	1.38	0.226667	Increase	0.0402524	957	two-sided	0.2344	0.3828
BS35	Saline	Sucrose	12	11.64	14.1867	2.54667	Increase	2.19298e-08	439	two-sided	0.6488	0.1756
BS35	Saline	CitricAcid	0	1.91333	2.41333	0.5	Increase	0.00628242	856	two-sided	0.3152	0.3424
BS35	Saline	CitricAcid	1	1.91333	3.52	1.60667	Increase	3.86901e-12	247	two-sided	0.8024	0.0988
BS35	Saline	CitricAcid	2	1.53333	2.42	0.886667	Increase	6.38384e-09	414.5	two-sided	0.6684	0.1658
BS35	Saline	CitricAcid	3	1.06667	1.52667	0.46	Increase	0.00468872	844.5	two-sided	0.3244	0.3378
BS35	Saline	CitricAcid	4	3.68	4.58	0.9	Increase	0.00070636	760	two-sided	0.392	0.304
BS35	Saline	CitricAcid	5	0.606667	0.28	-0.326667	Decrease	5.82371e-06	1884.5	two-sided	-0.5076	0.7538
BS35	Saline	CitricAcid	7	5.09333	5.78	0.686667	Increase	0.0220351	918.5	two-sided	0.2652	0.3674
BS35	Saline	CitricAcid	8	0.806667	0.266667	-0.54	Decrease	5.7019e-09	2064	two-sided	-0.6512	0.8256
BS35	Saline	CitricAcid	9	1.2	1.82	0.62	Increase	1.90414e-06	569.5	two-sided	0.5444	0.2278
BS35	Saline	CitricAcid	11	8.39333	10.4867	2.09333	Increase	2.63339e-06	569	two-sided	0.5448	0.2276
BS35	Saline	CitricAcid	12	9.76667	13.7333	3.96667	Increase	1.18884e-12	220	two-sided	0.824	0.088
BS35	Saline	QHCl	0	1.88667	3.45333	1.56667	Increase	1.73123e-11	277.5	two-sided	0.778	0.111
BS35	Saline	QHCl	1	1.58667	2.92667	1.34	Increase	1.69499e-11	278.5	two-sided	0.7772	0.1114
BS35	Saline	QHCl	2	1.82	2.24667	0.426667	Increase	0.0054265	850	two-sided	0.32	0.34
BS35	Saline	QHCl	3	0.793333	2.24	1.44667	Increase	5.85844e-16	83.5	two-sided	0.9332	0.0334
BS35	Saline	QHCl	5	0.64	0.26	-0.38	Decrease	1.78701e-06	1913.5	two-sided	-0.5308	0.7654
BS35	Saline	QHCl	9	1.12667	2.25333	1.12667	Increase	5.24563e-10	354.5	two-sided	0.7164	0.1418
BS35	Saline	QHCl	10	0.726667	1.82	1.09333	Increase	5.60454e-11	306	two-sided	0.7552	0.1224
BS35	Saline	QHCl	11	8.96667	11.6067	2.64	Increase	3.80416e-09	396	two-sided	0.6832	0.1584
BS35	Saline	QHCl	12	9.7	13.66	3.96	Increase	4.67449e-16	73	two-sided	0.9416	0.0292
BS63	Saline	NaCl	0	2.5	9.59333	7.09333	Increase	2.92357e-17	25.5	two-sided	0.9796	0.0102
BS63	Saline	NaCl	1	3.50667	4.25333	0.746667	Increase	0.00188371	800	two-sided	0.36	0.32
BS63	Saline	NaCl	2	17.5867	34.6067	17.02	Increase	1.92784e-17	17	two-sided	0.9864	0.0068
BS63	Saline	NaCl	3	4.40667	10.0267	5.62	Increase	2.58156e-16	62.5	two-sided	0.95	0.025
BS63	Saline	NaCl	4	1.62	2.34667	0.726667	Increase	1.97817e-06	566.5	two-sided	0.5468	0.2266
BS63	Saline	NaCl	5	2.02	0.793333	-1.22667	Decrease	1.10667e-13	2318	two-sided	-0.8544	0.9272
BS63	Saline	NaCl	6	11.16	9.95333	-1.20667	Decrease	0.0010245	1725.5	two-sided	-0.3804	0.6902
BS63	Saline	NaCl	7	3.40667	4.36667	0.96	Increase	3.21516e-05	649	two-sided	0.4808	0.2596
BS63	Saline	NaCl	8	3.07333	3.3	0.226667	Increase	0.00803557	866.5	two-sided	0.3068	0.3466
BS63	Saline	NaCl	9	1.21333	1.96667	0.753333	Increase	1.6774e-07	496	two-sided	0.6032	0.1984
BS63	Saline	NaCl	11	9.73333	16.0133	6.28	Increase	6.88893e-14	163.5	two-sided	0.8692	0.0654
BS63	Saline	NaCl	12	7.91333	10.54	2.62667	Increase	2.06519e-11	279	two-sided	0.7768	0.1116
BS63	Saline	NaCl	13	5.02667	9.76667	4.74	Increase	1.07109e-12	217.5	two-sided	0.826	0.087
BS63	Saline	NaCl	14	11.48	21.48	10	Increase	6.70232e-18	0	two-sided	1	0
BS63	Saline	NaCl	15	2.28667	1.16	-1.12667	Decrease	6.03853e-10	2141	two-sided	-0.7128	0.8564
BS63	Saline	NaCl	17	3.66667	1.72	-1.94667	Decrease	5.45845e-14	2337.5	two-sided	-0.87	0.935
BS63	Saline	NaCl	18	2.01333	0.68	-1.33333	Decrease	2.19037e-14	2347	two-sided	-0.8776	0.9388
BS63	Saline	NaCl	19	3.43333	2.17333	-1.26	Decrease	4.48617e-07	1980	two-sided	-0.584	0.792
BS63	Saline	NaCl	20	2.02667	3.52	1.49333	Increase	3.50555e-10	344	two-sided	0.7248	0.1376
BS63	Saline	NaCl	21	5.22667	12.8	7.57333	Increase	6.60597e-18	0	two-sided	1	0
BS63	Saline	NaCl	22	6.39333	11.8	5.40667	Increase	1.52229e-14	135.5	two-sided	0.8916	0.0542
BS63	Saline	NaCl	23	0.88	0.606667	-0.273333	Decrease	0.00711537	1632.5	two-sided	-0.306	0.653
BS63	Saline	NaCl	24	6.60667	2.28	-4.32667	Decrease	6.31325e-18	2500	two-sided	-1	1
BS63	Saline	NaCl	25	14.4733	20.54	6.06667	Increase	6.79637e-13	208	two-sided	0.8336	0.0832
BS63	Saline	NaCl	26	2.18667	0.733333	-1.45333	Decrease	3.51792e-13	2285	two-sided	-0.828	0.914
BS63	Saline	NaCl	28	1.76	3.56667	1.80667	Increase	4.53078e-13	204.5	two-sided	0.8364	0.0818
BS63	Saline	NaCl	29	1.3	1.80667	0.506667	Increase	0.000994285	775.5	two-sided	0.3796	0.3102
BS63	Saline	NaCl	30	6.78	14.5933	7.81333	Increase	1.35253e-13	176.5	two-sided	0.8588	0.0706
BS63	Saline	NaCl	31	9.86667	4.01333	-5.85333	Decrease	2.68818e-17	2476	two-sided	-0.9808	0.9904
BS63	Saline	Sucrose	0	3.08	11.2333	8.15333	Increase	1.83994e-15	97.5	two-sided	0.922	0.039
BS63	Saline	Sucrose	2	15.1133	30.1667	15.0533	Increase	4.18924e-17	30.5	two-sided	0.9756	0.0122
BS63	Saline	Sucrose	3	3.40667	8.38667	4.98	Increase	4.59308e-16	72.5	two-sided	0.942	0.029
BS63	Saline	Sucrose	4	1.60667	2.98	1.37333	Increase	4.28146e-11	299	two-sided	0.7608	0.1196
BS63	Saline	Sucrose	5	3.40667	1.58	-1.82667	Decrease	2.25222e-13	2309.5	two-sided	-0.8476	0.9238
BS63	Saline	Sucrose	6	11.7267	10.8333	-0.893333	Decrease	0.0338528	1557.5	two-sided	-0.246	0.623
BS63	Saline	Sucrose	9	0.96	1.56667	0.606667	Increase	7.11694e-07	541	two-sided	0.5672	0.2164
BS63	Saline	Sucrose	11	8.30667	18.5933	10.2867	Increase	6.84008e-18	0	two-sided	1	0
BS63	Saline	Sucrose	12	5.87333	8.52	2.64667	Increase	1.23475e-12	222	two-sided	0.8224	0.0888
BS63	Saline	Sucrose	13	6.19333	9.92	3.72667	Increase	8.79106e-11	309.5	two-sided	0.7524	0.1238
BS63	Saline	Sucrose	14	12.62	21.12	8.5	Increase	2.18256e-16	59	two-sided	0.9528	0.0236
BS63	Saline	Sucrose	15	1.92	0.6	-1.32	Decrease	1.72228e-12	2266.5	two-sided	-0.8132	0.9066
BS63	Saline	Sucrose	17	3.47333	2.76	-0.713333	Decrease	0.000227388	1780	two-sided	-0.424	0.712
BS63	Saline	Sucrose	18	1.99333	1.31333	-0.68	Decrease	1.86307e-05	1865.5	two-sided	-0.4924	0.7462
BS63	Saline	Sucrose	19	3.72	1.81333	-1.90667	Decrease	2.30136e-11	2217	two-sided	-0.7736	0.8868
BS63	Saline	Sucrose	20	2.27333	3.5	1.22667	Increase	1.51582e-08	433.5	two-sided	0.6532	0.1734
BS63	Saline	Sucrose	21	5.25333	10.5333	5.28	Increase	7.58934e-16	81.5	two-sided	0.9348	0.0326
BS63	Saline	Sucrose	22	6.78667	9.16	2.37333	Increase	2.76601e-09	388	two-sided	0.6896	0.1552
BS63	Saline	Sucrose	23	1.37333	1.66	0.286667	Increase	0.0110471	885	two-sided	0.292	0.354
BS63	Saline	Sucrose	24	4.47333	1.9	-2.57333	Decrease	1.47371e-11	2228	two-sided	-0.7824	0.8912
BS63	Saline	Sucrose	25	12.66	19.42	6.76	Increase	2.71917e-11	283.5	two-sided	0.7732	0.1134
BS63	Saline	Sucrose	26	2.84	0.633333	-2.20667	Decrease	4.90622e-18	2500	two-sided	-1	1
BS63	Saline	Sucrose	28	1.5	2.86	1.36	Increase	3.59429e-08	454.5	two-sided	0.6364	0.1818
BS63	Saline	Sucrose	30	5.63333	12.6267	6.99333	Increase	1.88222e-17	18	two-sided	0.9856	0.0072
BS63	Saline	Sucrose	31	10.2333	6.14	-4.09333	Decrease	7.10984e-14	2334.5	two-sided	-0.8676	0.9338
BS63	Saline	CitricAcid	0	2.78	9.82	7.04	Increase	5.63427e-18	0	two-sided	1	0
BS63	Saline	CitricAcid	2	19.6333	28.4667	8.83333	Increase	2.78585e-15	104	two-sided	0.9168	0.0416
BS63	Saline	CitricAcid	3	4.34	5.97333	1.63333	Increase	1.3926e-07	487.5	two-sided	0.61	0.195
BS63	Saline	CitricAcid	4	2.12	2.43333	0.313333	Increase	0.0353415	946.5	two-sided	0.2428	0.3786
BS63	Saline	CitricAcid	5	2.29333	0.893333	-1.4	Decrease	1.25158e-08	2069.5	two-sided	-0.6556	0.8278
BS63	Saline	CitricAcid	6	12.8	10.9933	-1.80667	Decrease	2.82324e-07	1993.5	two-sided	-0.5948	0.7974
BS63	Saline	CitricAcid	8	2.10667	2.5	0.393333	Increase	0.0120673	889	two-sided	0.2888	0.3556
BS63	Saline	CitricAcid	9	0.793333	1.32667	0.533333	Increase	4.94349e-05	674	two-sided	0.4608	0.2696
BS63	Saline	CitricAcid	10	0.886667	0.393333	-0.493333	Decrease	3.06314e-07	1978	two-sided	-0.5824	0.7912
BS63	Saline	CitricAcid	11	8.96	12.8467	3.88667	Increase	9.90934e-12	263.5	two-sided	0.7892	0.1054
BS63	Saline	CitricAcid	12	8.18	10.3867	2.20667	Increase	1.59885e-05	624.5	two-sided	0.5004	0.2498
BS63	Saline	CitricAcid	13	7.23333	8.82667	1.59333	Increase	2.41209e-08	443.5	two-sided	0.6452	0.1774
BS63	Saline	CitricAcid	14	13.3133	17.6733	4.36	Increase	5.50375e-11	299	two-sided	0.7608	0.1196
BS63	Saline	CitricAcid	15	2.18	0.533333	-1.64667	Decrease	1.37282e-16	2439	two-sided	-0.9512	0.9756
BS63	Saline	CitricAcid	17	3.36	2.68	-0.68	Decrease	0.000346866	1766.5	two-sided	-0.4132	0.7066
BS63	Saline	CitricAcid	18	2.68667	0.406667	-2.28	Decrease	2.78748e-16	2427	two-sided	-0.9416	0.9708
BS63	Saline	CitricAcid	19	2.16667	1.22667	-0.94	Decrease	6.5831e-09	2084	two-sided	-0.6672	0.8336
BS63	Saline	CitricAcid	20	3.16667	2.19333	-0.973333	Decrease	1.97672e-05	1866	two-sided	-0.4928	0.7464
BS63	Saline	CitricAcid	21	6.29333	8.78	2.48667	Increase	6.42242e-15	121	two-sided	0.9032	0.0484
BS63	Saline	CitricAcid	22	7.42	9.40667	1.98667	Increase	4.40267e-06	584.5	two-sided	0.5324	0.2338
BS63	Saline	CitricAcid	23	1.01333	1.46667	0.453333	Increase	0.00107529	780	two-sided	0.376	0.312
BS63	Saline	CitricAcid	24	5.58	1.57333	-4.00667	Decrease	9.16549e-18	2493.5	two-sided	-0.9948	0.9974
BS63	Saline	CitricAcid	25	17.24	22.96	5.72	Increase	6.45428e-11	302.5	two-sided	0.758	0.121
BS63	Saline	CitricAcid	26	1.32	0.38	-0.94	Decrease	4.92137e-10	2139	two-sided	-0.7112	0.8556
BS63	Saline	CitricAcid	27	1.27333	1.63333	0.36	Increase	0.00336187	828	two-sided	0.3376	0.3312
BS63	Saline	CitricAcid	28	1.39333	3.00667	1.61333	Increase	7.80281e-09	416	two-sided	0.6672	0.1664
BS63	Saline	CitricAcid	29	1.36667	2.02667	0.66	Increase	5.25735e-05	668.5	two-sided	0.4652	0.2674
BS63	Saline	CitricAcid	30	5.50667	10.9933	5.48667	Increase	2.47181e-17	22	two-sided	0.9824	0.0088
BS63	Saline	CitricAcid	31	7.19333	4.33333	-2.86	Decrease	8.80996e-14	2330.5	two-sided	-0.8644	0.9322
BS63	Saline	QHCl	0	3.08667	9.40667	6.32	Increase	9.77915e-18	7	two-sided	0.9944	0.0028
BS63	Saline	QHCl	1	3.36	2.64667	-0.713333	Decrease	0.0225924	1579	two-sided	-0.2632	0.6316
BS63	Saline	QHCl	2	14.64	33.86	19.22	Increase	6.71598e-18	0	two-sided	1	0
BS63	Saline	QHCl	3	3.60667	9.12	5.51333	Increase	6.41719e-18	0	two-sided	1	0
BS63	Saline	QHCl	4	0.933333	2.12667	1.19333	Increase	7.68355e-10	364	two-sided	0.7088	0.1456
BS63	Saline	QHCl	5	2.42667	0.646667	-1.78	Decrease	5.36597e-16	2416	two-sided	-0.9328	0.9664
BS63	Saline	QHCl	6	11.1933	9.22	-1.97333	Decrease	1.67677e-05	1874	two-sided	-0.4992	0.7496
BS63	Saline	QHCl	7	3.12	3.60667	0.486667	Increase	0.0133393	893	two-sided	0.2856	0.3572
BS63	Saline	QHCl	8	1.71333	2.68667	0.973333	Increase	2.96311e-08	450	two-sided	0.64	0.18
BS63	Saline	QHCl	9	0.853333	1.5	0.646667	Increase	2.72695e-09	398	two-sided	0.6816	0.1592
BS63	Saline	QHCl	11	8.08	18.3067	10.2267	Increase	6.5806e-18	0	two-sided	1	0
BS63	Saline	QHCl	12	5.46667	10.2867	4.82	Increase	9.419e-17	45	two-sided	0.964	0.018
BS63	Saline	QHCl	13	4.84	7.93333	3.09333	Increase	2.44411e-13	189.5	two-sided	0.8484	0.0758
BS63	Saline	QHCl	14	11.3067	20.9067	9.6	Increase	6.84781e-18	0	two-sided	1	0
BS63	Saline	QHCl	15	2.59333	0.5	-2.09333	Decrease	7.49204e-17	2453	two-sided	-0.9624	0.9812
BS63	Saline	QHCl	16	3.52	2.50667	-1.01333	Decrease	9.37439e-05	1815	two-sided	-0.452	0.726
BS63	Saline	QHCl	17	3.7	2.14	-1.56	Decrease	1.01201e-10	2184	two-sided	-0.7472	0.8736
BS63	Saline	QHCl	18	2.17333	0.653333	-1.52	Decrease	1.59443e-12	2265.5	two-sided	-0.8124	0.9062
BS63	Saline	QHCl	19	3.26667	1.45333	-1.81333	Decrease	9.8265e-12	2234.5	two-sided	-0.7876	0.8938
BS63	Saline	QHCl	20	2.52	3.00667	0.486667	Increase	0.00681416	860.5	two-sided	0.3116	0.3442
BS63	Saline	QHCl	21	4.08	10.9533	6.87333	Increase	6.32759e-18	0	two-sided	1	0
BS63	Saline	QHCl	22	4.26667	8.82667	4.56	Increase	2.60741e-15	103.5	two-sided	0.9172	0.0414
BS63	Saline	QHCl	23	1.86	0.953333	-0.906667	Decrease	1.01286e-10	2177.5	two-sided	-0.742	0.871
BS63	Saline	QHCl	24	4.48667	1.53333	-2.95333	Decrease	1.3574e-16	2447	two-sided	-0.9576	0.9788
BS63	Saline	QHCl	25	8	25.6667	17.6667	Increase	5.88775e-17	36.5	two-sided	0.9708	0.0146
BS63	Saline	QHCl	26	2.62667	0.7	-1.92667	Decrease	2.86842e-15	2390.5	two-sided	-0.9124	0.9562
BS63	Saline	QHCl	28	1.22	2.75333	1.53333	Increase	4.82316e-09	404.5	two-sided	0.6764	0.1618
BS63	Saline	QHCl	30	3.70667	9.23333	5.52667	Increase	5.88044e-17	37	two-sided	0.9704	0.0148
BS63	Saline	QHCl	31	11.52	3.51333	-8.00667	Decrease	6.20809e-18	2500	two-sided	-1	1
BS66	Saline	NaCl	0	5.04667	5.82	0.773333	Increase	0.0319129	939	two-sided	0.2488	0.3756
BS66	Saline	NaCl	1	7.03333	14.2467	7.21333	Increase	5.19206e-15	115.5	two-sided	0.9076	0.0462
BS66	Saline	NaCl	2	5.00667	8.46667	3.46	Increase	1.37658e-11	270	two-sided	0.784	0.108
BS66	Saline	NaCl	3	6.28	7.28667	1.00667	Increase	0.00318588	823	two-sided	0.3416	0.3292
BS66	Saline	NaCl	4	0.953333	0.706667	-0.246667	Decrease	0.0070931	1635.5	two-sided	-0.3084	0.6542
BS66	Saline	NaCl	5	5.81333	2.68	-3.13333	Decrease	4.61333e-13	2298	two-sided	-0.8384	0.9192
BS66	Saline	NaCl	6	3.34	4.67333	1.33333	Increase	2.95575e-05	645	two-sided	0.484	0.258
BS66	Saline	NaCl	7	1.9	0.593333	-1.30667	Decrease	4.11557e-14	2334.5	two-sided	-0.8676	0.9338
BS66	Saline	Sucrose	0	6.07333	8.14	2.06667	Increase	1.05477e-08	421.5	two-sided	0.6628	0.1686
BS66	Saline	Sucrose	1	7.21333	11.6133	4.4	Increase	3.33394e-11	288.5	two-sided	0.7692	0.1154
BS66	Saline	Sucrose	2	5.15333	4.18667	-0.966667	Decrease	0.0200868	1586.5	two-sided	-0.2692	0.6346
BS66	Saline	Sucrose	3	5.88667	4.88667	-1	Decrease	0.0351919	1555	two-sided	-0.244	0.622
BS66	Saline	Sucrose	4	0.793333	0.446667	-0.346667	Decrease	0.000170726	1782	two-sided	-0.4256	0.7128
BS66	Saline	Sucrose	5	5.28667	1.08	-4.20667	Decrease	2.60708e-13	2309	two-sided	-0.8472	0.9236
BS66	Saline	Sucrose	6	3.05333	4.21333	1.16	Increase	0.000442885	742	two-sided	0.4064	0.2968
BS66	Saline	Sucrose	7	2.21333	0.26	-1.95333	Decrease	2.78447e-16	2423.5	two-sided	-0.9388	0.9694
BS66	Saline	CitricAcid	0	4.88	3.65333	-1.22667	Decrease	0.000256781	1778.5	two-sided	-0.4228	0.7114
BS66	Saline	CitricAcid	1	7.14667	18.32	11.1733	Increase	4.44183e-17	31.5	two-sided	0.9748	0.0126
BS66	Saline	CitricAcid	2	5.54	6.52	0.98	Increase	9.27962e-05	684.5	two-sided	0.4524	0.2738
BS66	Saline	CitricAcid	3	6.16	6.68	0.52	Increase	0.0110859	883	two-sided	0.2936	0.3532
BS66	Saline	CitricAcid	4	1.58	0.133333	-1.44667	Decrease	3.07029e-15	2362.5	two-sided	-0.89	0.945
BS66	Saline	CitricAcid	5	5.22	0.966667	-4.25333	Decrease	5.22808e-18	2498	two-sided	-0.9984	0.9992
BS66	Saline	CitricAcid	6	3.56	5.94	2.38	Increase	1.14261e-12	221	two-sided	0.8232	0.0884
BS66	Saline	CitricAcid	7	2.49333	0.606667	-1.88667	Decrease	1.19435e-16	2446	two-sided	-0.9568	0.9784
BS66	Saline	QHCl	1	6.70667	13.7	6.99333	Increase	8.47803e-13	213	two-sided	0.8296	0.0852
BS66	Saline	QHCl	2	6.76667	6.02667	-0.74	Decrease	0.027685	1568.5	two-sided	-0.2548	0.6274
BS66	Saline	QHCl	4	1.95333	0.48	-1.47333	Decrease	2.42419e-13	2300	two-sided	-0.84	0.92
BS66	Saline	QHCl	5	4.52	1.29333	-3.22667	Decrease	1.44635e-11	2227	two-sided	-0.7816	0.8908
BS66	Saline	QHCl	7	2.72667	0.153333	-2.57333	Decrease	1.02992e-16	2430.5	two-sided	-0.9444	0.9722
