# Supplementary material for: LiCl-induced sickness modulates rat gustatory cortical responses
Source: PLoS Biol. 2022 Jul 25;20(7):e3001537. doi: 10.1371/journal.pbio.3001537 (PMC9352195; doi:10.1371/journal.pbio.3001537)
Supplement: S4 Data — (XLSX) [file pbio.3001537.s004.xlsx]

## Sheet: 5 - Line Graph
Animal	Condition	tbin	lda
BS14	LiCl	0	0.223684
BS14	LiCl	1	0.236842
BS14	LiCl	2	0.171053
BS14	LiCl	3	0.171053
BS14	LiCl	4	0.223684
BS14	LiCl	5	0.236842
BS14	LiCl	6	0.236842
BS14	LiCl	7	0.328947
BS14	LiCl	8	0.315789
BS14	LiCl	9	0.328947
BS14	LiCl	10	0.223684
BS14	LiCl	11	0.210526
BS14	LiCl	12	0.210526
BS14	LiCl	13	0.25
BS14	LiCl	14	0.197368
BS14	LiCl	15	0.210526
BS14	LiCl	16	0.210526
BS14	LiCl	17	0.263158
BS14	LiCl	18	0.236842
BS14	LiCl	19	0.210526
BS14	LiCl	20	0.223684
BS14	LiCl	21	0.223684
BS14	LiCl	22	0.328947
BS14	LiCl	23	0.236842
BS14	LiCl	24	0.25
BS14	LiCl	25	0.236842
BS14	LiCl	26	0.25
BS14	LiCl	27	0.276316
BS14	LiCl	28	0.276316
BS14	LiCl	29	0.223684
BS14	LiCl	30	0.263158
BS14	LiCl	31	0.276316
BS14	LiCl	32	0.184211
BS14	LiCl	33	0.25
BS14	LiCl	34	0.236842
BS14	LiCl	35	0.302632
BS14	LiCl	36	0.289474
BS14	LiCl	37	0.315789
BS14	LiCl	38	0.276316
BS14	LiCl	39	0.210526
BS14	LiCl	40	0.263158
BS14	LiCl	41	0.25
BS14	LiCl	42	0.184211
BS14	LiCl	43	0.25
BS14	LiCl	44	0.210526
BS14	LiCl	45	0.263158
BS14	LiCl	46	0.236842
BS14	LiCl	47	0.157895
BS14	LiCl	48	0.236842
BS14	LiCl	49	0.184211
BS14	LiCl	50	0.210526
BS14	LiCl	51	0.210526
BS14	LiCl	52	0.197368
BS14	LiCl	53	0.197368
BS14	LiCl	54	0.197368
BS14	LiCl	55	0.328947
BS14	LiCl	56	0.302632
BS14	LiCl	57	0.289474
BS14	LiCl	58	0.263158
BS14	LiCl	59	0.381579
BS14	LiCl	60	0.421053
BS14	LiCl	61	0.342105
BS14	LiCl	62	0.302632
BS14	LiCl	63	0.302632
BS14	LiCl	64	0.276316
BS14	LiCl	65	0.276316
BS14	LiCl	66	0.25
BS14	LiCl	67	0.223684
BS14	LiCl	68	0.223684
BS14	LiCl	69	0.394737
BS14	LiCl	70	0.381579
BS14	LiCl	71	0.473684
BS14	LiCl	72	0.5
BS14	LiCl	73	0.605263
BS14	LiCl	74	0.605263
BS14	LiCl	75	0.421053
BS14	LiCl	76	0.526316
BS14	LiCl	77	0.447368
BS14	LiCl	78	0.394737
BS14	LiCl	79	0.223684
BS14	LiCl	80	0.368421
BS14	LiCl	81	0.302632
BS14	LiCl	82	0.342105
BS14	LiCl	83	0.368421
BS14	LiCl	84	0.381579
BS14	LiCl	85	0.381579
BS14	LiCl	86	0.355263
BS14	LiCl	87	0.342105
BS14	LiCl	88	0.394737
BS14	LiCl	89	0.355263
BS14	LiCl	90	0.302632
BS14	LiCl	91	0.315789
BS14	LiCl	92	0.315789
BS14	LiCl	93	0.302632
BS14	LiCl	94	0.342105
BS14	LiCl	95	0.289474
BS14	LiCl	96	0.302632
BS14	LiCl	97	0.421053
BS14	LiCl	98	0.342105
BS14	LiCl	99	0.460526
BS14	LiCl	100	0.394737
BS14	LiCl	101	0.368421
BS14	LiCl	102	0.447368
BS14	LiCl	103	0.407895
BS14	LiCl	104	0.407895
BS14	LiCl	105	0.434211
BS14	LiCl	106	0.342105
BS14	LiCl	107	0.421053
BS14	LiCl	108	0.394737
BS14	LiCl	109	0.394737
BS14	LiCl	110	0.552632
BS14	LiCl	111	0.460526
BS14	LiCl	112	0.486842
BS14	LiCl	113	0.460526
BS14	LiCl	114	0.565789
BS14	LiCl	115	0.526316
BS14	LiCl	116	0.526316
BS14	LiCl	117	0.578947
BS14	LiCl	118	0.565789
BS14	LiCl	119	0.592105
BS14	LiCl	120	0.605263
BS14	LiCl	121	0.657895
BS14	LiCl	122	0.605263
BS14	LiCl	123	0.631579
BS14	LiCl	124	0.631579
BS14	LiCl	125	0.578947
BS14	LiCl	126	0.618421
BS14	LiCl	127	0.618421
BS14	LiCl	128	0.657895
BS14	LiCl	129	0.644737
BS14	LiCl	130	0.513158
BS14	LiCl	131	0.434211
BS14	LiCl	132	0.473684
BS14	LiCl	133	0.421053
BS14	LiCl	134	0.513158
BS14	LiCl	135	0.526316
BS14	LiCl	136	0.394737
BS14	LiCl	137	0.447368
BS14	LiCl	138	0.381579
BS14	LiCl	139	0.315789
BS14	LiCl	140	0.302632
BS14	LiCl	141	0.394737
BS14	LiCl	142	0.421053
BS14	LiCl	143	0.407895
BS14	LiCl	144	0.407895
BS14	LiCl	145	0.5
BS14	LiCl	146	0.513158
BS14	LiCl	147	0.578947
BS14	LiCl	148	0.552632
BS14	LiCl	149	0.486842
BS14	LiCl	150	0.539474
BS14	LiCl	151	0.552632
BS14	LiCl	152	0.565789
BS14	LiCl	153	0.513158
BS14	LiCl	154	0.618421
BS14	LiCl	155	0.565789
BS14	LiCl	156	0.539474
BS14	LiCl	157	0.552632
BS14	LiCl	158	0.460526
BS14	LiCl	159	0.421053
BS14	LiCl	160	0.394737
BS14	LiCl	161	0.368421
BS14	LiCl	162	0.473684
BS14	LiCl	163	0.328947
BS14	LiCl	164	0.447368
BS14	LiCl	165	0.407895
BS14	LiCl	166	0.381579
BS14	LiCl	167	0.407895
BS14	LiCl	168	0.328947
BS14	LiCl	169	0.355263
BS14	LiCl	170	0.302632
BS14	LiCl	171	0.460526
BS14	LiCl	172	0.381579
BS14	LiCl	173	0.342105
BS14	LiCl	174	0.368421
BS14	LiCl	175	0.447368
BS14	LiCl	176	0.381579
BS14	LiCl	177	0.355263
BS14	LiCl	178	0.394737
BS14	LiCl	179	0.328947
BS14	LiCl	180	0.328947
BS14	LiCl	181	0.434211
BS14	LiCl	182	0.473684
BS14	LiCl	183	0.460526
BS14	LiCl	184	0.486842
BS14	LiCl	185	0.473684
BS14	LiCl	186	0.486842
BS14	LiCl	187	0.381579
BS14	LiCl	188	0.407895
BS14	LiCl	189	0.394737
BS14	LiCl	190	0.473684
BS14	LiCl	191	0.486842
BS14	LiCl	192	0.421053
BS14	LiCl	193	0.447368
BS14	LiCl	194	0.513158
BS14	LiCl	195	0.5
BS14	LiCl	196	0.421053
BS14	LiCl	197	0.5
BS14	LiCl	198	0.434211
BS14	LiCl	199	0.368421
BS14	LiCl	200	0.434211
BS14	LiCl	201	0.421053
BS14	LiCl	202	0.421053
BS14	LiCl	203	0.434211
BS14	LiCl	204	0.368421
BS14	LiCl	205	0.381579
BS14	LiCl	206	0.394737
BS14	LiCl	207	0.407895
BS14	LiCl	208	0.421053
BS14	LiCl	209	0.421053
BS14	LiCl	210	0.368421
BS14	LiCl	211	0.394737
BS14	LiCl	212	0.315789
BS14	LiCl	213	0.263158
BS14	LiCl	214	0.263158
BS14	LiCl	215	0.368421
BS14	LiCl	216	0.302632
BS14	LiCl	217	0.276316
BS14	LiCl	218	0.342105
BS14	LiCl	219	0.368421
BS14	LiCl	220	0.355263
BS14	LiCl	221	0.276316
BS14	LiCl	222	0.276316
BS14	LiCl	223	0.210526
BS14	LiCl	224	0.381579
BS14	LiCl	225	0.315789
BS14	LiCl	226	0.394737
BS14	LiCl	227	0.342105
BS14	LiCl	228	0.368421
BS14	LiCl	229	0.368421
BS14	LiCl	230	0.315789
BS14	LiCl	231	0.381579
BS14	LiCl	232	0.368421
BS14	LiCl	233	0.302632
BS14	LiCl	234	0.276316
BS14	LiCl	235	0.315789
BS14	LiCl	236	0.342105
BS14	LiCl	237	0.302632
BS14	LiCl	238	0.342105
BS14	LiCl	239	0.381579
BS14	LiCl	240	0.394737
BS14	LiCl	241	0.276316
BS14	LiCl	242	0.342105
BS14	LiCl	243	0.263158
BS14	LiCl	244	0.342105
BS14	LiCl	245	0.407895
BS14	LiCl	246	0.342105
BS14	LiCl	247	0.368421
BS14	LiCl	248	0.381579
BS14	LiCl	249	0.434211
BS14	LiCl	250	0.407895
BS14	LiCl	251	0.434211
BS14	LiCl	252	0.447368
BS14	LiCl	253	0.421053
BS14	LiCl	254	0.394737
BS14	LiCl	255	0.381579
BS14	LiCl	256	0.407895
BS14	LiCl	257	0.421053
BS14	LiCl	258	0.447368
BS14	LiCl	259	0.421053
BS14	LiCl	260	0.421053
BS14	LiCl	261	0.447368
BS14	LiCl	262	0.407895
BS14	LiCl	263	0.289474
BS14	LiCl	264	0.421053
BS14	LiCl	265	0.407895
BS14	LiCl	266	0.421053
BS14	LiCl	267	0.434211
BS14	LiCl	268	0.421053
BS14	LiCl	269	0.368421
BS14	LiCl	270	0.381579
BS23	LiCl	0	0.25
BS23	LiCl	1	0.216667
BS23	LiCl	2	0.291667
BS23	LiCl	3	0.3
BS23	LiCl	4	0.241667
BS23	LiCl	5	0.3
BS23	LiCl	6	0.241667
BS23	LiCl	7	0.233333
BS23	LiCl	8	0.191667
BS23	LiCl	9	0.208333
BS23	LiCl	10	0.25
BS23	LiCl	11	0.275
BS23	LiCl	12	0.25
BS23	LiCl	13	0.283333
BS23	LiCl	14	0.208333
BS23	LiCl	15	0.266667
BS23	LiCl	16	0.208333
BS23	LiCl	17	0.208333
BS23	LiCl	18	0.208333
BS23	LiCl	19	0.208333
BS23	LiCl	20	0.241667
BS23	LiCl	21	0.25
BS23	LiCl	22	0.266667
BS23	LiCl	23	0.208333
BS23	LiCl	24	0.191667
BS23	LiCl	25	0.275
BS23	LiCl	26	0.258333
BS23	LiCl	27	0.208333
BS23	LiCl	28	0.216667
BS23	LiCl	29	0.275
BS23	LiCl	30	0.241667
BS23	LiCl	31	0.325
BS23	LiCl	32	0.3
BS23	LiCl	33	0.316667
BS23	LiCl	34	0.258333
BS23	LiCl	35	0.258333
BS23	LiCl	36	0.25
BS23	LiCl	37	0.258333
BS23	LiCl	38	0.241667
BS23	LiCl	39	0.25
BS23	LiCl	40	0.291667
BS23	LiCl	41	0.283333
BS23	LiCl	42	0.233333
BS23	LiCl	43	0.183333
BS23	LiCl	44	0.216667
BS23	LiCl	45	0.241667
BS23	LiCl	46	0.183333
BS23	LiCl	47	0.2
BS23	LiCl	48	0.166667
BS23	LiCl	49	0.175
BS23	LiCl	50	0.15
BS23	LiCl	51	0.175
BS23	LiCl	52	0.2
BS23	LiCl	53	0.258333
BS23	LiCl	54	0.233333
BS23	LiCl	55	0.225
BS23	LiCl	56	0.2
BS23	LiCl	57	0.175
BS23	LiCl	58	0.183333
BS23	LiCl	59	0.208333
BS23	LiCl	60	0.166667
BS23	LiCl	61	0.2
BS23	LiCl	62	0.275
BS23	LiCl	63	0.191667
BS23	LiCl	64	0.25
BS23	LiCl	65	0.275
BS23	LiCl	66	0.241667
BS23	LiCl	67	0.3
BS23	LiCl	68	0.258333
BS23	LiCl	69	0.266667
BS23	LiCl	70	0.358333
BS23	LiCl	71	0.375
BS23	LiCl	72	0.383333
BS23	LiCl	73	0.358333
BS23	LiCl	74	0.35
BS23	LiCl	75	0.383333
BS23	LiCl	76	0.316667
BS23	LiCl	77	0.4
BS23	LiCl	78	0.366667
BS23	LiCl	79	0.366667
BS23	LiCl	80	0.325
BS23	LiCl	81	0.333333
BS23	LiCl	82	0.366667
BS23	LiCl	83	0.383333
BS23	LiCl	84	0.4
BS23	LiCl	85	0.383333
BS23	LiCl	86	0.458333
BS23	LiCl	87	0.458333
BS23	LiCl	88	0.516667
BS23	LiCl	89	0.491667
BS23	LiCl	90	0.466667
BS23	LiCl	91	0.466667
BS23	LiCl	92	0.475
BS23	LiCl	93	0.466667
BS23	LiCl	94	0.491667
BS23	LiCl	95	0.466667
BS23	LiCl	96	0.458333
BS23	LiCl	97	0.408333
BS23	LiCl	98	0.45
BS23	LiCl	99	0.416667
BS23	LiCl	100	0.383333
BS23	LiCl	101	0.333333
BS23	LiCl	102	0.333333
BS23	LiCl	103	0.316667
BS23	LiCl	104	0.341667
BS23	LiCl	105	0.3
BS23	LiCl	106	0.308333
BS23	LiCl	107	0.366667
BS23	LiCl	108	0.366667
BS23	LiCl	109	0.408333
BS23	LiCl	110	0.425
BS23	LiCl	111	0.425
BS23	LiCl	112	0.425
BS23	LiCl	113	0.45
BS23	LiCl	114	0.516667
BS23	LiCl	115	0.466667
BS23	LiCl	116	0.425
BS23	LiCl	117	0.483333
BS23	LiCl	118	0.45
BS23	LiCl	119	0.483333
BS23	LiCl	120	0.55
BS23	LiCl	121	0.616667
BS23	LiCl	122	0.6
BS23	LiCl	123	0.583333
BS23	LiCl	124	0.633333
BS23	LiCl	125	0.558333
BS23	LiCl	126	0.558333
BS23	LiCl	127	0.558333
BS23	LiCl	128	0.533333
BS23	LiCl	129	0.491667
BS23	LiCl	130	0.541667
BS23	LiCl	131	0.516667
BS23	LiCl	132	0.508333
BS23	LiCl	133	0.416667
BS23	LiCl	134	0.458333
BS23	LiCl	135	0.466667
BS23	LiCl	136	0.516667
BS23	LiCl	137	0.516667
BS23	LiCl	138	0.475
BS23	LiCl	139	0.508333
BS23	LiCl	140	0.458333
BS23	LiCl	141	0.483333
BS23	LiCl	142	0.508333
BS23	LiCl	143	0.491667
BS23	LiCl	144	0.491667
BS23	LiCl	145	0.5
BS23	LiCl	146	0.491667
BS23	LiCl	147	0.5
BS23	LiCl	148	0.491667
BS23	LiCl	149	0.483333
BS23	LiCl	150	0.483333
BS23	LiCl	151	0.475
BS23	LiCl	152	0.5
BS23	LiCl	153	0.483333
BS23	LiCl	154	0.45
BS23	LiCl	155	0.45
BS23	LiCl	156	0.458333
BS23	LiCl	157	0.475
BS23	LiCl	158	0.483333
BS23	LiCl	159	0.45
BS23	LiCl	160	0.391667
BS23	LiCl	161	0.425
BS23	LiCl	162	0.45
BS23	LiCl	163	0.408333
BS23	LiCl	164	0.45
BS23	LiCl	165	0.425
BS23	LiCl	166	0.366667
BS23	LiCl	167	0.45
BS23	LiCl	168	0.458333
BS23	LiCl	169	0.466667
BS23	LiCl	170	0.466667
BS23	LiCl	171	0.416667
BS23	LiCl	172	0.391667
BS23	LiCl	173	0.416667
BS23	LiCl	174	0.458333
BS23	LiCl	175	0.45
BS23	LiCl	176	0.433333
BS23	LiCl	177	0.45
BS23	LiCl	178	0.425
BS23	LiCl	179	0.391667
BS23	LiCl	180	0.425
BS23	LiCl	181	0.475
BS23	LiCl	182	0.4
BS23	LiCl	183	0.425
BS23	LiCl	184	0.383333
BS23	LiCl	185	0.4
BS23	LiCl	186	0.35
BS23	LiCl	187	0.416667
BS23	LiCl	188	0.416667
BS23	LiCl	189	0.491667
BS23	LiCl	190	0.408333
BS23	LiCl	191	0.433333
BS23	LiCl	192	0.366667
BS23	LiCl	193	0.391667
BS23	LiCl	194	0.4
BS23	LiCl	195	0.491667
BS23	LiCl	196	0.416667
BS23	LiCl	197	0.383333
BS23	LiCl	198	0.375
BS23	LiCl	199	0.383333
BS23	LiCl	200	0.366667
BS23	LiCl	201	0.316667
BS23	LiCl	202	0.35
BS23	LiCl	203	0.35
BS23	LiCl	204	0.408333
BS23	LiCl	205	0.391667
BS23	LiCl	206	0.333333
BS23	LiCl	207	0.408333
BS23	LiCl	208	0.391667
BS23	LiCl	209	0.425
BS23	LiCl	210	0.491667
BS23	LiCl	211	0.425
BS23	LiCl	212	0.383333
BS23	LiCl	213	0.383333
BS23	LiCl	214	0.4
BS23	LiCl	215	0.441667
BS23	LiCl	216	0.416667
BS23	LiCl	217	0.366667
BS23	LiCl	218	0.425
BS23	LiCl	219	0.366667
BS23	LiCl	220	0.408333
BS23	LiCl	221	0.408333
BS23	LiCl	222	0.433333
BS23	LiCl	223	0.4
BS23	LiCl	224	0.416667
BS23	LiCl	225	0.441667
BS23	LiCl	226	0.425
BS23	LiCl	227	0.375
BS23	LiCl	228	0.375
BS23	LiCl	229	0.341667
BS23	LiCl	230	0.333333
BS23	LiCl	231	0.366667
BS23	LiCl	232	0.383333
BS23	LiCl	233	0.341667
BS23	LiCl	234	0.308333
BS23	LiCl	235	0.275
BS23	LiCl	236	0.291667
BS23	LiCl	237	0.358333
BS23	LiCl	238	0.266667
BS23	LiCl	239	0.25
BS23	LiCl	240	0.3
BS23	LiCl	241	0.308333
BS23	LiCl	242	0.233333
BS23	LiCl	243	0.258333
BS23	LiCl	244	0.291667
BS23	LiCl	245	0.266667
BS23	LiCl	246	0.3
BS23	LiCl	247	0.308333
BS23	LiCl	248	0.4
BS23	LiCl	249	0.358333
BS23	LiCl	250	0.291667
BS23	LiCl	251	0.333333
BS23	LiCl	252	0.341667
BS23	LiCl	253	0.341667
BS23	LiCl	254	0.4
BS23	LiCl	255	0.441667
BS23	LiCl	256	0.441667
BS23	LiCl	257	0.366667
BS23	LiCl	258	0.425
BS23	LiCl	259	0.466667
BS23	LiCl	260	0.433333
BS23	LiCl	261	0.458333
BS23	LiCl	262	0.408333
BS23	LiCl	263	0.4
BS23	LiCl	264	0.358333
BS23	LiCl	265	0.316667
BS23	LiCl	266	0.358333
BS23	LiCl	267	0.366667
BS23	LiCl	268	0.291667
BS23	LiCl	269	0.308333
BS23	LiCl	270	0.266667
BS24	LiCl	0	0.2
BS24	LiCl	1	0.2
BS24	LiCl	2	0.241667
BS24	LiCl	3	0.183333
BS24	LiCl	4	0.133333
BS24	LiCl	5	0.158333
BS24	LiCl	6	0.241667
BS24	LiCl	7	0.216667
BS24	LiCl	8	0.233333
BS24	LiCl	9	0.225
BS24	LiCl	10	0.216667
BS24	LiCl	11	0.208333
BS24	LiCl	12	0.25
BS24	LiCl	13	0.25
BS24	LiCl	14	0.166667
BS24	LiCl	15	0.275
BS24	LiCl	16	0.291667
BS24	LiCl	17	0.308333
BS24	LiCl	18	0.325
BS24	LiCl	19	0.283333
BS24	LiCl	20	0.316667
BS24	LiCl	21	0.266667
BS24	LiCl	22	0.283333
BS24	LiCl	23	0.283333
BS24	LiCl	24	0.308333
BS24	LiCl	25	0.258333
BS24	LiCl	26	0.266667
BS24	LiCl	27	0.275
BS24	LiCl	28	0.2
BS24	LiCl	29	0.133333
BS24	LiCl	30	0.141667
BS24	LiCl	31	0.2
BS24	LiCl	32	0.166667
BS24	LiCl	33	0.15
BS24	LiCl	34	0.183333
BS24	LiCl	35	0.175
BS24	LiCl	36	0.208333
BS24	LiCl	37	0.241667
BS24	LiCl	38	0.258333
BS24	LiCl	39	0.283333
BS24	LiCl	40	0.2
BS24	LiCl	41	0.216667
BS24	LiCl	42	0.3
BS24	LiCl	43	0.35
BS24	LiCl	44	0.308333
BS24	LiCl	45	0.291667
BS24	LiCl	46	0.283333
BS24	LiCl	47	0.25
BS24	LiCl	48	0.308333
BS24	LiCl	49	0.308333
BS24	LiCl	50	0.291667
BS24	LiCl	51	0.258333
BS24	LiCl	52	0.191667
BS24	LiCl	53	0.258333
BS24	LiCl	54	0.316667
BS24	LiCl	55	0.325
BS24	LiCl	56	0.258333
BS24	LiCl	57	0.266667
BS24	LiCl	58	0.208333
BS24	LiCl	59	0.241667
BS24	LiCl	60	0.241667
BS24	LiCl	61	0.191667
BS24	LiCl	62	0.191667
BS24	LiCl	63	0.241667
BS24	LiCl	64	0.208333
BS24	LiCl	65	0.266667
BS24	LiCl	66	0.208333
BS24	LiCl	67	0.166667
BS24	LiCl	68	0.358333
BS24	LiCl	69	0.375
BS24	LiCl	70	0.341667
BS24	LiCl	71	0.533333
BS24	LiCl	72	0.516667
BS24	LiCl	73	0.5
BS24	LiCl	74	0.533333
BS24	LiCl	75	0.6
BS24	LiCl	76	0.566667
BS24	LiCl	77	0.541667
BS24	LiCl	78	0.533333
BS24	LiCl	79	0.475
BS24	LiCl	80	0.416667
BS24	LiCl	81	0.408333
BS24	LiCl	82	0.433333
BS24	LiCl	83	0.441667
BS24	LiCl	84	0.366667
BS24	LiCl	85	0.4
BS24	LiCl	86	0.441667
BS24	LiCl	87	0.458333
BS24	LiCl	88	0.416667
BS24	LiCl	89	0.5
BS24	LiCl	90	0.491667
BS24	LiCl	91	0.483333
BS24	LiCl	92	0.458333
BS24	LiCl	93	0.5
BS24	LiCl	94	0.45
BS24	LiCl	95	0.45
BS24	LiCl	96	0.558333
BS24	LiCl	97	0.45
BS24	LiCl	98	0.458333
BS24	LiCl	99	0.566667
BS24	LiCl	100	0.55
BS24	LiCl	101	0.566667
BS24	LiCl	102	0.541667
BS24	LiCl	103	0.508333
BS24	LiCl	104	0.416667
BS24	LiCl	105	0.483333
BS24	LiCl	106	0.475
BS24	LiCl	107	0.525
BS24	LiCl	108	0.583333
BS24	LiCl	109	0.566667
BS24	LiCl	110	0.541667
BS24	LiCl	111	0.541667
BS24	LiCl	112	0.6
BS24	LiCl	113	0.575
BS24	LiCl	114	0.641667
BS24	LiCl	115	0.608333
BS24	LiCl	116	0.658333
BS24	LiCl	117	0.625
BS24	LiCl	118	0.633333
BS24	LiCl	119	0.625
BS24	LiCl	120	0.625
BS24	LiCl	121	0.691667
BS24	LiCl	122	0.666667
BS24	LiCl	123	0.658333
BS24	LiCl	124	0.691667
BS24	LiCl	125	0.666667
BS24	LiCl	126	0.675
BS24	LiCl	127	0.658333
BS24	LiCl	128	0.683333
BS24	LiCl	129	0.6
BS24	LiCl	130	0.65
BS24	LiCl	131	0.675
BS24	LiCl	132	0.691667
BS24	LiCl	133	0.666667
BS24	LiCl	134	0.7
BS24	LiCl	135	0.666667
BS24	LiCl	136	0.683333
BS24	LiCl	137	0.675
BS24	LiCl	138	0.708333
BS24	LiCl	139	0.683333
BS24	LiCl	140	0.658333
BS24	LiCl	141	0.65
BS24	LiCl	142	0.691667
BS24	LiCl	143	0.675
BS24	LiCl	144	0.641667
BS24	LiCl	145	0.675
BS24	LiCl	146	0.608333
BS24	LiCl	147	0.633333
BS24	LiCl	148	0.616667
BS24	LiCl	149	0.708333
BS24	LiCl	150	0.683333
BS24	LiCl	151	0.683333
BS24	LiCl	152	0.625
BS24	LiCl	153	0.6
BS24	LiCl	154	0.6
BS24	LiCl	155	0.516667
BS24	LiCl	156	0.608333
BS24	LiCl	157	0.583333
BS24	LiCl	158	0.591667
BS24	LiCl	159	0.583333
BS24	LiCl	160	0.591667
BS24	LiCl	161	0.6
BS24	LiCl	162	0.575
BS24	LiCl	163	0.516667
BS24	LiCl	164	0.55
BS24	LiCl	165	0.591667
BS24	LiCl	166	0.533333
BS24	LiCl	167	0.508333
BS24	LiCl	168	0.5
BS24	LiCl	169	0.541667
BS24	LiCl	170	0.55
BS24	LiCl	171	0.541667
BS24	LiCl	172	0.583333
BS24	LiCl	173	0.616667
BS24	LiCl	174	0.616667
BS24	LiCl	175	0.575
BS24	LiCl	176	0.608333
BS24	LiCl	177	0.633333
BS24	LiCl	178	0.566667
BS24	LiCl	179	0.583333
BS24	LiCl	180	0.558333
BS24	LiCl	181	0.575
BS24	LiCl	182	0.525
BS24	LiCl	183	0.533333
BS24	LiCl	184	0.516667
BS24	LiCl	185	0.475
BS24	LiCl	186	0.508333
BS24	LiCl	187	0.491667
BS24	LiCl	188	0.525
BS24	LiCl	189	0.566667
BS24	LiCl	190	0.558333
BS24	LiCl	191	0.641667
BS24	LiCl	192	0.566667
BS24	LiCl	193	0.583333
BS24	LiCl	194	0.533333
BS24	LiCl	195	0.525
BS24	LiCl	196	0.483333
BS24	LiCl	197	0.55
BS24	LiCl	198	0.45
BS24	LiCl	199	0.458333
BS24	LiCl	200	0.516667
BS24	LiCl	201	0.5
BS24	LiCl	202	0.45
BS24	LiCl	203	0.525
BS24	LiCl	204	0.458333
BS24	LiCl	205	0.466667
BS24	LiCl	206	0.483333
BS24	LiCl	207	0.45
BS24	LiCl	208	0.55
BS24	LiCl	209	0.458333
BS24	LiCl	210	0.45
BS24	LiCl	211	0.458333
BS24	LiCl	212	0.425
BS24	LiCl	213	0.483333
BS24	LiCl	214	0.45
BS24	LiCl	215	0.416667
BS24	LiCl	216	0.391667
BS24	LiCl	217	0.416667
BS24	LiCl	218	0.366667
BS24	LiCl	219	0.391667
BS24	LiCl	220	0.325
BS24	LiCl	221	0.333333
BS24	LiCl	222	0.4
BS24	LiCl	223	0.45
BS24	LiCl	224	0.483333
BS24	LiCl	225	0.45
BS24	LiCl	226	0.375
BS24	LiCl	227	0.425
BS24	LiCl	228	0.45
BS24	LiCl	229	0.433333
BS24	LiCl	230	0.4
BS24	LiCl	231	0.425
BS24	LiCl	232	0.483333
BS24	LiCl	233	0.408333
BS24	LiCl	234	0.4
BS24	LiCl	235	0.433333
BS24	LiCl	236	0.441667
BS24	LiCl	237	0.508333
BS24	LiCl	238	0.508333
BS24	LiCl	239	0.425
BS24	LiCl	240	0.483333
BS24	LiCl	241	0.483333
BS24	LiCl	242	0.483333
BS24	LiCl	243	0.441667
BS24	LiCl	244	0.475
BS24	LiCl	245	0.408333
BS24	LiCl	246	0.491667
BS24	LiCl	247	0.425
BS24	LiCl	248	0.416667
BS24	LiCl	249	0.4
BS24	LiCl	250	0.4
BS24	LiCl	251	0.425
BS24	LiCl	252	0.4
BS24	LiCl	253	0.4
BS24	LiCl	254	0.408333
BS24	LiCl	255	0.341667
BS24	LiCl	256	0.375
BS24	LiCl	257	0.383333
BS24	LiCl	258	0.3
BS24	LiCl	259	0.366667
BS24	LiCl	260	0.375
BS24	LiCl	261	0.383333
BS24	LiCl	262	0.391667
BS24	LiCl	263	0.341667
BS24	LiCl	264	0.375
BS24	LiCl	265	0.341667
BS24	LiCl	266	0.416667
BS24	LiCl	267	0.466667
BS24	LiCl	268	0.475
BS24	LiCl	269	0.416667
BS24	LiCl	270	0.433333
BS26	LiCl	0	0.258333
BS26	LiCl	1	0.291667
BS26	LiCl	2	0.258333
BS26	LiCl	3	0.241667
BS26	LiCl	4	0.258333
BS26	LiCl	5	0.283333
BS26	LiCl	6	0.308333
BS26	LiCl	7	0.258333
BS26	LiCl	8	0.266667
BS26	LiCl	9	0.258333
BS26	LiCl	10	0.291667
BS26	LiCl	11	0.283333
BS26	LiCl	12	0.233333
BS26	LiCl	13	0.233333
BS26	LiCl	14	0.2
BS26	LiCl	15	0.2
BS26	LiCl	16	0.241667
BS26	LiCl	17	0.216667
BS26	LiCl	18	0.233333
BS26	LiCl	19	0.216667
BS26	LiCl	20	0.166667
BS26	LiCl	21	0.233333
BS26	LiCl	22	0.208333
BS26	LiCl	23	0.208333
BS26	LiCl	24	0.3
BS26	LiCl	25	0.258333
BS26	LiCl	26	0.308333
BS26	LiCl	27	0.275
BS26	LiCl	28	0.3
BS26	LiCl	29	0.316667
BS26	LiCl	30	0.241667
BS26	LiCl	31	0.25
BS26	LiCl	32	0.275
BS26	LiCl	33	0.275
BS26	LiCl	34	0.208333
BS26	LiCl	35	0.2
BS26	LiCl	36	0.183333
BS26	LiCl	37	0.216667
BS26	LiCl	38	0.183333
BS26	LiCl	39	0.2
BS26	LiCl	40	0.241667
BS26	LiCl	41	0.183333
BS26	LiCl	42	0.2
BS26	LiCl	43	0.208333
BS26	LiCl	44	0.225
BS26	LiCl	45	0.216667
BS26	LiCl	46	0.225
BS26	LiCl	47	0.225
BS26	LiCl	48	0.316667
BS26	LiCl	49	0.191667
BS26	LiCl	50	0.225
BS26	LiCl	51	0.283333
BS26	LiCl	52	0.341667
BS26	LiCl	53	0.3
BS26	LiCl	54	0.341667
BS26	LiCl	55	0.325
BS26	LiCl	56	0.266667
BS26	LiCl	57	0.233333
BS26	LiCl	58	0.225
BS26	LiCl	59	0.25
BS26	LiCl	60	0.233333
BS26	LiCl	61	0.191667
BS26	LiCl	62	0.175
BS26	LiCl	63	0.258333
BS26	LiCl	64	0.325
BS26	LiCl	65	0.241667
BS26	LiCl	66	0.191667
BS26	LiCl	67	0.183333
BS26	LiCl	68	0.2
BS26	LiCl	69	0.208333
BS26	LiCl	70	0.208333
BS26	LiCl	71	0.275
BS26	LiCl	72	0.341667
BS26	LiCl	73	0.375
BS26	LiCl	74	0.383333
BS26	LiCl	75	0.375
BS26	LiCl	76	0.4
BS26	LiCl	77	0.4
BS26	LiCl	78	0.433333
BS26	LiCl	79	0.425
BS26	LiCl	80	0.375
BS26	LiCl	81	0.325
BS26	LiCl	82	0.3
BS26	LiCl	83	0.225
BS26	LiCl	84	0.233333
BS26	LiCl	85	0.241667
BS26	LiCl	86	0.266667
BS26	LiCl	87	0.308333
BS26	LiCl	88	0.25
BS26	LiCl	89	0.291667
BS26	LiCl	90	0.233333
BS26	LiCl	91	0.3
BS26	LiCl	92	0.316667
BS26	LiCl	93	0.291667
BS26	LiCl	94	0.275
BS26	LiCl	95	0.25
BS26	LiCl	96	0.316667
BS26	LiCl	97	0.316667
BS26	LiCl	98	0.316667
BS26	LiCl	99	0.266667
BS26	LiCl	100	0.325
BS26	LiCl	101	0.341667
BS26	LiCl	102	0.341667
BS26	LiCl	103	0.325
BS26	LiCl	104	0.316667
BS26	LiCl	105	0.291667
BS26	LiCl	106	0.308333
BS26	LiCl	107	0.316667
BS26	LiCl	108	0.341667
BS26	LiCl	109	0.358333
BS26	LiCl	110	0.3
BS26	LiCl	111	0.35
BS26	LiCl	112	0.4
BS26	LiCl	113	0.258333
BS26	LiCl	114	0.3
BS26	LiCl	115	0.216667
BS26	LiCl	116	0.283333
BS26	LiCl	117	0.208333
BS26	LiCl	118	0.15
BS26	LiCl	119	0.2
BS26	LiCl	120	0.208333
BS26	LiCl	121	0.241667
BS26	LiCl	122	0.216667
BS26	LiCl	123	0.25
BS26	LiCl	124	0.225
BS26	LiCl	125	0.258333
BS26	LiCl	126	0.308333
BS26	LiCl	127	0.333333
BS26	LiCl	128	0.341667
BS26	LiCl	129	0.316667
BS26	LiCl	130	0.416667
BS26	LiCl	131	0.341667
BS26	LiCl	132	0.35
BS26	LiCl	133	0.316667
BS26	LiCl	134	0.283333
BS26	LiCl	135	0.25
BS26	LiCl	136	0.241667
BS26	LiCl	137	0.3
BS26	LiCl	138	0.316667
BS26	LiCl	139	0.391667
BS26	LiCl	140	0.341667
BS26	LiCl	141	0.325
BS26	LiCl	142	0.275
BS26	LiCl	143	0.233333
BS26	LiCl	144	0.308333
BS26	LiCl	145	0.275
BS26	LiCl	146	0.266667
BS26	LiCl	147	0.3
BS26	LiCl	148	0.366667
BS26	LiCl	149	0.358333
BS26	LiCl	150	0.283333
BS26	LiCl	151	0.283333
BS26	LiCl	152	0.308333
BS26	LiCl	153	0.25
BS26	LiCl	154	0.258333
BS26	LiCl	155	0.3
BS26	LiCl	156	0.341667
BS26	LiCl	157	0.316667
BS26	LiCl	158	0.358333
BS26	LiCl	159	0.383333
BS26	LiCl	160	0.416667
BS26	LiCl	161	0.391667
BS26	LiCl	162	0.283333
BS26	LiCl	163	0.383333
BS26	LiCl	164	0.358333
BS26	LiCl	165	0.391667
BS26	LiCl	166	0.441667
BS26	LiCl	167	0.416667
BS26	LiCl	168	0.358333
BS26	LiCl	169	0.35
BS26	LiCl	170	0.325
BS26	LiCl	171	0.3
BS26	LiCl	172	0.291667
BS26	LiCl	173	0.325
BS26	LiCl	174	0.291667
BS26	LiCl	175	0.316667
BS26	LiCl	176	0.291667
BS26	LiCl	177	0.258333
BS26	LiCl	178	0.258333
BS26	LiCl	179	0.258333
BS26	LiCl	180	0.241667
BS26	LiCl	181	0.291667
BS26	LiCl	182	0.258333
BS26	LiCl	183	0.325
BS26	LiCl	184	0.266667
BS26	LiCl	185	0.291667
BS26	LiCl	186	0.291667
BS26	LiCl	187	0.308333
BS26	LiCl	188	0.3
BS26	LiCl	189	0.25
BS26	LiCl	190	0.233333
BS26	LiCl	191	0.25
BS26	LiCl	192	0.225
BS26	LiCl	193	0.241667
BS26	LiCl	194	0.3
BS26	LiCl	195	0.258333
BS26	LiCl	196	0.241667
BS26	LiCl	197	0.191667
BS26	LiCl	198	0.158333
BS26	LiCl	199	0.175
BS26	LiCl	200	0.225
BS26	LiCl	201	0.291667
BS26	LiCl	202	0.333333
BS26	LiCl	203	0.358333
BS26	LiCl	204	0.333333
BS26	LiCl	205	0.333333
BS26	LiCl	206	0.35
BS26	LiCl	207	0.383333
BS26	LiCl	208	0.383333
BS26	LiCl	209	0.341667
BS26	LiCl	210	0.35
BS26	LiCl	211	0.333333
BS26	LiCl	212	0.425
BS26	LiCl	213	0.325
BS26	LiCl	214	0.341667
BS26	LiCl	215	0.375
BS26	LiCl	216	0.316667
BS26	LiCl	217	0.316667
BS26	LiCl	218	0.341667
BS26	LiCl	219	0.325
BS26	LiCl	220	0.283333
BS26	LiCl	221	0.275
BS26	LiCl	222	0.25
BS26	LiCl	223	0.3
BS26	LiCl	224	0.291667
BS26	LiCl	225	0.291667
BS26	LiCl	226	0.258333
BS26	LiCl	227	0.291667
BS26	LiCl	228	0.291667
BS26	LiCl	229	0.283333
BS26	LiCl	230	0.3
BS26	LiCl	231	0.233333
BS26	LiCl	232	0.275
BS26	LiCl	233	0.266667
BS26	LiCl	234	0.266667
BS26	LiCl	235	0.241667
BS26	LiCl	236	0.241667
BS26	LiCl	237	0.2
BS26	LiCl	238	0.191667
BS26	LiCl	239	0.2
BS26	LiCl	240	0.158333
BS26	LiCl	241	0.25
BS26	LiCl	242	0.283333
BS26	LiCl	243	0.325
BS26	LiCl	244	0.3
BS26	LiCl	245	0.275
BS26	LiCl	246	0.258333
BS26	LiCl	247	0.258333
BS26	LiCl	248	0.266667
BS26	LiCl	249	0.258333
BS26	LiCl	250	0.25
BS26	LiCl	251	0.275
BS26	LiCl	252	0.283333
BS26	LiCl	253	0.283333
BS26	LiCl	254	0.308333
BS26	LiCl	255	0.316667
BS26	LiCl	256	0.341667
BS26	LiCl	257	0.366667
BS26	LiCl	258	0.35
BS26	LiCl	259	0.341667
BS26	LiCl	260	0.266667
BS26	LiCl	261	0.308333
BS26	LiCl	262	0.258333
BS26	LiCl	263	0.333333
BS26	LiCl	264	0.316667
BS26	LiCl	265	0.3
BS26	LiCl	266	0.358333
BS26	LiCl	267	0.291667
BS26	LiCl	268	0.3
BS26	LiCl	269	0.341667
BS26	LiCl	270	0.316667
BS35	LiCl	0	0.216667
BS35	LiCl	1	0.275
BS35	LiCl	2	0.283333
BS35	LiCl	3	0.266667
BS35	LiCl	4	0.316667
BS35	LiCl	5	0.283333
BS35	LiCl	6	0.275
BS35	LiCl	7	0.266667
BS35	LiCl	8	0.275
BS35	LiCl	9	0.208333
BS35	LiCl	10	0.275
BS35	LiCl	11	0.233333
BS35	LiCl	12	0.216667
BS35	LiCl	13	0.183333
BS35	LiCl	14	0.225
BS35	LiCl	15	0.2
BS35	LiCl	16	0.25
BS35	LiCl	17	0.25
BS35	LiCl	18	0.316667
BS35	LiCl	19	0.175
BS35	LiCl	20	0.208333
BS35	LiCl	21	0.2
BS35	LiCl	22	0.208333
BS35	LiCl	23	0.216667
BS35	LiCl	24	0.166667
BS35	LiCl	25	0.175
BS35	LiCl	26	0.158333
BS35	LiCl	27	0.208333
BS35	LiCl	28	0.241667
BS35	LiCl	29	0.183333
BS35	LiCl	30	0.158333
BS35	LiCl	31	0.2
BS35	LiCl	32	0.158333
BS35	LiCl	33	0.133333
BS35	LiCl	34	0.133333
BS35	LiCl	35	0.175
BS35	LiCl	36	0.183333
BS35	LiCl	37	0.233333
BS35	LiCl	38	0.166667
BS35	LiCl	39	0.166667
BS35	LiCl	40	0.208333
BS35	LiCl	41	0.225
BS35	LiCl	42	0.216667
BS35	LiCl	43	0.158333
BS35	LiCl	44	0.208333
BS35	LiCl	45	0.183333
BS35	LiCl	46	0.258333
BS35	LiCl	47	0.291667
BS35	LiCl	48	0.333333
BS35	LiCl	49	0.325
BS35	LiCl	50	0.275
BS35	LiCl	51	0.25
BS35	LiCl	52	0.183333
BS35	LiCl	53	0.208333
BS35	LiCl	54	0.191667
BS35	LiCl	55	0.208333
BS35	LiCl	56	0.241667
BS35	LiCl	57	0.216667
BS35	LiCl	58	0.233333
BS35	LiCl	59	0.233333
BS35	LiCl	60	0.216667
BS35	LiCl	61	0.241667
BS35	LiCl	62	0.283333
BS35	LiCl	63	0.366667
BS35	LiCl	64	0.275
BS35	LiCl	65	0.225
BS35	LiCl	66	0.291667
BS35	LiCl	67	0.325
BS35	LiCl	68	0.325
BS35	LiCl	69	0.4
BS35	LiCl	70	0.383333
BS35	LiCl	71	0.4
BS35	LiCl	72	0.316667
BS35	LiCl	73	0.35
BS35	LiCl	74	0.325
BS35	LiCl	75	0.358333
BS35	LiCl	76	0.325
BS35	LiCl	77	0.375
BS35	LiCl	78	0.4
BS35	LiCl	79	0.358333
BS35	LiCl	80	0.358333
BS35	LiCl	81	0.241667
BS35	LiCl	82	0.175
BS35	LiCl	83	0.166667
BS35	LiCl	84	0.141667
BS35	LiCl	85	0.15
BS35	LiCl	86	0.15
BS35	LiCl	87	0.15
BS35	LiCl	88	0.183333
BS35	LiCl	89	0.225
BS35	LiCl	90	0.275
BS35	LiCl	91	0.3
BS35	LiCl	92	0.241667
BS35	LiCl	93	0.216667
BS35	LiCl	94	0.216667
BS35	LiCl	95	0.241667
BS35	LiCl	96	0.258333
BS35	LiCl	97	0.308333
BS35	LiCl	98	0.275
BS35	LiCl	99	0.291667
BS35	LiCl	100	0.291667
BS35	LiCl	101	0.2
BS35	LiCl	102	0.158333
BS35	LiCl	103	0.1
BS35	LiCl	104	0.15
BS35	LiCl	105	0.225
BS35	LiCl	106	0.216667
BS35	LiCl	107	0.25
BS35	LiCl	108	0.166667
BS35	LiCl	109	0.191667
BS35	LiCl	110	0.191667
BS35	LiCl	111	0.241667
BS35	LiCl	112	0.233333
BS35	LiCl	113	0.291667
BS35	LiCl	114	0.233333
BS35	LiCl	115	0.208333
BS35	LiCl	116	0.233333
BS35	LiCl	117	0.291667
BS35	LiCl	118	0.325
BS35	LiCl	119	0.283333
BS35	LiCl	120	0.333333
BS35	LiCl	121	0.266667
BS35	LiCl	122	0.308333
BS35	LiCl	123	0.366667
BS35	LiCl	124	0.308333
BS35	LiCl	125	0.25
BS35	LiCl	126	0.258333
BS35	LiCl	127	0.341667
BS35	LiCl	128	0.308333
BS35	LiCl	129	0.225
BS35	LiCl	130	0.241667
BS35	LiCl	131	0.258333
BS35	LiCl	132	0.258333
BS35	LiCl	133	0.283333
BS35	LiCl	134	0.233333
BS35	LiCl	135	0.225
BS35	LiCl	136	0.258333
BS35	LiCl	137	0.258333
BS35	LiCl	138	0.283333
BS35	LiCl	139	0.291667
BS35	LiCl	140	0.366667
BS35	LiCl	141	0.325
BS35	LiCl	142	0.383333
BS35	LiCl	143	0.316667
BS35	LiCl	144	0.266667
BS35	LiCl	145	0.325
BS35	LiCl	146	0.266667
BS35	LiCl	147	0.275
BS35	LiCl	148	0.316667
BS35	LiCl	149	0.358333
BS35	LiCl	150	0.308333
BS35	LiCl	151	0.325
BS35	LiCl	152	0.325
BS35	LiCl	153	0.3
BS35	LiCl	154	0.3
BS35	LiCl	155	0.275
BS35	LiCl	156	0.25
BS35	LiCl	157	0.225
BS35	LiCl	158	0.225
BS35	LiCl	159	0.241667
BS35	LiCl	160	0.233333
BS35	LiCl	161	0.3
BS35	LiCl	162	0.308333
BS35	LiCl	163	0.3
BS35	LiCl	164	0.258333
BS35	LiCl	165	0.308333
BS35	LiCl	166	0.333333
BS35	LiCl	167	0.375
BS35	LiCl	168	0.4
BS35	LiCl	169	0.341667
BS35	LiCl	170	0.325
BS35	LiCl	171	0.266667
BS35	LiCl	172	0.258333
BS35	LiCl	173	0.266667
BS35	LiCl	174	0.266667
BS35	LiCl	175	0.266667
BS35	LiCl	176	0.266667
BS35	LiCl	177	0.283333
BS35	LiCl	178	0.225
BS35	LiCl	179	0.258333
BS35	LiCl	180	0.275
BS35	LiCl	181	0.308333
BS35	LiCl	182	0.325
BS35	LiCl	183	0.333333
BS35	LiCl	184	0.283333
BS35	LiCl	185	0.3
BS35	LiCl	186	0.316667
BS35	LiCl	187	0.358333
BS35	LiCl	188	0.375
BS35	LiCl	189	0.341667
BS35	LiCl	190	0.35
BS35	LiCl	191	0.291667
BS35	LiCl	192	0.3
BS35	LiCl	193	0.366667
BS35	LiCl	194	0.316667
BS35	LiCl	195	0.258333
BS35	LiCl	196	0.241667
BS35	LiCl	197	0.283333
BS35	LiCl	198	0.275
BS35	LiCl	199	0.3
BS35	LiCl	200	0.325
BS35	LiCl	201	0.3
BS35	LiCl	202	0.283333
BS35	LiCl	203	0.291667
BS35	LiCl	204	0.291667
BS35	LiCl	205	0.225
BS35	LiCl	206	0.308333
BS35	LiCl	207	0.3
BS35	LiCl	208	0.325
BS35	LiCl	209	0.291667
BS35	LiCl	210	0.316667
BS35	LiCl	211	0.316667
BS35	LiCl	212	0.25
BS35	LiCl	213	0.25
BS35	LiCl	214	0.241667
BS35	LiCl	215	0.333333
BS35	LiCl	216	0.275
BS35	LiCl	217	0.241667
BS35	LiCl	218	0.275
BS35	LiCl	219	0.266667
BS35	LiCl	220	0.241667
BS35	LiCl	221	0.241667
BS35	LiCl	222	0.266667
BS35	LiCl	223	0.241667
BS35	LiCl	224	0.241667
BS35	LiCl	225	0.258333
BS35	LiCl	226	0.191667
BS35	LiCl	227	0.233333
BS35	LiCl	228	0.325
BS35	LiCl	229	0.3
BS35	LiCl	230	0.391667
BS35	LiCl	231	0.416667
BS35	LiCl	232	0.291667
BS35	LiCl	233	0.325
BS35	LiCl	234	0.25
BS35	LiCl	235	0.316667
BS35	LiCl	236	0.316667
BS35	LiCl	237	0.308333
BS35	LiCl	238	0.25
BS35	LiCl	239	0.266667
BS35	LiCl	240	0.25
BS35	LiCl	241	0.258333
BS35	LiCl	242	0.225
BS35	LiCl	243	0.3
BS35	LiCl	244	0.283333
BS35	LiCl	245	0.258333
BS35	LiCl	246	0.333333
BS35	LiCl	247	0.3
BS35	LiCl	248	0.35
BS35	LiCl	249	0.358333
BS35	LiCl	250	0.341667
BS35	LiCl	251	0.291667
BS35	LiCl	252	0.316667
BS35	LiCl	253	0.266667
BS35	LiCl	254	0.258333
BS35	LiCl	255	0.266667
BS35	LiCl	256	0.283333
BS35	LiCl	257	0.266667
BS35	LiCl	258	0.283333
BS35	LiCl	259	0.258333
BS35	LiCl	260	0.266667
BS35	LiCl	261	0.258333
BS35	LiCl	262	0.341667
BS35	LiCl	263	0.283333
BS35	LiCl	264	0.191667
BS35	LiCl	265	0.258333
BS35	LiCl	266	0.258333
BS35	LiCl	267	0.225
BS35	LiCl	268	0.25
BS35	LiCl	269	0.283333
BS35	LiCl	270	0.275
BS63	LiCl	0	0.316667
BS63	LiCl	1	0.291667
BS63	LiCl	2	0.283333
BS63	LiCl	3	0.291667
BS63	LiCl	4	0.333333
BS63	LiCl	5	0.391667
BS63	LiCl	6	0.4
BS63	LiCl	7	0.316667
BS63	LiCl	8	0.258333
BS63	LiCl	9	0.275
BS63	LiCl	10	0.308333
BS63	LiCl	11	0.25
BS63	LiCl	12	0.283333
BS63	LiCl	13	0.283333
BS63	LiCl	14	0.333333
BS63	LiCl	15	0.325
BS63	LiCl	16	0.316667
BS63	LiCl	17	0.358333
BS63	LiCl	18	0.316667
BS63	LiCl	19	0.283333
BS63	LiCl	20	0.266667
BS63	LiCl	21	0.3
BS63	LiCl	22	0.291667
BS63	LiCl	23	0.233333
BS63	LiCl	24	0.216667
BS63	LiCl	25	0.158333
BS63	LiCl	26	0.225
BS63	LiCl	27	0.225
BS63	LiCl	28	0.316667
BS63	LiCl	29	0.275
BS63	LiCl	30	0.275
BS63	LiCl	31	0.291667
BS63	LiCl	32	0.266667
BS63	LiCl	33	0.35
BS63	LiCl	34	0.266667
BS63	LiCl	35	0.383333
BS63	LiCl	36	0.275
BS63	LiCl	37	0.275
BS63	LiCl	38	0.266667
BS63	LiCl	39	0.258333
BS63	LiCl	40	0.283333
BS63	LiCl	41	0.275
BS63	LiCl	42	0.341667
BS63	LiCl	43	0.2
BS63	LiCl	44	0.275
BS63	LiCl	45	0.208333
BS63	LiCl	46	0.241667
BS63	LiCl	47	0.225
BS63	LiCl	48	0.266667
BS63	LiCl	49	0.208333
BS63	LiCl	50	0.208333
BS63	LiCl	51	0.191667
BS63	LiCl	52	0.183333
BS63	LiCl	53	0.166667
BS63	LiCl	54	0.225
BS63	LiCl	55	0.25
BS63	LiCl	56	0.258333
BS63	LiCl	57	0.216667
BS63	LiCl	58	0.166667
BS63	LiCl	59	0.216667
BS63	LiCl	60	0.216667
BS63	LiCl	61	0.175
BS63	LiCl	62	0.208333
BS63	LiCl	63	0.241667
BS63	LiCl	64	0.3
BS63	LiCl	65	0.258333
BS63	LiCl	66	0.316667
BS63	LiCl	67	0.416667
BS63	LiCl	68	0.383333
BS63	LiCl	69	0.308333
BS63	LiCl	70	0.291667
BS63	LiCl	71	0.408333
BS63	LiCl	72	0.383333
BS63	LiCl	73	0.358333
BS63	LiCl	74	0.441667
BS63	LiCl	75	0.458333
BS63	LiCl	76	0.375
BS63	LiCl	77	0.391667
BS63	LiCl	78	0.433333
BS63	LiCl	79	0.366667
BS63	LiCl	80	0.408333
BS63	LiCl	81	0.416667
BS63	LiCl	82	0.416667
BS63	LiCl	83	0.416667
BS63	LiCl	84	0.375
BS63	LiCl	85	0.358333
BS63	LiCl	86	0.358333
BS63	LiCl	87	0.258333
BS63	LiCl	88	0.3
BS63	LiCl	89	0.35
BS63	LiCl	90	0.308333
BS63	LiCl	91	0.333333
BS63	LiCl	92	0.383333
BS63	LiCl	93	0.366667
BS63	LiCl	94	0.341667
BS63	LiCl	95	0.283333
BS63	LiCl	96	0.383333
BS63	LiCl	97	0.358333
BS63	LiCl	98	0.358333
BS63	LiCl	99	0.375
BS63	LiCl	100	0.35
BS63	LiCl	101	0.333333
BS63	LiCl	102	0.341667
BS63	LiCl	103	0.316667
BS63	LiCl	104	0.316667
BS63	LiCl	105	0.341667
BS63	LiCl	106	0.383333
BS63	LiCl	107	0.308333
BS63	LiCl	108	0.358333
BS63	LiCl	109	0.366667
BS63	LiCl	110	0.308333
BS63	LiCl	111	0.233333
BS63	LiCl	112	0.241667
BS63	LiCl	113	0.241667
BS63	LiCl	114	0.241667
BS63	LiCl	115	0.35
BS63	LiCl	116	0.275
BS63	LiCl	117	0.35
BS63	LiCl	118	0.3
BS63	LiCl	119	0.291667
BS63	LiCl	120	0.333333
BS63	LiCl	121	0.316667
BS63	LiCl	122	0.275
BS63	LiCl	123	0.291667
BS63	LiCl	124	0.208333
BS63	LiCl	125	0.275
BS63	LiCl	126	0.283333
BS63	LiCl	127	0.316667
BS63	LiCl	128	0.291667
BS63	LiCl	129	0.283333
BS63	LiCl	130	0.258333
BS63	LiCl	131	0.2
BS63	LiCl	132	0.25
BS63	LiCl	133	0.241667
BS63	LiCl	134	0.233333
BS63	LiCl	135	0.233333
BS63	LiCl	136	0.241667
BS63	LiCl	137	0.241667
BS63	LiCl	138	0.216667
BS63	LiCl	139	0.233333
BS63	LiCl	140	0.225
BS63	LiCl	141	0.258333
BS63	LiCl	142	0.15
BS63	LiCl	143	0.2
BS63	LiCl	144	0.216667
BS63	LiCl	145	0.241667
BS63	LiCl	146	0.241667
BS63	LiCl	147	0.291667
BS63	LiCl	148	0.25
BS63	LiCl	149	0.183333
BS63	LiCl	150	0.225
BS63	LiCl	151	0.233333
BS63	LiCl	152	0.283333
BS63	LiCl	153	0.275
BS63	LiCl	154	0.291667
BS63	LiCl	155	0.225
BS63	LiCl	156	0.275
BS63	LiCl	157	0.225
BS63	LiCl	158	0.225
BS63	LiCl	159	0.283333
BS63	LiCl	160	0.266667
BS63	LiCl	161	0.233333
BS63	LiCl	162	0.241667
BS63	LiCl	163	0.2
BS63	LiCl	164	0.225
BS63	LiCl	165	0.3
BS63	LiCl	166	0.266667
BS63	LiCl	167	0.275
BS63	LiCl	168	0.316667
BS63	LiCl	169	0.325
BS63	LiCl	170	0.258333
BS63	LiCl	171	0.316667
BS63	LiCl	172	0.291667
BS63	LiCl	173	0.333333
BS63	LiCl	174	0.275
BS63	LiCl	175	0.308333
BS63	LiCl	176	0.391667
BS63	LiCl	177	0.433333
BS63	LiCl	178	0.375
BS63	LiCl	179	0.3
BS63	LiCl	180	0.25
BS63	LiCl	181	0.233333
BS63	LiCl	182	0.283333
BS63	LiCl	183	0.258333
BS63	LiCl	184	0.216667
BS63	LiCl	185	0.266667
BS63	LiCl	186	0.325
BS63	LiCl	187	0.275
BS63	LiCl	188	0.191667
BS63	LiCl	189	0.166667
BS63	LiCl	190	0.25
BS63	LiCl	191	0.233333
BS63	LiCl	192	0.166667
BS63	LiCl	193	0.183333
BS63	LiCl	194	0.275
BS63	LiCl	195	0.241667
BS63	LiCl	196	0.266667
BS63	LiCl	197	0.25
BS63	LiCl	198	0.316667
BS63	LiCl	199	0.291667
BS63	LiCl	200	0.266667
BS63	LiCl	201	0.308333
BS63	LiCl	202	0.266667
BS63	LiCl	203	0.275
BS63	LiCl	204	0.275
BS63	LiCl	205	0.316667
BS63	LiCl	206	0.308333
BS63	LiCl	207	0.308333
BS63	LiCl	208	0.266667
BS63	LiCl	209	0.233333
BS63	LiCl	210	0.225
BS63	LiCl	211	0.25
BS63	LiCl	212	0.258333
BS63	LiCl	213	0.266667
BS63	LiCl	214	0.283333
BS63	LiCl	215	0.283333
BS63	LiCl	216	0.266667
BS63	LiCl	217	0.25
BS63	LiCl	218	0.266667
BS63	LiCl	219	0.216667
BS63	LiCl	220	0.241667
BS63	LiCl	221	0.316667
BS63	LiCl	222	0.325
BS63	LiCl	223	0.333333
BS63	LiCl	224	0.358333
BS63	LiCl	225	0.375
BS63	LiCl	226	0.308333
BS63	LiCl	227	0.366667
BS63	LiCl	228	0.241667
BS63	LiCl	229	0.25
BS63	LiCl	230	0.2
BS63	LiCl	231	0.175
BS63	LiCl	232	0.175
BS63	LiCl	233	0.183333
BS63	LiCl	234	0.133333
BS63	LiCl	235	0.175
BS63	LiCl	236	0.166667
BS63	LiCl	237	0.175
BS63	LiCl	238	0.183333
BS63	LiCl	239	0.2
BS63	LiCl	240	0.241667
BS63	LiCl	241	0.3
BS63	LiCl	242	0.341667
BS63	LiCl	243	0.283333
BS63	LiCl	244	0.333333
BS63	LiCl	245	0.25
BS63	LiCl	246	0.291667
BS63	LiCl	247	0.266667
BS63	LiCl	248	0.216667
BS63	LiCl	249	0.275
BS63	LiCl	250	0.241667
BS63	LiCl	251	0.233333
BS63	LiCl	252	0.241667
BS63	LiCl	253	0.166667
BS63	LiCl	254	0.258333
BS63	LiCl	255	0.233333
BS63	LiCl	256	0.241667
BS63	LiCl	257	0.216667
BS63	LiCl	258	0.258333
BS63	LiCl	259	0.275
BS63	LiCl	260	0.258333
BS63	LiCl	261	0.241667
BS63	LiCl	262	0.3
BS63	LiCl	263	0.225
BS63	LiCl	264	0.2
BS63	LiCl	265	0.233333
BS63	LiCl	266	0.233333
BS63	LiCl	267	0.216667
BS63	LiCl	268	0.216667
BS63	LiCl	269	0.2
BS63	LiCl	270	0.316667
BS66	LiCl	0	0.181818
BS66	LiCl	1	0.204545
BS66	LiCl	2	0.136364
BS66	LiCl	3	0.227273
BS66	LiCl	4	0.227273
BS66	LiCl	5	0.272727
BS66	LiCl	6	0.272727
BS66	LiCl	7	0.295455
BS66	LiCl	8	0.227273
BS66	LiCl	9	0.25
BS66	LiCl	10	0.363636
BS66	LiCl	11	0.272727
BS66	LiCl	12	0.431818
BS66	LiCl	13	0.318182
BS66	LiCl	14	0.318182
BS66	LiCl	15	0.386364
BS66	LiCl	16	0.363636
BS66	LiCl	17	0.227273
BS66	LiCl	18	0.181818
BS66	LiCl	19	0.204545
BS66	LiCl	20	0.181818
BS66	LiCl	21	0.136364
BS66	LiCl	22	0.25
BS66	LiCl	23	0.0681818
BS66	LiCl	24	0.227273
BS66	LiCl	25	0.0909091
BS66	LiCl	26	0.0681818
BS66	LiCl	27	0.0681818
BS66	LiCl	28	0.113636
BS66	LiCl	29	0.181818
BS66	LiCl	30	0.181818
BS66	LiCl	31	0.159091
BS66	LiCl	32	0.159091
BS66	LiCl	33	0.0909091
BS66	LiCl	34	0.204545
BS66	LiCl	35	0.181818
BS66	LiCl	36	0.25
BS66	LiCl	37	0.227273
BS66	LiCl	38	0.25
BS66	LiCl	39	0.295455
BS66	LiCl	40	0.295455
BS66	LiCl	41	0.340909
BS66	LiCl	42	0.272727
BS66	LiCl	43	0.227273
BS66	LiCl	44	0.181818
BS66	LiCl	45	0.25
BS66	LiCl	46	0.295455
BS66	LiCl	47	0.181818
BS66	LiCl	48	0.181818
BS66	LiCl	49	0.159091
BS66	LiCl	50	0.0909091
BS66	LiCl	51	0.136364
BS66	LiCl	52	0.0454545
BS66	LiCl	53	0.0681818
BS66	LiCl	54	0.0909091
BS66	LiCl	55	0.136364
BS66	LiCl	56	0.136364
BS66	LiCl	57	0.204545
BS66	LiCl	58	0.227273
BS66	LiCl	59	0.181818
BS66	LiCl	60	0.159091
BS66	LiCl	61	0.25
BS66	LiCl	62	0.227273
BS66	LiCl	63	0.204545
BS66	LiCl	64	0.181818
BS66	LiCl	65	0.25
BS66	LiCl	66	0.25
BS66	LiCl	67	0.25
BS66	LiCl	68	0.181818
BS66	LiCl	69	0.204545
BS66	LiCl	70	0.159091
BS66	LiCl	71	0.204545
BS66	LiCl	72	0.227273
BS66	LiCl	73	0.181818
BS66	LiCl	74	0.25
BS66	LiCl	75	0.227273
BS66	LiCl	76	0.272727
BS66	LiCl	77	0.25
BS66	LiCl	78	0.227273
BS66	LiCl	79	0.204545
BS66	LiCl	80	0.272727
BS66	LiCl	81	0.25
BS66	LiCl	82	0.25
BS66	LiCl	83	0.159091
BS66	LiCl	84	0.181818
BS66	LiCl	85	0.295455
BS66	LiCl	86	0.113636
BS66	LiCl	87	0.136364
BS66	LiCl	88	0.204545
BS66	LiCl	89	0.181818
BS66	LiCl	90	0.159091
BS66	LiCl	91	0.340909
BS66	LiCl	92	0.318182
BS66	LiCl	93	0.318182
BS66	LiCl	94	0.295455
BS66	LiCl	95	0.159091
BS66	LiCl	96	0.25
BS66	LiCl	97	0.272727
BS66	LiCl	98	0.272727
BS66	LiCl	99	0.227273
BS66	LiCl	100	0.295455
BS66	LiCl	101	0.295455
BS66	LiCl	102	0.272727
BS66	LiCl	103	0.318182
BS66	LiCl	104	0.272727
BS66	LiCl	105	0.25
BS66	LiCl	106	0.159091
BS66	LiCl	107	0.159091
BS66	LiCl	108	0.136364
BS66	LiCl	109	0.204545
BS66	LiCl	110	0.227273
BS66	LiCl	111	0.25
BS66	LiCl	112	0.295455
BS66	LiCl	113	0.25
BS66	LiCl	114	0.25
BS66	LiCl	115	0.25
BS66	LiCl	116	0.25
BS66	LiCl	117	0.25
BS66	LiCl	118	0.295455
BS66	LiCl	119	0.363636
BS66	LiCl	120	0.340909
BS66	LiCl	121	0.295455
BS66	LiCl	122	0.295455
BS66	LiCl	123	0.363636
BS66	LiCl	124	0.25
BS66	LiCl	125	0.272727
BS66	LiCl	126	0.363636
BS66	LiCl	127	0.272727
BS66	LiCl	128	0.25
BS66	LiCl	129	0.295455
BS66	LiCl	130	0.454545
BS66	LiCl	131	0.477273
BS66	LiCl	132	0.431818
BS66	LiCl	133	0.272727
BS66	LiCl	134	0.227273
BS66	LiCl	135	0.318182
BS66	LiCl	136	0.136364
BS66	LiCl	137	0.272727
BS66	LiCl	138	0.136364
BS66	LiCl	139	0.113636
BS66	LiCl	140	0.227273
BS66	LiCl	141	0.136364
BS66	LiCl	142	0.272727
BS66	LiCl	143	0.227273
BS66	LiCl	144	0.363636
BS66	LiCl	145	0.295455
BS66	LiCl	146	0.272727
BS66	LiCl	147	0.295455
BS66	LiCl	148	0.25
BS66	LiCl	149	0.340909
BS66	LiCl	150	0.363636
BS66	LiCl	151	0.318182
BS66	LiCl	152	0.204545
BS66	LiCl	153	0.181818
BS66	LiCl	154	0.340909
BS66	LiCl	155	0.295455
BS66	LiCl	156	0.25
BS66	LiCl	157	0.25
BS66	LiCl	158	0.295455
BS66	LiCl	159	0.181818
BS66	LiCl	160	0.25
BS66	LiCl	161	0.340909
BS66	LiCl	162	0.340909
BS66	LiCl	163	0.318182
BS66	LiCl	164	0.272727
BS66	LiCl	165	0.227273
BS66	LiCl	166	0.272727
BS66	LiCl	167	0.159091
BS66	LiCl	168	0.159091
BS66	LiCl	169	0.318182
BS66	LiCl	170	0.25
BS66	LiCl	171	0.227273
BS66	LiCl	172	0.159091
BS66	LiCl	173	0.113636
BS66	LiCl	174	0.136364
BS66	LiCl	175	0.227273
BS66	LiCl	176	0.227273
BS66	LiCl	177	0.159091
BS66	LiCl	178	0.0681818
BS66	LiCl	179	0.0909091
BS66	LiCl	180	0.0681818
BS66	LiCl	181	0.0909091
BS66	LiCl	182	0.0909091
BS66	LiCl	183	0.159091
BS66	LiCl	184	0.159091
BS66	LiCl	185	0.0681818
BS66	LiCl	186	0.0681818
BS66	LiCl	187	0.181818
BS66	LiCl	188	0.159091
BS66	LiCl	189	0.159091
BS66	LiCl	190	0.159091
BS66	LiCl	191	0.159091
BS66	LiCl	192	0.0909091
BS66	LiCl	193	0.204545
BS66	LiCl	194	0.204545
BS66	LiCl	195	0.295455
BS66	LiCl	196	0.204545
BS66	LiCl	197	0.227273
BS66	LiCl	198	0.25
BS66	LiCl	199	0.227273
BS66	LiCl	200	0.204545
BS66	LiCl	201	0.181818
BS66	LiCl	202	0.227273
BS66	LiCl	203	0.159091
BS66	LiCl	204	0.159091
BS66	LiCl	205	0.136364
BS66	LiCl	206	0.181818
BS66	LiCl	207	0.181818
BS66	LiCl	208	0.181818
BS66	LiCl	209	0.159091
BS66	LiCl	210	0.25
BS66	LiCl	211	0.25
BS66	LiCl	212	0.272727
BS66	LiCl	213	0.25
BS66	LiCl	214	0.318182
BS66	LiCl	215	0.204545
BS66	LiCl	216	0.181818
BS66	LiCl	217	0.25
BS66	LiCl	218	0.227273
BS66	LiCl	219	0.204545
BS66	LiCl	220	0.227273
BS66	LiCl	221	0.272727
BS66	LiCl	222	0.295455
BS66	LiCl	223	0.181818
BS66	LiCl	224	0.136364
BS66	LiCl	225	0.25
BS66	LiCl	226	0.204545
BS66	LiCl	227	0.136364
BS66	LiCl	228	0.204545
BS66	LiCl	229	0.25
BS66	LiCl	230	0.227273
BS66	LiCl	231	0.227273
BS66	LiCl	232	0.113636
BS66	LiCl	233	0.0909091
BS66	LiCl	234	0.159091
BS66	LiCl	235	0.0909091
BS66	LiCl	236	0.136364
BS66	LiCl	237	0.181818
BS66	LiCl	238	0.181818
BS66	LiCl	239	0.159091
BS66	LiCl	240	0.159091
BS66	LiCl	241	0.136364
BS66	LiCl	242	0.136364
BS66	LiCl	243	0.204545
BS66	LiCl	244	0.227273
BS66	LiCl	245	0.25
BS66	LiCl	246	0.272727
BS66	LiCl	247	0.295455
BS66	LiCl	248	0.386364
BS66	LiCl	249	0.340909
BS66	LiCl	250	0.318182
BS66	LiCl	251	0.25
BS66	LiCl	252	0.295455
BS66	LiCl	253	0.386364
BS66	LiCl	254	0.204545
BS66	LiCl	255	0.227273
BS66	LiCl	256	0.318182
BS66	LiCl	257	0.340909
BS66	LiCl	258	0.318182
BS66	LiCl	259	0.363636
BS66	LiCl	260	0.25
BS66	LiCl	261	0.272727
BS66	LiCl	262	0.295455
BS66	LiCl	263	0.340909
BS66	LiCl	264	0.295455
BS66	LiCl	265	0.340909
BS66	LiCl	266	0.363636
BS66	LiCl	267	0.318182
BS66	LiCl	268	0.318182
BS66	LiCl	269	0.340909
BS66	LiCl	270	0.340909
BS14	Saline	0	0.158333
BS14	Saline	1	0.241667
BS14	Saline	2	0.175
BS14	Saline	3	0.25
BS14	Saline	4	0.216667
BS14	Saline	5	0.166667
BS14	Saline	6	0.225
BS14	Saline	7	0.2
BS14	Saline	8	0.25
BS14	Saline	9	0.216667
BS14	Saline	10	0.225
BS14	Saline	11	0.233333
BS14	Saline	12	0.275
BS14	Saline	13	0.233333
BS14	Saline	14	0.283333
BS14	Saline	15	0.241667
BS14	Saline	16	0.2
BS14	Saline	17	0.241667
BS14	Saline	18	0.175
BS14	Saline	19	0.191667
BS14	Saline	20	0.225
BS14	Saline	21	0.225
BS14	Saline	22	0.25
BS14	Saline	23	0.25
BS14	Saline	24	0.25
BS14	Saline	25	0.225
BS14	Saline	26	0.175
BS14	Saline	27	0.166667
BS14	Saline	28	0.158333
BS14	Saline	29	0.183333
BS14	Saline	30	0.241667
BS14	Saline	31	0.291667
BS14	Saline	32	0.233333
BS14	Saline	33	0.3
BS14	Saline	34	0.233333
BS14	Saline	35	0.291667
BS14	Saline	36	0.241667
BS14	Saline	37	0.283333
BS14	Saline	38	0.225
BS14	Saline	39	0.225
BS14	Saline	40	0.233333
BS14	Saline	41	0.191667
BS14	Saline	42	0.25
BS14	Saline	43	0.266667
BS14	Saline	44	0.191667
BS14	Saline	45	0.183333
BS14	Saline	46	0.158333
BS14	Saline	47	0.166667
BS14	Saline	48	0.275
BS14	Saline	49	0.25
BS14	Saline	50	0.133333
BS14	Saline	51	0.2
BS14	Saline	52	0.183333
BS14	Saline	53	0.208333
BS14	Saline	54	0.3
BS14	Saline	55	0.308333
BS14	Saline	56	0.266667
BS14	Saline	57	0.258333
BS14	Saline	58	0.225
BS14	Saline	59	0.3
BS14	Saline	60	0.208333
BS14	Saline	61	0.258333
BS14	Saline	62	0.266667
BS14	Saline	63	0.275
BS14	Saline	64	0.3
BS14	Saline	65	0.3
BS14	Saline	66	0.283333
BS14	Saline	67	0.3
BS14	Saline	68	0.25
BS14	Saline	69	0.475
BS14	Saline	70	0.558333
BS14	Saline	71	0.525
BS14	Saline	72	0.533333
BS14	Saline	73	0.483333
BS14	Saline	74	0.466667
BS14	Saline	75	0.45
BS14	Saline	76	0.516667
BS14	Saline	77	0.483333
BS14	Saline	78	0.425
BS14	Saline	79	0.241667
BS14	Saline	80	0.325
BS14	Saline	81	0.316667
BS14	Saline	82	0.283333
BS14	Saline	83	0.316667
BS14	Saline	84	0.316667
BS14	Saline	85	0.275
BS14	Saline	86	0.241667
BS14	Saline	87	0.266667
BS14	Saline	88	0.308333
BS14	Saline	89	0.375
BS14	Saline	90	0.358333
BS14	Saline	91	0.383333
BS14	Saline	92	0.366667
BS14	Saline	93	0.425
BS14	Saline	94	0.383333
BS14	Saline	95	0.416667
BS14	Saline	96	0.366667
BS14	Saline	97	0.383333
BS14	Saline	98	0.45
BS14	Saline	99	0.475
BS14	Saline	100	0.475
BS14	Saline	101	0.508333
[truncated: 1,795 more rows]

## Sheet: 5 - Inlay (bar)
Animal	Condition	tbin	bin_window	lda
BS14	LiCl	88	Early	0.394737
BS14	LiCl	89	Early	0.355263
BS14	LiCl	90	Early	0.302632
BS14	LiCl	91	Early	0.315789
BS14	LiCl	92	Early	0.315789
BS14	LiCl	93	Early	0.302632
BS14	LiCl	94	Early	0.342105
BS14	LiCl	95	Early	0.289474
BS14	LiCl	96	Early	0.302632
BS14	LiCl	97	Early	0.421053
BS14	LiCl	98	Early	0.342105
BS14	LiCl	100	Middle	0.394737
BS14	LiCl	101	Middle	0.368421
BS14	LiCl	102	Middle	0.447368
BS14	LiCl	103	Middle	0.407895
BS14	LiCl	104	Middle	0.407895
BS14	LiCl	105	Middle	0.434211
BS14	LiCl	106	Middle	0.342105
BS14	LiCl	107	Middle	0.421053
BS14	LiCl	108	Middle	0.394737
BS14	LiCl	109	Middle	0.394737
BS14	LiCl	110	Middle	0.552632
BS14	LiCl	112	Late	0.486842
BS14	LiCl	113	Late	0.460526
BS14	LiCl	114	Late	0.565789
BS14	LiCl	115	Late	0.526316
BS14	LiCl	116	Late	0.526316
BS14	LiCl	117	Late	0.578947
BS14	LiCl	118	Late	0.565789
BS14	LiCl	119	Late	0.592105
BS14	LiCl	120	Late	0.605263
BS14	LiCl	121	Late	0.657895
BS14	LiCl	122	Late	0.605263
BS23	LiCl	88	Early	0.516667
BS23	LiCl	89	Early	0.491667
BS23	LiCl	90	Early	0.466667
BS23	LiCl	91	Early	0.466667
BS23	LiCl	92	Early	0.475
BS23	LiCl	93	Early	0.466667
BS23	LiCl	94	Early	0.491667
BS23	LiCl	95	Early	0.466667
BS23	LiCl	96	Early	0.458333
BS23	LiCl	97	Early	0.408333
BS23	LiCl	98	Early	0.45
BS23	LiCl	100	Middle	0.383333
BS23	LiCl	101	Middle	0.333333
BS23	LiCl	102	Middle	0.333333
BS23	LiCl	103	Middle	0.316667
BS23	LiCl	104	Middle	0.341667
BS23	LiCl	105	Middle	0.3
BS23	LiCl	106	Middle	0.308333
BS23	LiCl	107	Middle	0.366667
BS23	LiCl	108	Middle	0.366667
BS23	LiCl	109	Middle	0.408333
BS23	LiCl	110	Middle	0.425
BS23	LiCl	112	Late	0.425
BS23	LiCl	113	Late	0.45
BS23	LiCl	114	Late	0.516667
BS23	LiCl	115	Late	0.466667
BS23	LiCl	116	Late	0.425
BS23	LiCl	117	Late	0.483333
BS23	LiCl	118	Late	0.45
BS23	LiCl	119	Late	0.483333
BS23	LiCl	120	Late	0.55
BS23	LiCl	121	Late	0.616667
BS23	LiCl	122	Late	0.6
BS24	LiCl	88	Early	0.416667
BS24	LiCl	89	Early	0.5
BS24	LiCl	90	Early	0.491667
BS24	LiCl	91	Early	0.483333
BS24	LiCl	92	Early	0.458333
BS24	LiCl	93	Early	0.5
BS24	LiCl	94	Early	0.45
BS24	LiCl	95	Early	0.45
BS24	LiCl	96	Early	0.558333
BS24	LiCl	97	Early	0.45
BS24	LiCl	98	Early	0.458333
BS24	LiCl	100	Middle	0.55
BS24	LiCl	101	Middle	0.566667
BS24	LiCl	102	Middle	0.541667
BS24	LiCl	103	Middle	0.508333
BS24	LiCl	104	Middle	0.416667
BS24	LiCl	105	Middle	0.483333
BS24	LiCl	106	Middle	0.475
BS24	LiCl	107	Middle	0.525
BS24	LiCl	108	Middle	0.583333
BS24	LiCl	109	Middle	0.566667
BS24	LiCl	110	Middle	0.541667
BS24	LiCl	112	Late	0.6
BS24	LiCl	113	Late	0.575
BS24	LiCl	114	Late	0.641667
BS24	LiCl	115	Late	0.608333
BS24	LiCl	116	Late	0.658333
BS24	LiCl	117	Late	0.625
BS24	LiCl	118	Late	0.633333
BS24	LiCl	119	Late	0.625
BS24	LiCl	120	Late	0.625
BS24	LiCl	121	Late	0.691667
BS24	LiCl	122	Late	0.666667
BS26	LiCl	88	Early	0.25
BS26	LiCl	89	Early	0.291667
BS26	LiCl	90	Early	0.233333
BS26	LiCl	91	Early	0.3
BS26	LiCl	92	Early	0.316667
BS26	LiCl	93	Early	0.291667
BS26	LiCl	94	Early	0.275
BS26	LiCl	95	Early	0.25
BS26	LiCl	96	Early	0.316667
BS26	LiCl	97	Early	0.316667
BS26	LiCl	98	Early	0.316667
BS26	LiCl	100	Middle	0.325
BS26	LiCl	101	Middle	0.341667
BS26	LiCl	102	Middle	0.341667
BS26	LiCl	103	Middle	0.325
BS26	LiCl	104	Middle	0.316667
BS26	LiCl	105	Middle	0.291667
BS26	LiCl	106	Middle	0.308333
BS26	LiCl	107	Middle	0.316667
BS26	LiCl	108	Middle	0.341667
BS26	LiCl	109	Middle	0.358333
BS26	LiCl	110	Middle	0.3
BS26	LiCl	112	Late	0.4
BS26	LiCl	113	Late	0.258333
BS26	LiCl	114	Late	0.3
BS26	LiCl	115	Late	0.216667
BS26	LiCl	116	Late	0.283333
BS26	LiCl	117	Late	0.208333
BS26	LiCl	118	Late	0.15
BS26	LiCl	119	Late	0.2
BS26	LiCl	120	Late	0.208333
BS26	LiCl	121	Late	0.241667
BS26	LiCl	122	Late	0.216667
BS35	LiCl	88	Early	0.183333
BS35	LiCl	89	Early	0.225
BS35	LiCl	90	Early	0.275
BS35	LiCl	91	Early	0.3
BS35	LiCl	92	Early	0.241667
BS35	LiCl	93	Early	0.216667
BS35	LiCl	94	Early	0.216667
BS35	LiCl	95	Early	0.241667
BS35	LiCl	96	Early	0.258333
BS35	LiCl	97	Early	0.308333
BS35	LiCl	98	Early	0.275
BS35	LiCl	100	Middle	0.291667
BS35	LiCl	101	Middle	0.2
BS35	LiCl	102	Middle	0.158333
BS35	LiCl	103	Middle	0.1
BS35	LiCl	104	Middle	0.15
BS35	LiCl	105	Middle	0.225
BS35	LiCl	106	Middle	0.216667
BS35	LiCl	107	Middle	0.25
BS35	LiCl	108	Middle	0.166667
BS35	LiCl	109	Middle	0.191667
BS35	LiCl	110	Middle	0.191667
BS35	LiCl	112	Late	0.233333
BS35	LiCl	113	Late	0.291667
BS35	LiCl	114	Late	0.233333
BS35	LiCl	115	Late	0.208333
BS35	LiCl	116	Late	0.233333
BS35	LiCl	117	Late	0.291667
BS35	LiCl	118	Late	0.325
BS35	LiCl	119	Late	0.283333
BS35	LiCl	120	Late	0.333333
BS35	LiCl	121	Late	0.266667
BS35	LiCl	122	Late	0.308333
BS63	LiCl	88	Early	0.3
BS63	LiCl	89	Early	0.35
BS63	LiCl	90	Early	0.308333
BS63	LiCl	91	Early	0.333333
BS63	LiCl	92	Early	0.383333
BS63	LiCl	93	Early	0.366667
BS63	LiCl	94	Early	0.341667
BS63	LiCl	95	Early	0.283333
BS63	LiCl	96	Early	0.383333
BS63	LiCl	97	Early	0.358333
BS63	LiCl	98	Early	0.358333
BS63	LiCl	100	Middle	0.35
BS63	LiCl	101	Middle	0.333333
BS63	LiCl	102	Middle	0.341667
BS63	LiCl	103	Middle	0.316667
BS63	LiCl	104	Middle	0.316667
BS63	LiCl	105	Middle	0.341667
BS63	LiCl	106	Middle	0.383333
BS63	LiCl	107	Middle	0.308333
BS63	LiCl	108	Middle	0.358333
BS63	LiCl	109	Middle	0.366667
BS63	LiCl	110	Middle	0.308333
BS63	LiCl	112	Late	0.241667
BS63	LiCl	113	Late	0.241667
BS63	LiCl	114	Late	0.241667
BS63	LiCl	115	Late	0.35
BS63	LiCl	116	Late	0.275
BS63	LiCl	117	Late	0.35
BS63	LiCl	118	Late	0.3
BS63	LiCl	119	Late	0.291667
BS63	LiCl	120	Late	0.333333
BS63	LiCl	121	Late	0.316667
BS63	LiCl	122	Late	0.275
BS66	LiCl	88	Early	0.204545
BS66	LiCl	89	Early	0.181818
BS66	LiCl	90	Early	0.159091
BS66	LiCl	91	Early	0.340909
BS66	LiCl	92	Early	0.318182
BS66	LiCl	93	Early	0.318182
BS66	LiCl	94	Early	0.295455
BS66	LiCl	95	Early	0.159091
BS66	LiCl	96	Early	0.25
BS66	LiCl	97	Early	0.272727
BS66	LiCl	98	Early	0.272727
BS66	LiCl	100	Middle	0.295455
BS66	LiCl	101	Middle	0.295455
BS66	LiCl	102	Middle	0.272727
BS66	LiCl	103	Middle	0.318182
BS66	LiCl	104	Middle	0.272727
BS66	LiCl	105	Middle	0.25
BS66	LiCl	106	Middle	0.159091
BS66	LiCl	107	Middle	0.159091
BS66	LiCl	108	Middle	0.136364
BS66	LiCl	109	Middle	0.204545
BS66	LiCl	110	Middle	0.227273
BS66	LiCl	112	Late	0.295455
BS66	LiCl	113	Late	0.25
BS66	LiCl	114	Late	0.25
BS66	LiCl	115	Late	0.25
BS66	LiCl	116	Late	0.25
BS66	LiCl	117	Late	0.25
BS66	LiCl	118	Late	0.295455
BS66	LiCl	119	Late	0.363636
BS66	LiCl	120	Late	0.340909
BS66	LiCl	121	Late	0.295455
BS66	LiCl	122	Late	0.295455
BS14	Saline	88	Early	0.308333
BS14	Saline	89	Early	0.375
BS14	Saline	90	Early	0.358333
BS14	Saline	91	Early	0.383333
BS14	Saline	92	Early	0.366667
BS14	Saline	93	Early	0.425
BS14	Saline	94	Early	0.383333
BS14	Saline	95	Early	0.416667
BS14	Saline	96	Early	0.366667
BS14	Saline	97	Early	0.383333
BS14	Saline	98	Early	0.45
BS14	Saline	100	Middle	0.475
BS14	Saline	101	Middle	0.508333
BS14	Saline	102	Middle	0.541667
BS14	Saline	103	Middle	0.6
BS14	Saline	104	Middle	0.608333
BS14	Saline	105	Middle	0.591667
BS14	Saline	106	Middle	0.558333
BS14	Saline	107	Middle	0.583333
BS14	Saline	108	Middle	0.6
BS14	Saline	109	Middle	0.616667
BS14	Saline	110	Middle	0.65
BS14	Saline	112	Late	0.675
BS14	Saline	113	Late	0.7
BS14	Saline	114	Late	0.666667
BS14	Saline	115	Late	0.716667
BS14	Saline	116	Late	0.708333
BS14	Saline	117	Late	0.716667
BS14	Saline	118	Late	0.7
BS14	Saline	119	Late	0.658333
BS14	Saline	120	Late	0.625
BS14	Saline	121	Late	0.591667
BS14	Saline	122	Late	0.608333
BS23	Saline	88	Early	0.3
BS23	Saline	89	Early	0.283333
BS23	Saline	90	Early	0.325
BS23	Saline	91	Early	0.291667
BS23	Saline	92	Early	0.225
BS23	Saline	93	Early	0.283333
BS23	Saline	94	Early	0.225
BS23	Saline	95	Early	0.241667
BS23	Saline	96	Early	0.258333
BS23	Saline	97	Early	0.3
BS23	Saline	98	Early	0.308333
BS23	Saline	100	Middle	0.316667
BS23	Saline	101	Middle	0.308333
BS23	Saline	102	Middle	0.25
BS23	Saline	103	Middle	0.333333
BS23	Saline	104	Middle	0.333333
BS23	Saline	105	Middle	0.35
BS23	Saline	106	Middle	0.35
BS23	Saline	107	Middle	0.316667
BS23	Saline	108	Middle	0.316667
BS23	Saline	109	Middle	0.316667
BS23	Saline	110	Middle	0.333333
BS23	Saline	112	Late	0.4
BS23	Saline	113	Late	0.416667
BS23	Saline	114	Late	0.416667
BS23	Saline	115	Late	0.475
BS23	Saline	116	Late	0.516667
BS23	Saline	117	Late	0.516667
BS23	Saline	118	Late	0.533333
BS23	Saline	119	Late	0.466667
BS23	Saline	120	Late	0.508333
BS23	Saline	121	Late	0.475
BS23	Saline	122	Late	0.508333
BS24	Saline	88	Early	0.341667
BS24	Saline	89	Early	0.4
BS24	Saline	90	Early	0.4
BS24	Saline	91	Early	0.441667
BS24	Saline	92	Early	0.483333
BS24	Saline	93	Early	0.491667
BS24	Saline	94	Early	0.55
BS24	Saline	95	Early	0.533333
BS24	Saline	96	Early	0.566667
BS24	Saline	97	Early	0.658333
BS24	Saline	98	Early	0.641667
BS24	Saline	100	Middle	0.675
BS24	Saline	101	Middle	0.708333
BS24	Saline	102	Middle	0.708333
BS24	Saline	103	Middle	0.7
BS24	Saline	104	Middle	0.758333
BS24	Saline	105	Middle	0.741667
BS24	Saline	106	Middle	0.7
BS24	Saline	107	Middle	0.708333
BS24	Saline	108	Middle	0.691667
BS24	Saline	109	Middle	0.675
BS24	Saline	110	Middle	0.658333
BS24	Saline	112	Late	0.65
BS24	Saline	113	Late	0.641667
BS24	Saline	114	Late	0.658333
BS24	Saline	115	Late	0.65
BS24	Saline	116	Late	0.625
BS24	Saline	117	Late	0.658333
BS24	Saline	118	Late	0.583333
BS24	Saline	119	Late	0.616667
BS24	Saline	120	Late	0.65
BS24	Saline	121	Late	0.616667
BS24	Saline	122	Late	0.666667
BS26	Saline	88	Early	0.25
BS26	Saline	89	Early	0.283333
BS26	Saline	90	Early	0.283333
BS26	Saline	91	Early	0.208333
BS26	Saline	92	Early	0.25
BS26	Saline	93	Early	0.225
BS26	Saline	94	Early	0.308333
BS26	Saline	95	Early	0.391667
BS26	Saline	96	Early	0.366667
BS26	Saline	97	Early	0.408333
BS26	Saline	98	Early	0.408333
BS26	Saline	100	Middle	0.433333
BS26	Saline	101	Middle	0.45
BS26	Saline	102	Middle	0.458333
BS26	Saline	103	Middle	0.491667
BS26	Saline	104	Middle	0.466667
BS26	Saline	105	Middle	0.5
BS26	Saline	106	Middle	0.441667
BS26	Saline	107	Middle	0.466667
BS26	Saline	108	Middle	0.433333
BS26	Saline	109	Middle	0.483333
BS26	Saline	110	Middle	0.5
BS26	Saline	112	Late	0.616667
BS26	Saline	113	Late	0.583333
BS26	Saline	114	Late	0.591667
BS26	Saline	115	Late	0.566667
BS26	Saline	116	Late	0.558333
BS26	Saline	117	Late	0.541667
BS26	Saline	118	Late	0.508333
BS26	Saline	119	Late	0.491667
BS26	Saline	120	Late	0.55
BS26	Saline	121	Late	0.516667
BS26	Saline	122	Late	0.483333
BS35	Saline	88	Early	0.233333
BS35	Saline	89	Early	0.216667
BS35	Saline	90	Early	0.258333
BS35	Saline	91	Early	0.291667
BS35	Saline	92	Early	0.25
BS35	Saline	93	Early	0.191667
BS35	Saline	94	Early	0.241667
BS35	Saline	95	Early	0.291667
BS35	Saline	96	Early	0.291667
BS35	Saline	97	Early	0.266667
BS35	Saline	98	Early	0.275
BS35	Saline	100	Middle	0.3
BS35	Saline	101	Middle	0.391667
BS35	Saline	102	Middle	0.341667
BS35	Saline	103	Middle	0.341667
BS35	Saline	104	Middle	0.3
BS35	Saline	105	Middle	0.325
BS35	Saline	106	Middle	0.366667
BS35	Saline	107	Middle	0.391667
BS35	Saline	108	Middle	0.333333
BS35	Saline	109	Middle	0.291667
BS35	Saline	110	Middle	0.3
BS35	Saline	112	Late	0.358333
BS35	Saline	113	Late	0.283333
BS35	Saline	114	Late	0.291667
BS35	Saline	115	Late	0.325
BS35	Saline	116	Late	0.275
BS35	Saline	117	Late	0.225
BS35	Saline	118	Late	0.208333
BS35	Saline	119	Late	0.25
BS35	Saline	120	Late	0.275
BS35	Saline	121	Late	0.216667
BS35	Saline	122	Late	0.308333
BS63	Saline	88	Early	0.216667
BS63	Saline	89	Early	0.291667
BS63	Saline	90	Early	0.225
BS63	Saline	91	Early	0.216667
BS63	Saline	92	Early	0.291667
BS63	Saline	93	Early	0.325
BS63	Saline	94	Early	0.375
BS63	Saline	95	Early	0.366667
BS63	Saline	96	Early	0.316667
BS63	Saline	97	Early	0.333333
BS63	Saline	98	Early	0.35
BS63	Saline	100	Middle	0.35
BS63	Saline	101	Middle	0.358333
BS63	Saline	102	Middle	0.4
BS63	Saline	103	Middle	0.316667
BS63	Saline	104	Middle	0.283333
BS63	Saline	105	Middle	0.266667
BS63	Saline	106	Middle	0.25
BS63	Saline	107	Middle	0.3
BS63	Saline	108	Middle	0.308333
BS63	Saline	109	Middle	0.275
BS63	Saline	110	Middle	0.266667
BS63	Saline	112	Late	0.258333
BS63	Saline	113	Late	0.325
BS63	Saline	114	Late	0.308333
BS63	Saline	115	Late	0.308333
BS63	Saline	116	Late	0.283333
BS63	Saline	117	Late	0.308333
BS63	Saline	118	Late	0.308333
BS63	Saline	119	Late	0.308333
BS63	Saline	120	Late	0.341667
BS63	Saline	121	Late	0.341667
BS63	Saline	122	Late	0.3
BS66	Saline	88	Early	0.258333
BS66	Saline	89	Early	0.3
BS66	Saline	90	Early	0.316667
BS66	Saline	91	Early	0.35
BS66	Saline	92	Early	0.325
BS66	Saline	93	Early	0.308333
BS66	Saline	94	Early	0.341667
BS66	Saline	95	Early	0.316667
BS66	Saline	96	Early	0.333333
BS66	Saline	97	Early	0.35
BS66	Saline	98	Early	0.308333
BS66	Saline	100	Middle	0.291667
BS66	Saline	101	Middle	0.316667
BS66	Saline	102	Middle	0.316667
BS66	Saline	103	Middle	0.358333
BS66	Saline	104	Middle	0.383333
BS66	Saline	105	Middle	0.366667
BS66	Saline	106	Middle	0.35
BS66	Saline	107	Middle	0.333333
BS66	Saline	108	Middle	0.366667
BS66	Saline	109	Middle	0.433333
BS66	Saline	110	Middle	0.425
BS66	Saline	112	Late	0.4
BS66	Saline	113	Late	0.433333
BS66	Saline	114	Late	0.466667
BS66	Saline	115	Late	0.45
BS66	Saline	116	Late	0.375
BS66	Saline	117	Late	0.441667
BS66	Saline	118	Late	0.433333
BS66	Saline	119	Late	0.433333
BS66	Saline	120	Late	0.45
BS66	Saline	121	Late	0.458333
BS66	Saline	122	Late	0.458333
Saline	17	13	15	0
Saline	17	14	15	0
Saline	17	15	15	0
Saline	17	16	15	0
Saline	17	17	15	0
Saline	17	18	15	10
Saline	17	19	15	10
Saline	17	20	15	10
Saline	17	21	15	10
Saline	17	22	15	20
Saline	17	23	15	0
Saline	17	24	15	0
Saline	17	25	15	10
Saline	17	26	15	10
Saline	17	27	15	10
Saline	17	28	15	0
Saline	17	29	15	0
Saline	17	0	16	10
Saline	17	1	16	10
Saline	17	2	16	10
Saline	17	3	16	10
Saline	17	4	16	0
Saline	17	5	16	0
Saline	17	6	16	20
Saline	17	7	16	0
Saline	17	8	16	0
Saline	17	9	16	0
Saline	17	10	16	10
Saline	17	11	16	10
Saline	17	12	16	10
Saline	17	13	16	0
Saline	17	14	16	0
Saline	17	15	16	0
Saline	17	16	16	0
Saline	17	17	16	0
Saline	17	18	16	10
Saline	17	19	16	10
Saline	17	20	16	10
Saline	17	21	16	10
Saline	17	22	16	20
Saline	17	23	16	0
Saline	17	24	16	0
Saline	17	25	16	10
Saline	17	26	16	10
Saline	17	27	16	10
Saline	17	28	16	0
Saline	17	29	16	0
Saline	17	0	17	30
Saline	17	1	17	10
Saline	17	2	17	10
Saline	17	3	17	0
Saline	17	4	17	0
Saline	17	5	17	0
Saline	17	6	17	30
Saline	17	7	17	0
Saline	17	8	17	10
Saline	17	9	17	0
Saline	17	10	17	10
Saline	17	11	17	10
Saline	17	12	17	10
Saline	17	13	17	0
Saline	17	14	17	0
Saline	17	15	17	0
Saline	17	16	17	0
Saline	17	17	17	0
Saline	17	18	17	10
Saline	17	19	17	10
Saline	17	20	17	10
Saline	17	21	17	10
Saline	17	22	17	20
Saline	17	23	17	0
Saline	17	24	17	10
Saline	17	25	17	0
Saline	17	26	17	10
Saline	17	27	17	10
Saline	17	28	17	0
Saline	17	29	17	0
Saline	17	0	18	20
Saline	17	1	18	20
Saline	17	2	18	10
Saline	17	3	18	0
Saline	17	4	18	0
Saline	17	5	18	10
Saline	17	6	18	30
Saline	17	7	18	0
Saline	17	8	18	10
Saline	17	9	18	0
Saline	17	10	18	30
Saline	17	11	18	10
Saline	17	12	18	0
Saline	17	13	18	0
Saline	17	14	18	0
Saline	17	15	18	0
Saline	17	16	18	0
Saline	17	17	18	0
Saline	17	18	18	0
Saline	17	19	18	10
Saline	17	20	18	10
Saline	17	21	18	10
Saline	17	22	18	20
Saline	17	23	18	0
Saline	17	24	18	10
Saline	17	25	18	0
Saline	17	26	18	10
Saline	17	27	18	10
Saline	17	28	18	0
Saline	17	29	18	0
Saline	17	0	19	20
Saline	17	1	19	20
Saline	17	2	19	10
Saline	17	3	19	0
Saline	17	4	19	0
Saline	17	5	19	10
Saline	17	6	19	20
Saline	17	7	19	0
Saline	17	8	19	10
Saline	17	9	19	0
Saline	17	10	19	40
Saline	17	11	19	10
Saline	17	12	19	10
Saline	17	13	19	0
Saline	17	14	19	0
Saline	17	15	19	0
Saline	17	16	19	0
Saline	17	17	19	10
Saline	17	18	19	0
Saline	17	19	19	10
Saline	17	20	19	0
Saline	17	21	19	10
Saline	17	22	19	20
Saline	17	23	19	0
Saline	17	24	19	10
Saline	17	25	19	0
Saline	17	26	19	10
Saline	17	27	19	20
Saline	17	28	19	0
Saline	17	29	19	0
Saline	17	0	20	20
Saline	17	1	20	10
Saline	17	2	20	10
Saline	17	3	20	0
Saline	17	4	20	0
Saline	17	5	20	10
Saline	17	6	20	20
Saline	17	7	20	0
Saline	17	8	20	10
Saline	17	9	20	0
Saline	17	10	20	30
Saline	17	11	20	10
Saline	17	12	20	20
Saline	17	13	20	0
Saline	17	14	20	0
Saline	17	15	20	0
Saline	17	16	20	0
Saline	17	17	20	10
Saline	17	18	20	0
Saline	17	19	20	0
Saline	17	20	20	0
Saline	17	21	20	0
Saline	17	22	20	10
Saline	17	23	20	0
Saline	17	24	20	10
Saline	17	25	20	0
Saline	17	26	20	0
Saline	17	27	20	10
Saline	17	28	20	10
Saline	17	29	20	0
Saline	17	0	21	20
Saline	17	1	21	10
Saline	17	2	21	0
Saline	17	3	21	0
Saline	17	4	21	0
Saline	17	5	21	20
Saline	17	6	21	30
Saline	17	7	21	10
Saline	17	8	21	10
Saline	17	9	21	0
Saline	17	10	21	30
Saline	17	11	21	10
Saline	17	12	21	20
Saline	17	13	21	0
Saline	17	14	21	0
Saline	17	15	21	0
Saline	17	16	21	0
Saline	17	17	21	10
Saline	17	18	21	10
Saline	17	19	21	10
Saline	17	20	21	0
Saline	17	21	21	0
Saline	17	22	21	10
Saline	17	23	21	0
Saline	17	24	21	10
Saline	17	25	21	0
Saline	17	26	21	0
Saline	17	27	21	10
Saline	17	28	21	10
Saline	17	29	21	0
Saline	17	0	22	0
Saline	17	1	22	10
Saline	17	2	22	0
Saline	17	3	22	0
Saline	17	4	22	0
Saline	17	5	22	20
Saline	17	6	22	30
Saline	17	7	22	10
Saline	17	8	22	10
Saline	17	9	22	0
Saline	17	10	22	30
Saline	17	11	22	20
Saline	17	12	22	20
Saline	17	13	22	0
Saline	17	14	22	0
Saline	17	15	22	0
Saline	17	16	22	0
Saline	17	17	22	10
Saline	17	18	22	20
Saline	17	19	22	10
Saline	17	20	22	0
Saline	17	21	22	0
Saline	17	22	22	10
Saline	17	23	22	0
Saline	17	24	22	0
Saline	17	25	22	0
Saline	17	26	22	0
Saline	17	27	22	10
Saline	17	28	22	10
Saline	17	29	22	0
Saline	17	0	23	0
Saline	17	1	23	0
Saline	17	2	23	0
Saline	17	3	23	20
Saline	17	4	23	0
Saline	17	5	23	30
Saline	17	6	23	30
Saline	17	7	23	20
Saline	17	8	23	10
Saline	17	9	23	0
Saline	17	10	23	10
Saline	17	11	23	20
Saline	17	12	23	20
Saline	17	13	23	0
Saline	17	14	23	0
Saline	17	15	23	0
Saline	17	16	23	0
Saline	17	17	23	20
Saline	17	18	23	20
Saline	17	19	23	10
Saline	17	20	23	0
Saline	17	21	23	0
Saline	17	22	23	10
Saline	17	23	23	10
Saline	17	24	23	0
Saline	17	25	23	0
Saline	17	26	23	0
Saline	17	27	23	10
Saline	17	28	23	10
Saline	17	29	23	0
Saline	17	0	24	0
Saline	17	1	24	0
Saline	17	2	24	10
Saline	17	3	24	20
Saline	17	4	24	0
Saline	17	5	24	50
Saline	17	6	24	30
Saline	17	7	24	30
Saline	17	8	24	10
Saline	17	9	24	0
Saline	17	10	24	10
Saline	17	11	24	30
Saline	17	12	24	30
Saline	17	13	24	10
Saline	17	14	24	0
Saline	17	15	24	0
Saline	17	16	24	10
Saline	17	17	24	10
Saline	17	18	24	20
Saline	17	19	24	10
Saline	17	20	24	0
Saline	17	21	24	20
Saline	17	22	24	0
Saline	17	23	24	20
Saline	17	24	24	0
Saline	17	25	24	0
Saline	17	26	24	0
Saline	17	27	24	0
Saline	17	28	24	10
Saline	17	29	24	0
Saline	17	0	25	0
Saline	17	1	25	0
Saline	17	2	25	20
Saline	17	3	25	20
Saline	17	4	25	0
Saline	17	5	25	70
Saline	17	6	25	30
Saline	17	7	25	40
Saline	17	8	25	10
Saline	17	9	25	0
Saline	17	10	25	20
Saline	17	11	25	30
Saline	17	12	25	20
Saline	17	13	25	10
Saline	17	14	25	0
Saline	17	15	25	0
Saline	17	16	25	10
Saline	17	17	25	10
Saline	17	18	25	20
Saline	17	19	25	10
Saline	17	20	25	10
Saline	17	21	25	20
Saline	17	22	25	0
Saline	17	23	25	30
Saline	17	24	25	10
Saline	17	25	25	0
Saline	17	26	25	0
Saline	17	27	25	10
Saline	17	28	25	0
Saline	17	29	25	0
Saline	17	0	26	0
Saline	17	1	26	10
Saline	17	2	26	20
Saline	17	3	26	40
Saline	17	4	26	0
Saline	17	5	26	80
Saline	17	6	26	20
Saline	17	7	26	30
Saline	17	8	26	10
Saline	17	9	26	0
Saline	17	10	26	30
Saline	17	11	26	20
Saline	17	12	26	20
Saline	17	13	26	10
Saline	17	14	26	0
Saline	17	15	26	10
Saline	17	16	26	30
Saline	17	17	26	10
Saline	17	18	26	10
Saline	17	19	26	0
Saline	17	20	26	10
Saline	17	21	26	20
Saline	17	22	26	0
Saline	17	23	26	30
Saline	17	24	26	10
Saline	17	25	26	20
Saline	17	26	26	10
Saline	17	27	26	20
Saline	17	28	26	20
Saline	17	29	26	0
Saline	17	0	27	10
Saline	17	1	27	10
Saline	17	2	27	30
Saline	17	3	27	50
Saline	17	4	27	0
Saline	17	5	27	80
Saline	17	6	27	20
Saline	17	7	27	30
Saline	17	8	27	0
Saline	17	9	27	0
Saline	17	10	27	30
Saline	17	11	27	40
Saline	17	12	27	20
Saline	17	13	27	20
Saline	17	14	27	0
Saline	17	15	27	20
Saline	17	16	27	40
Saline	17	17	27	10
Saline	17	18	27	20
Saline	17	19	27	0
Saline	17	20	27	10
Saline	17	21	27	30
Saline	17	22	27	0
Saline	17	23	27	30
Saline	17	24	27	10
Saline	17	25	27	20
Saline	17	26	27	10
Saline	17	27	27	30
Saline	17	28	27	20
Saline	17	29	27	20
Saline	17	0	28	10
Saline	17	1	28	10
Saline	17	2	28	30
Saline	17	3	28	40
Saline	17	4	28	0
Saline	17	5	28	60
Saline	17	6	28	20
Saline	17	7	28	20
Saline	17	8	28	0
Saline	17	9	28	0
Saline	17	10	28	30
Saline	17	11	28	40
Saline	17	12	28	30
Saline	17	13	28	20
Saline	17	14	28	0
Saline	17	15	28	40
Saline	17	16	28	40
Saline	17	17	28	0
Saline	17	18	28	20
Saline	17	19	28	0
Saline	17	20	28	10
Saline	17	21	28	30
Saline	17	22	28	0
Saline	17	23	28	40
Saline	17	24	28	20
Saline	17	25	28	20
Saline	17	26	28	10
Saline	17	27	28	30
Saline	17	28	28	30
Saline	17	29	28	30
Saline	17	0	29	10
Saline	17	1	29	10
Saline	17	2	29	20
Saline	17	3	29	40
Saline	17	4	29	0
Saline	17	5	29	50
Saline	17	6	29	20
Saline	17	7	29	10
Saline	17	8	29	10
Saline	17	9	29	0
Saline	17	10	29	20
Saline	17	11	29	40
Saline	17	12	29	10
Saline	17	13	29	20
Saline	17	14	29	20
Saline	17	15	29	50
Saline	17	16	29	30
Saline	17	17	29	10
Saline	17	18	29	20
Saline	17	19	29	0
Saline	17	20	29	20
Saline	17	21	29	10
Saline	17	22	29	0
Saline	17	23	29	40
Saline	17	24	29	30
Saline	17	25	29	30
Saline	17	26	29	20
Saline	17	27	29	40
Saline	17	28	29	30
Saline	17	29	29	40
Saline	17	0	30	10
Saline	17	1	30	20
Saline	17	2	30	20
Saline	17	3	30	50
Saline	17	4	30	0
Saline	17	5	30	40
Saline	17	6	30	30
Saline	17	7	30	0
Saline	17	8	30	10
Saline	17	9	30	0
Saline	17	10	30	10
Saline	17	11	30	50
Saline	17	12	30	10
Saline	17	13	30	30
Saline	17	14	30	20
Saline	17	15	30	50
Saline	17	16	30	60
Saline	17	17	30	10
Saline	17	18	30	30
Saline	17	19	30	0
Saline	17	20	30	10
Saline	17	21	30	20
Saline	17	22	30	10
Saline	17	23	30	50
Saline	17	24	30	50
Saline	17	25	30	30
Saline	17	26	30	30
Saline	17	27	30	40
Saline	17	28	30	30
Saline	17	29	30	50
Saline	17	0	31	20
Saline	17	1	31	10
Saline	17	2	31	20
Saline	17	3	31	30
Saline	17	4	31	0
Saline	17	5	31	20
Saline	17	6	31	50
Saline	17	7	31	0
Saline	17	8	31	10
Saline	17	9	31	0
Saline	17	10	31	0
Saline	17	11	31	50
Saline	17	12	31	10
Saline	17	13	31	30
Saline	17	14	31	20
Saline	17	15	31	50
Saline	17	16	31	40
Saline	17	17	31	20
Saline	17	18	31	30
Saline	17	19	31	0
Saline	17	20	31	10
Saline	17	21	31	20
Saline	17	22	31	10
Saline	17	23	31	60
Saline	17	24	31	50
Saline	17	25	31	10
Saline	17	26	31	30
Saline	17	27	31	30
Saline	17	28	31	30
Saline	17	29	31	50
Saline	17	0	32	10
Saline	17	1	32	20
Saline	17	2	32	10
Saline	17	3	32	40
Saline	17	4	32	0
Saline	17	5	32	20
Saline	17	6	32	50
Saline	17	7	32	0
Saline	17	8	32	20
Saline	17	9	32	0
Saline	17	10	32	0
Saline	17	11	32	20
Saline	17	12	32	30
Saline	17	13	32	30
Saline	17	14	32	30
Saline	17	15	32	50
Saline	17	16	32	40
Saline	17	17	32	20
Saline	17	18	32	20
Saline	17	19	32	0
Saline	17	20	32	20
Saline	17	21	32	20
Saline	17	22	32	20
Saline	17	23	32	60
Saline	17	24	32	60
Saline	17	25	32	30
Saline	17	26	32	30
Saline	17	27	32	20
Saline	17	28	32	30
Saline	17	29	32	30
Saline	17	0	33	10
Saline	17	1	33	30
Saline	17	2	33	10
Saline	17	3	33	30
Saline	17	4	33	0
Saline	17	5	33	30
Saline	17	6	33	40
Saline	17	7	33	10
Saline	17	8	33	50
Saline	17	9	33	0
Saline	17	10	33	0
Saline	17	11	33	50
Saline	17	12	33	20
Saline	17	13	33	40
Saline	17	14	33	30
Saline	17	15	33	30
Saline	17	16	33	40
Saline	17	17	33	20
Saline	17	18	33	20
Saline	17	19	33	0
Saline	17	20	33	40
Saline	17	21	33	20
Saline	17	22	33	20
Saline	17	23	33	40
Saline	17	24	33	50
Saline	17	25	33	30
Saline	17	26	33	40
Saline	17	27	33	20
Saline	17	28	33	30
Saline	17	29	33	40
Saline	17	0	34	20
Saline	17	1	34	30
Saline	17	2	34	10
Saline	17	3	34	30
Saline	17	4	34	0
Saline	17	5	34	40
Saline	17	6	34	50
Saline	17	7	34	10
Saline	17	8	34	50
Saline	17	9	34	0
Saline	17	10	34	0
Saline	17	11	34	40
Saline	17	12	34	30
Saline	17	13	34	30
Saline	17	14	34	10
Saline	17	15	34	20
Saline	17	16	34	40
Saline	17	17	34	10
Saline	17	18	34	30
Saline	17	19	34	0
Saline	17	20	34	30
Saline	17	21	34	20
Saline	17	22	34	30
Saline	17	23	34	40
Saline	17	24	34	40
Saline	17	25	34	20
Saline	17	26	34	30
Saline	17	27	34	20
Saline	17	28	34	40
Saline	17	29	34	40
Saline	17	0	35	40
Saline	17	1	35	20
Saline	17	2	35	10
Saline	17	3	35	20
Saline	17	4	35	0
Saline	17	5	35	30
Saline	17	6	35	40
Saline	17	7	35	10
Saline	17	8	35	60
Saline	17	9	35	0
Saline	17	10	35	0
Saline	17	11	35	30
Saline	17	12	35	40
Saline	17	13	35	20
Saline	17	14	35	10
Saline	17	15	35	20
Saline	17	16	35	10
Saline	17	17	35	10
Saline	17	18	35	20
Saline	17	19	35	0
Saline	17	20	35	40
Saline	17	21	35	10
Saline	17	22	35	30
Saline	17	23	35	30
Saline	17	24	35	20
Saline	17	25	35	20
Saline	17	26	35	20
Saline	17	27	35	20
Saline	17	28	35	40
Saline	17	29	35	40
Saline	17	0	36	30
Saline	17	1	36	30
Saline	17	2	36	10
Saline	17	3	36	20
Saline	17	4	36	0
Saline	17	5	36	30
Saline	17	6	36	30
Saline	17	7	36	10
Saline	17	8	36	60
Saline	17	9	36	0
Saline	17	10	36	0
Saline	17	11	36	30
Saline	17	12	36	40
Saline	17	13	36	30
Saline	17	14	36	20
Saline	17	15	36	20
Saline	17	16	36	10
Saline	17	17	36	10
Saline	17	18	36	30
Saline	17	19	36	0
Saline	17	20	36	40
Saline	17	21	36	10
Saline	17	22	36	40
Saline	17	23	36	30
Saline	17	24	36	20
Saline	17	25	36	20
Saline	17	26	36	10
Saline	17	27	36	30
Saline	17	28	36	30
Saline	17	29	36	40
Saline	17	0	37	30
Saline	17	1	37	20
Saline	17	2	37	10
Saline	17	3	37	20
Saline	17	4	37	0
Saline	17	5	37	30
Saline	17	6	37	40
Saline	17	7	37	30
Saline	17	8	37	50
Saline	17	9	37	0
Saline	17	10	37	0
Saline	17	11	37	40
Saline	17	12	37	30
Saline	17	13	37	20
Saline	17	14	37	10
Saline	17	15	37	10
Saline	17	16	37	10
Saline	17	17	37	10
Saline	17	18	37	30
Saline	17	19	37	10
Saline	17	20	37	30
Saline	17	21	37	10
Saline	17	22	37	30
Saline	17	23	37	30
Saline	17	24	37	10
Saline	17	25	37	0
Saline	17	26	37	10
Saline	17	27	37	30
Saline	17	28	37	30
Saline	17	29	37	40
Saline	17	0	38	30
Saline	17	1	38	10
Saline	17	2	38	10
Saline	17	3	38	20
Saline	17	4	38	0
Saline	17	5	38	40
Saline	17	6	38	40
Saline	17	7	38	20
Saline	17	8	38	30
Saline	17	9	38	0
Saline	17	10	38	0
Saline	17	11	38	10
Saline	17	12	38	30
Saline	17	13	38	20
Saline	17	14	38	20
Saline	17	15	38	10
Saline	17	16	38	10
Saline	17	17	38	10
Saline	17	18	38	30
Saline	17	19	38	20
Saline	17	20	38	10
Saline	17	21	38	10
Saline	17	22	38	50
Saline	17	23	38	40
Saline	17	24	38	10
Saline	17	25	38	0
Saline	17	26	38	10
Saline	17	27	38	30
Saline	17	28	38	30
Saline	17	29	38	40
Saline	17	0	39	20
Saline	17	1	39	20
Saline	17	2	39	10
Saline	17	3	39	30
Saline	17	4	39	0
Saline	17	5	39	20
Saline	17	6	39	40
Saline	17	7	39	20
Saline	17	8	39	40
Saline	17	9	39	0
Saline	17	10	39	0
Saline	17	11	39	10
Saline	17	12	39	40
Saline	17	13	39	20
Saline	17	14	39	20
Saline	17	15	39	10
Saline	17	16	39	10
Saline	17	17	39	10
Saline	17	18	39	30
Saline	17	19	39	20
Saline	17	20	39	10
Saline	17	21	39	10
Saline	17	22	39	50
Saline	17	23	39	40
Saline	17	24	39	20
Saline	17	25	39	0
Saline	17	26	39	10
Saline	17	27	39	20
Saline	17	28	39	20
Saline	17	29	39	30
Saline	17	0	40	0
Saline	17	1	40	20
Saline	17	2	40	10
Saline	17	3	40	30
Saline	17	4	40	0
Saline	17	5	40	30
Saline	17	6	40	50
Saline	17	7	40	20
Saline	17	8	40	30
Saline	17	9	40	0
Saline	17	10	40	0
Saline	17	11	40	20
Saline	17	12	40	50
Saline	17	13	40	30
Saline	17	14	40	20
Saline	17	15	40	20
Saline	17	16	40	10
Saline	17	17	40	30
Saline	17	18	40	30
Saline	17	19	40	20
Saline	17	20	40	0
Saline	17	21	40	20
Saline	17	22	40	50
Saline	17	23	40	30
Saline	17	24	40	10
Saline	17	25	40	0
Saline	17	26	40	10
Saline	17	27	40	20
Saline	17	28	40	20
Saline	17	29	40	20
Saline	17	0	41	0
Saline	17	1	41	20
Saline	17	2	41	10
Saline	17	3	41	30
Saline	17	4	41	0
Saline	17	5	41	40
Saline	17	6	41	50
Saline	17	7	41	30
Saline	17	8	41	40
Saline	17	9	41	0
Saline	17	10	41	0
Saline	17	11	41	20
Saline	17	12	41	70
Saline	17	13	41	20
Saline	17	14	41	10
Saline	17	15	41	10
Saline	17	16	41	20
Saline	17	17	41	20
Saline	17	18	41	20
Saline	17	19	41	20
Saline	17	20	41	0
Saline	17	21	41	20
Saline	17	22	41	40
Saline	17	23	41	30
Saline	17	24	41	10
Saline	17	25	41	0
Saline	17	26	41	10
Saline	17	27	41	10
Saline	17	28	41	20
Saline	17	29	41	20
Saline	17	0	42	0
Saline	17	1	42	30
Saline	17	2	42	20
Saline	17	3	42	10
Saline	17	4	42	0
Saline	17	5	42	60
Saline	17	6	42	50
Saline	17	7	42	30
Saline	17	8	42	50
Saline	17	9	42	0
Saline	17	10	42	0
Saline	17	11	42	10
Saline	17	12	42	60
Saline	17	13	42	20
Saline	17	14	42	10
Saline	17	15	42	10
Saline	17	16	42	10
Saline	17	17	42	30
Saline	17	18	42	10
Saline	17	19	42	10
Saline	17	20	42	10
Saline	17	21	42	20
Saline	17	22	42	40
Saline	17	23	42	30
Saline	17	24	42	10
Saline	17	25	42	10
Saline	17	26	42	30
Saline	17	27	42	10
Saline	17	28	42	20
Saline	17	29	42	30
Saline	17	0	43	0
Saline	17	1	43	60
Saline	17	2	43	20
Saline	17	3	43	10
Saline	17	4	43	0
Saline	17	5	43	50
Saline	17	6	43	60
Saline	17	7	43	50
Saline	17	8	43	40
Saline	17	9	43	0
Saline	17	10	43	0
Saline	17	11	43	10
Saline	17	12	43	60
Saline	17	13	43	10
Saline	17	14	43	10
Saline	17	15	43	10
Saline	17	16	43	20
Saline	17	17	43	30
Saline	17	18	43	10
Saline	17	19	43	20
Saline	17	20	43	10
Saline	17	21	43	20
Saline	17	22	43	30
Saline	17	23	43	30
Saline	17	24	43	10
Saline	17	25	43	30
Saline	17	26	43	20
Saline	17	27	43	10
Saline	17	28	43	10
Saline	17	29	43	10
Saline	17	0	44	30
Saline	17	1	44	70
Saline	17	2	44	20
Saline	17	3	44	0
Saline	17	4	44	0
Saline	17	5	44	60
Saline	17	6	44	60
Saline	17	7	44	60
Saline	17	8	44	20
Saline	17	9	44	0
Saline	17	10	44	0
Saline	17	11	44	10
Saline	17	12	44	50
Saline	17	13	44	10
Saline	17	14	44	10
Saline	17	15	44	10
Saline	17	16	44	20
Saline	17	17	44	40
Saline	17	18	44	0
Saline	17	19	44	20
Saline	17	20	44	10
Saline	17	21	44	20
Saline	17	22	44	40
Saline	17	23	44	30
Saline	17	24	44	0
Saline	17	25	44	30
Saline	17	26	44	20
Saline	17	27	44	10
Saline	17	28	44	30
Saline	17	29	44	10
Saline	17	0	45	30
Saline	17	1	45	90
Saline	17	2	45	10
Saline	17	3	45	0
Saline	17	4	45	0
Saline	17	5	45	50
Saline	17	6	45	60
Saline	17	7	45	70
Saline	17	8	45	40
Saline	17	9	45	0
Saline	17	10	45	0
Saline	17	11	45	10
Saline	17	12	45	40
Saline	17	13	45	10
Saline	17	14	45	20
Saline	17	15	45	0
Saline	17	16	45	20
Saline	17	17	45	20
Saline	17	18	45	0
Saline	17	19	45	20
Saline	17	20	45	10
Saline	17	21	45	10
Saline	17	22	45	30
Saline	17	23	45	30
Saline	17	24	45	0
Saline	17	25	45	30
Saline	17	26	45	20
Saline	17	27	45	10
Saline	17	28	45	30
Saline	17	29	45	20
Saline	17	0	46	50
Saline	17	1	46	90
Saline	17	2	46	10
Saline	17	3	46	0
Saline	17	4	46	0
Saline	17	5	46	40
Saline	17	6	46	50
Saline	17	7	46	60
Saline	17	8	46	40
Saline	17	9	46	0
Saline	17	10	46	0
Saline	17	11	46	10
Saline	17	12	46	20
Saline	17	13	46	10
Saline	17	14	46	20
Saline	17	15	46	0
Saline	17	16	46	20
Saline	17	17	46	20
Saline	17	18	46	0
Saline	17	19	46	20
Saline	17	20	46	10
Saline	17	21	46	10
Saline	17	22	46	30
Saline	17	23	46	20
Saline	17	24	46	10
Saline	17	25	46	30
Saline	17	26	46	20
Saline	17	27	46	10
Saline	17	28	46	20
Saline	17	29	46	20
Saline	17	0	47	50
Saline	17	1	47	90
Saline	17	2	47	0
Saline	17	3	47	0
Saline	17	4	47	0
Saline	17	5	47	20
Saline	17	6	47	30
Saline	17	7	47	50
Saline	17	8	47	30
Saline	17	9	47	0
Saline	17	10	47	0
Saline	17	11	47	10
Saline	17	12	47	30
Saline	17	13	47	30
Saline	17	14	47	20
Saline	17	15	47	10
Saline	17	16	47	30
Saline	17	17	47	10
Saline	17	18	47	10
Saline	17	19	47	40
Saline	17	20	47	0
Saline	17	21	47	10
Saline	17	22	47	30
Saline	17	23	47	20
Saline	17	24	47	10
Saline	17	25	47	20
Saline	17	26	47	0
Saline	17	27	47	10
Saline	17	28	47	20
Saline	17	29	47	10
Saline	17	0	48	60
Saline	17	1	48	80
Saline	17	2	48	0
Saline	17	3	48	0
Saline	17	4	48	0
Saline	17	5	48	20
Saline	17	6	48	30
Saline	17	7	48	30
Saline	17	8	48	50
Saline	17	9	48	0
Saline	17	10	48	0
Saline	17	11	48	10
Saline	17	12	48	30
Saline	17	13	48	40
Saline	17	14	48	10
Saline	17	15	48	10
Saline	17	16	48	20
Saline	17	17	48	20
Saline	17	18	48	10
Saline	17	19	48	30
Saline	17	20	48	10
Saline	17	21	48	10
Saline	17	22	48	30
Saline	17	23	48	10
Saline	17	24	48	10
Saline	17	25	48	0
Saline	17	26	48	0
Saline	17	27	48	20
Saline	17	28	48	20
Saline	17	29	48	10
Saline	17	0	49	30
Saline	17	1	49	60
Saline	17	2	49	0
Saline	17	3	49	0
Saline	17	4	49	0
Saline	17	5	49	10
Saline	17	6	49	20
Saline	17	7	49	20
Saline	17	8	49	50
Saline	17	9	49	0
Saline	17	10	49	0
Saline	17	11	49	10
Saline	17	12	49	30
Saline	17	13	49	50
Saline	17	14	49	10
Saline	17	15	49	10
Saline	17	16	49	20
Saline	17	17	49	10
Saline	17	18	49	10
Saline	17	19	49	30
Saline	17	20	49	10
Saline	17	21	49	10
Saline	17	22	49	20
Saline	17	23	49	0
Saline	17	24	49	10
Saline	17	25	49	0
Saline	17	26	49	0
Saline	17	27	49	20
Saline	17	28	49	0
Saline	17	29	49	20
Saline	17	0	50	30
Saline	17	1	50	40
Saline	17	2	50	0
Saline	17	3	50	10
Saline	17	4	50	0
Saline	17	5	50	20
Saline	17	6	50	10
Saline	17	7	50	10
Saline	17	8	50	30
Saline	17	9	50	0
Saline	17	10	50	0
Saline	17	11	50	0
Saline	17	12	50	20
Saline	17	13	50	40
Saline	17	14	50	10
Saline	17	15	50	10
Saline	17	16	50	20
Saline	17	17	50	10
Saline	17	18	50	10
Saline	17	19	50	40
Saline	17	20	50	10
Saline	17	21	50	10
Saline	17	22	50	20
Saline	17	23	50	0
Saline	17	24	50	20
Saline	17	25	50	0
Saline	17	26	50	0
Saline	17	27	50	10
Saline	17	28	50	0
Saline	17	29	50	10
Saline	17	0	51	10
Saline	17	1	51	30
Saline	17	2	51	0
Saline	17	3	51	10
Saline	17	4	51	0
Saline	17	5	51	30
Saline	17	6	51	30
Saline	17	7	51	10
Saline	17	8	51	30
Saline	17	9	51	0
Saline	17	10	51	0
Saline	17	11	51	0
Saline	17	12	51	30
Saline	17	13	51	40
Saline	17	14	51	10
Saline	17	15	51	10
Saline	17	16	51	10
Saline	17	17	51	10
Saline	17	18	51	10
Saline	17	19	51	40
Saline	17	20	51	10
Saline	17	21	51	20
Saline	17	22	51	20
Saline	17	23	51	0
Saline	17	24	51	20
Saline	17	25	51	0
Saline	17	26	51	0
Saline	17	27	51	10
Saline	17	28	51	0
Saline	17	29	51	10
Saline	17	0	52	30
Saline	17	1	52	20
Saline	17	2	52	0
Saline	17	3	52	10
Saline	17	4	52	0
Saline	17	5	52	30
Saline	17	6	52	30
Saline	17	7	52	0
Saline	17	8	52	30
Saline	17	9	52	0
Saline	17	10	52	0
Saline	17	11	52	0
Saline	17	12	52	30
Saline	17	13	52	20
Saline	17	14	52	10
Saline	17	15	52	0
Saline	17	16	52	0
Saline	17	17	52	10
Saline	17	18	52	0
Saline	17	19	52	20
Saline	17	20	52	20
Saline	17	21	52	10
Saline	17	22	52	20
Saline	17	23	52	10
Saline	17	24	52	20
Saline	17	25	52	0
Saline	17	26	52	10
Saline	17	27	52	20
Saline	17	28	52	0
Saline	17	29	52	10
Saline	17	0	53	20
Saline	17	1	53	0
Saline	17	2	53	0
Saline	17	3	53	10
Saline	17	4	53	0
Saline	17	5	53	30
Saline	17	6	53	40
Saline	17	7	53	10
Saline	17	8	53	10
Saline	17	9	53	0
Saline	17	10	53	0
Saline	17	11	53	0
Saline	17	12	53	30
Saline	17	13	53	20
Saline	17	14	53	20
Saline	17	15	53	0
Saline	17	16	53	10
Saline	17	17	53	0
Saline	17	18	53	20
Saline	17	19	53	10
Saline	17	20	53	20
Saline	17	21	53	10
Saline	17	22	53	10
Saline	17	23	53	10
Saline	17	24	53	30
Saline	17	25	53	10
Saline	17	26	53	10
Saline	17	27	53	10
Saline	17	28	53	0
Saline	17	29	53	10
Saline	17	0	54	20
Saline	17	1	54	10
Saline	17	2	54	0
Saline	17	3	54	10
Saline	17	4	54	0
Saline	17	5	54	40
Saline	17	6	54	40
Saline	17	7	54	10
Saline	17	8	54	10
Saline	17	9	54	0
Saline	17	10	54	0
Saline	17	11	54	0
Saline	17	12	54	30
Saline	17	13	54	20
Saline	17	14	54	20
Saline	17	15	54	0
Saline	17	16	54	10
Saline	17	17	54	10
Saline	17	18	54	40
Saline	17	19	54	10
Saline	17	20	54	20
Saline	17	21	54	10
Saline	17	22	54	0
Saline	17	23	54	10
Saline	17	24	54	30
Saline	17	25	54	10
Saline	17	26	54	10
Saline	17	27	54	20
Saline	17	28	54	0
Saline	17	29	54	0
Saline	17	0	55	20
Saline	17	1	55	10
Saline	17	2	55	0
Saline	17	3	55	0
Saline	17	4	55	0
Saline	17	5	55	30
Saline	17	6	55	40
Saline	17	7	55	20
Saline	17	8	55	20
Saline	17	9	55	0
Saline	17	10	55	0
Saline	17	11	55	0
Saline	17	12	55	30
Saline	17	13	55	20
Saline	17	14	55	10
Saline	17	15	55	10
Saline	17	16	55	20
Saline	17	17	55	10
Saline	17	18	55	40
Saline	17	19	55	0
Saline	17	20	55	20
Saline	17	21	55	10
Saline	17	22	55	0
Saline	17	23	55	10
Saline	17	24	55	20
Saline	17	25	55	20
Saline	17	26	55	20
Saline	17	27	55	20
Saline	17	28	55	0
Saline	17	29	55	0
Saline	17	0	56	30
Saline	17	1	56	10
Saline	17	2	56	0
Saline	17	3	56	0
Saline	17	4	56	0
Saline	17	5	56	30
Saline	17	6	56	20
Saline	17	7	56	20
Saline	17	8	56	20
Saline	17	9	56	0
Saline	17	10	56	0
Saline	17	11	56	10
Saline	17	12	56	40
Saline	17	13	56	20
Saline	17	14	56	10
Saline	17	15	56	10
Saline	17	16	56	20
Saline	17	17	56	10
Saline	17	18	56	40
Saline	17	19	56	0
Saline	17	20	56	30
Saline	17	21	56	0
Saline	17	22	56	10
Saline	17	23	56	10
Saline	17	24	56	10
Saline	17	25	56	20
Saline	17	26	56	20
Saline	17	27	56	20
Saline	17	28	56	0
Saline	17	29	56	0
Saline	17	0	57	20
Saline	17	1	57	10
Saline	17	2	57	0
Saline	17	3	57	0
Saline	17	4	57	0
Saline	17	5	57	30
Saline	17	6	57	20
Saline	17	7	57	30
Saline	17	8	57	20
Saline	17	9	57	0
Saline	17	10	57	0
Saline	17	11	57	10
Saline	17	12	57	40
Saline	17	13	57	20
Saline	17	14	57	20
Saline	17	15	57	20
Saline	17	16	57	20
Saline	17	17	57	10
Saline	17	18	57	40
Saline	17	19	57	10
Saline	17	20	57	30
Saline	17	21	57	0
Saline	17	22	57	10
Saline	17	23	57	0
Saline	17	24	57	10
Saline	17	25	57	20
Saline	17	26	57	20
Saline	17	27	57	20
Saline	17	28	57	10
Saline	17	29	57	0
Saline	17	0	58	20
Saline	17	1	58	10
Saline	17	2	58	0
Saline	17	3	58	10
Saline	17	4	58	0
Saline	17	5	58	20
Saline	17	6	58	0
Saline	17	7	58	20
Saline	17	8	58	20
Saline	17	9	58	0
Saline	17	10	58	0
Saline	17	11	58	10
Saline	17	12	58	40
Saline	17	13	58	10
Saline	17	14	58	10
Saline	17	15	58	20
Saline	17	16	58	10
Saline	17	17	58	20
Saline	17	18	58	30
Saline	17	19	58	20
Saline	17	20	58	30
Saline	17	21	58	0
Saline	17	22	58	30
Saline	17	23	58	0
Saline	17	24	58	10
Saline	17	25	58	10
Saline	17	26	58	20
Saline	17	27	58	20
Saline	17	28	58	20
Saline	17	29	58	0
Saline	17	0	59	20
Saline	17	1	59	10
Saline	17	2	59	0
Saline	17	3	59	10
Saline	17	4	59	0
Saline	17	5	59	10
Saline	17	6	59	0
Saline	17	7	59	20
Saline	17	8	59	20
Saline	17	9	59	0
Saline	17	10	59	0
Saline	17	11	59	10
Saline	17	12	59	40
Saline	17	13	59	0
Saline	17	14	59	10
Saline	17	15	59	20
Saline	17	16	59	20
Saline	17	17	59	20
Saline	17	18	59	10
Saline	17	19	59	40
Saline	17	20	59	30
Saline	17	21	59	20
Saline	17	22	59	30
Saline	17	23	59	10
Saline	17	24	59	10
Saline	17	25	59	10
Saline	17	26	59	20
Saline	17	27	59	10
Saline	17	28	59	40
Saline	17	29	59	0
Saline	17	0	60	20
Saline	17	1	60	20
Saline	17	2	60	0
Saline	17	3	60	10
Saline	17	4	60	0
Saline	17	5	60	20
Saline	17	6	60	0
Saline	17	7	60	20
Saline	17	8	60	10
Saline	17	9	60	0
Saline	17	10	60	0
Saline	17	11	60	10
Saline	17	12	60	50
Saline	17	13	60	0
Saline	17	14	60	10
Saline	17	15	60	20
Saline	17	16	60	10
Saline	17	17	60	20
Saline	17	18	60	20
Saline	17	19	60	40
Saline	17	20	60	40
Saline	17	21	60	20
Saline	17	22	60	30
Saline	17	23	60	20
Saline	17	24	60	10
Saline	17	25	60	0
Saline	17	26	60	10
Saline	17	27	60	10
Saline	17	28	60	50
Saline	17	29	60	0
Saline	17	0	61	10
Saline	17	1	61	20
Saline	17	2	61	0
Saline	17	3	61	20
Saline	17	4	61	0
Saline	17	5	61	10
Saline	17	6	61	10
Saline	17	7	61	30
Saline	17	8	61	0
Saline	17	9	61	0
Saline	17	10	61	0
Saline	17	11	61	0
Saline	17	12	61	50
Saline	17	13	61	0
Saline	17	14	61	20
Saline	17	15	61	20
Saline	17	16	61	10
Saline	17	17	61	40
Saline	17	18	61	20
Saline	17	19	61	50
Saline	17	20	61	40
Saline	17	21	61	20
Saline	17	22	61	20
Saline	17	23	61	20
Saline	17	24	61	10
Saline	17	25	61	20
Saline	17	26	61	10
Saline	17	27	61	10
Saline	17	28	61	50
Saline	17	29	61	10
Saline	17	0	62	10
Saline	17	1	62	30
Saline	17	2	62	0
Saline	17	3	62	20
Saline	17	4	62	0
Saline	17	5	62	20
Saline	17	6	62	20
Saline	17	7	62	20
Saline	17	8	62	0
Saline	17	9	62	0
Saline	17	10	62	0
Saline	17	11	62	0
Saline	17	12	62	50
Saline	17	13	62	0
Saline	17	14	62	10
Saline	17	15	62	20
Saline	17	16	62	20
Saline	17	17	62	40
Saline	17	18	62	20
Saline	17	19	62	40
Saline	17	20	62	30
Saline	17	21	62	20
Saline	17	22	62	20
Saline	17	23	62	20
Saline	17	24	62	10
Saline	17	25	62	20
Saline	17	26	62	0
Saline	17	27	62	0
Saline	17	28	62	40
Saline	17	29	62	10
Saline	17	0	63	20
Saline	17	1	63	30
Saline	17	2	63	0
Saline	17	3	63	10
Saline	17	4	63	0
Saline	17	5	63	30
Saline	17	6	63	30
Saline	17	7	63	20
Saline	17	8	63	0
Saline	17	9	63	0
Saline	17	10	63	0
Saline	17	11	63	0
Saline	17	12	63	50
Saline	17	13	63	0
Saline	17	14	63	50
Saline	17	15	63	30
Saline	17	16	63	20
Saline	17	17	63	30
Saline	17	18	63	10
Saline	17	19	63	30
Saline	17	20	63	30
Saline	17	21	63	20
Saline	17	22	63	0
Saline	17	23	63	20
Saline	17	24	63	0
Saline	17	25	63	20
Saline	17	26	63	10
Saline	17	27	63	10
Saline	17	28	63	30
Saline	17	29	63	10
Saline	17	0	64	20
Saline	17	1	64	20
Saline	17	2	64	0
Saline	17	3	64	10
Saline	17	4	64	0
Saline	17	5	64	50
Saline	17	6	64	40
Saline	17	7	64	20
Saline	17	8	64	0
Saline	17	9	64	0
Saline	17	10	64	0
Saline	17	11	64	0
Saline	17	12	64	60
Saline	17	13	64	0
Saline	17	14	64	50
Saline	17	15	64	30
Saline	17	16	64	10
Saline	17	17	64	20
Saline	17	18	64	10
Saline	17	19	64	20
Saline	17	20	64	40
Saline	17	21	64	0
Saline	17	22	64	10
Saline	17	23	64	20
Saline	17	24	64	0
Saline	17	25	64	20
Saline	17	26	64	10
Saline	17	27	64	10
Saline	17	28	64	10
Saline	17	29	64	20
Saline	17	0	65	20
Saline	17	1	65	10
Saline	17	2	65	0
Saline	17	3	65	10
Saline	17	4	65	0
Saline	17	5	65	50
Saline	17	6	65	50
Saline	17	7	65	10
Saline	17	8	65	0
Saline	17	9	65	0
Saline	17	10	65	0
Saline	17	11	65	10
Saline	17	12	65	50
Saline	17	13	65	0
Saline	17	14	65	50
Saline	17	15	65	20
Saline	17	16	65	10
Saline	17	17	65	30
Saline	17	18	65	0
Saline	17	19	65	20
Saline	17	20	65	40
Saline	17	21	65	20
Saline	17	22	65	10
Saline	17	23	65	10
Saline	17	24	65	0
Saline	17	25	65	20
Saline	17	26	65	10
Saline	17	27	65	10
Saline	17	28	65	10
Saline	17	29	65	20
Saline	17	0	66	20
Saline	17	1	66	20
Saline	17	2	66	0
Saline	17	3	66	0
Saline	17	4	66	0
Saline	17	5	66	60
Saline	17	6	66	40
Saline	17	7	66	0
Saline	17	8	66	0
Saline	17	9	66	0
Saline	17	10	66	0
Saline	17	11	66	10
Saline	17	12	66	30
Saline	17	13	66	0
Saline	17	14	66	50
Saline	17	15	66	20
Saline	17	16	66	10
Saline	17	17	66	20
Saline	17	18	66	10
Saline	17	19	66	10
[truncated: 1,030 more rows]
