# Supplementary material for: LiCl-induced sickness modulates rat gustatory cortical responses
Source: PLoS Biol. 2022 Jul 25;20(7):e3001537. doi: 10.1371/journal.pbio.3001537 (PMC9352195; doi:10.1371/journal.pbio.3001537)
Supplement: S5 Data — (XLSX) [file pbio.3001537.s005.xlsx]

## Sheet: 6A
condition	unit	value	t1	t2	t3	t4	t5	t6	t7	t8	t9	t10	t11	t12	t13	t14	t15	t16	t17	t18	t19	t20	t21	t22	t23	t24	t25	t26	t27	t28	t29	t30	t31	t32	t33	t34	t35	t36	t37	t38	t39	t40	t41	t42	t43	t44	t45	t46	t47
licl	1	r-square	﻿0.0846683	0.0631263	0.0488809	0.0411453	0.0456402	0.0415887	0.0412686	0.0284521	0.0329033	0.0199768	0.0176724	0.0229415	0.0113463	0.00172016	0.00200338	0.00535035	0.000264419	0.000490229	0.00217539	3.50475e-06	6.66772e-05	0.000130762	0.0065591	0.00400408	0.00482047	0.00508597	0.0117226	0.0273902	0.0177391	0.0269664	0.0314545	0.0362569	0.00415875	0.00372467	0.000384068	0.00897387	0.0527417	0.0450601	0.0347282	0.0328284	0.0282346	0.0261977	0.00289929	8.21211e-05	0.00190641	0.00521659	0.0170606
licl	2	r-square	0.000493619	0.0118284	0.0262697	0.0244764	0.010171	0.0261566	0.0322818	0.033599	0.0313517	0.0358599	0.0148854	2.59057e-05	0.000569924	0.00228123	0.00626009	0.00511064	0.00288257	0.000545729	0.00120703	0.00233982	0.00213156	0.024819	0.0179272	0.0204064	0.0286508	0.0250315	0.0418626	0.0565386	0.0645441	0.063973	0.08875	0.0724313	0.0512007	0.0830614	0.07536	0.0882853	0.0351918	0.0323117	0.0682356	0.0512341	0.0234888	0.015567	0.010155	0.00371567	0.000217594	0.0149903	0.00442287
licl	3	r-square	0.00235559	0.00297052	0.0018423	0.00523002	0.00102698	0.000328286	0.000508355	0.00499545	0.00550102	0.000733093	0.000877028	0.000708719	0.000922169	8.60526e-05	0.00315065	0.00133588	1.92164e-05	0.00366987	0.000902808	0	0.000947918	1.41591e-05	0.00131125	0.000708841	0.000303796	0.000100539	0.00110169	0.00712716	0.00213972	0.00122812	0.00875853	0.00765822	0.00240709	0.0022635	0.00174888	0.00126945	0.00222185	0.000160995	0.00234357	0.00173448	0.00265867	0.0118533	0.0202176	0.00879346	0.00376551	0.00077042	0.00629726
licl	4	r-square	0.000306841	0.000416604	0.0111856	0.0252704	0.027905	0.0140028	0.0199943	0.00938668	0.00102401	0.000242397	0.00243265	0.00103511	2.77252e-05	0.00446278	2.07325e-06	0.000610618	4.71423e-05	0.000358751	0.0013827	0.00096321	1.57678e-05	0.00139067	0.00190703	0.00734691	0.0174404	0.0203897	0.0116783	0.010385	0.00759709	0.00511527	0.000120852	0.00547948	0.0129435	0.0233132	0.0121189	0.0302564	0.0267386	0.0279454	0.0232249	0.0133205	0.0100424	0.0135298	0.0142894	0.00167943	0.00072348	0.000276714	0.00842476
licl	5	r-square	0.020698	0.0195702	0.0375388	0.057285	0.0703015	0.0491834	0.0709795	0.0481104	0.0627804	0.0468341	0.037566	0.0289127	0.027214	0.0245901	0.0404251	0.0569329	0.0373666	0.0443248	0.020166	0.00872145	0.00594043	0.0051681	0.00533566	0.000137076	0.00545117	0.00986584	0.00834428	0.0154572	0.00613592	0.0014937	0.00247434	0.00435492	0.000553253	0.00482292	0.0123402	0.0106468	0.0127699	0.017721	0.022238	0.0243605	0.00775565	0.00421797	0.0151297	0.0192719	0.0114035	0.0146894	0.00242277
licl	6	r-square	0.0343479	0.0272609	0.0342037	0.0490592	0.0335191	0.0169925	0.00126768	0.00399843	0.00247772	0.000388747	0.00241157	0.0130151	0.00826205	0.026439	0.0173776	0.010914	0.00971775	0.00655831	0.000190119	0.00191098	0.000237883	0.0042509	0.00164116	0.00311461	0.000161149	0.000154276	0.000685537	0.00332798	0.0110159	0.00661751	0.00647356	0.0118746	0.00456389	2.26853e-05	0.000698151	0.00200642	8.16958e-05	0.00481488	0.00179641	0.00110115	0.00335585	0.000232212	0.000986818	0.000238122	0.000284996	0.00340239	0.00302245
licl	7	r-square	3.72477e-05	0.0175529	0.00821269	0.0349667	0.0233502	0.0399379	0.045001	0.026935	0.0470073	0.0430802	0.0261967	0.0272363	0.0167395	0.00150438	6.71711e-07	0.00131039	0.00299119	0.00775408	0.00421089	0.000270422	0.00417324	0.0117991	0.00820929	1.07553e-05	0.000923581	0.00242239	0.00670235	0.0068274	5.4414e-05	0.00722804	0.00122521	2.7253e-05	0.000204983	0.00707072	0.00546964	0.00526413	0.00188914	0.000297219	0.00600663	0.0211025	0.00317702	0.0012121	0.000133398	0.0015175	0	0.000283821	0.00241349
licl	8	r-square	0.00156973	0.00177725	0.00165195	0.00621312	0.0126823	0.0116643	0.00333114	0.00880045	0.00515373	0.0144172	0.0259665	0.0187384	0.033084	0.0180335	0.00896833	0.00326114	0.0220569	0.0166858	0.00666142	0.000567623	0.0074703	0.0115252	0.00374363	0.00165817	0.00513774	0.000589335	0.00058694	0.00347213	0.00322497	0.0199264	0.0177458	0.0122663	0.00584707	0.0079816	0.0131591	0.0563546	0.111875	0.0712374	0.0395733	0.020137	0.00246548	0.00233927	0.000183644	0.000246383	0.0047368	0.015683	0.0263248
licl	9	r-square	0.0051946	0.00125542	0.00301221	0.0126857	0.0196037	0.0131546	0.0429646	0.0336055	0.0361936	0.0125692	0.00214017	0.000237332	0.000877318	1.69684e-05	0.0019274	0.00119401	0.000357485	0.00774689	0.00179889	0.00400298	0.00267756	0.00314986	0.0128401	0.0174602	0.0160116	0.0154648	0.0132929	0.00531681	0.00595459	0.00787313	0.0125389	0.011134	0.00063836	0.00078794	0.00490628	0.0112809	0.00146089	0.00859069	0.00527451	0.000237032	3.63385e-05	0.00029783	0.000635637	0.000165238	0.0021624	0.00748978	0.0145255
licl	10	r-square	0.00731552	0.00473374	0.0101764	0.0216036	0.0198262	0.0118103	0.028926	0.0207903	0.0192949	0.00463436	0.000532207	0.000291006	0.000771112	1.21341e-06	0.00196328	0.000291223	0.00104984	0.000753149	0.000561505	0.000134089	0.000161049	5.95402e-05	0.00285366	0.00376533	0.00259294	0.0105915	0.0201423	0.00809247	0.0200787	0.0195104	0.0152412	0.00892895	0.00147347	0.00312771	0.00576357	0.00809517	0.000468926	0.00529966	0.00125612	0.00123422	8.71002e-05	4.70705e-05	0.00144204	0.000870995	0.000479853	0.00115503	0.0064983
licl	11	r-square	0.0104975	0.000338086	0.01125	0.0212493	0.00602218	0.00317214	0.000280374	1.3777e-06	0.00116916	0.00261641	0.000567703	0.00548608	0.000468769	0.000778058	0.000866243	0.00567456	0.0194459	0.00587359	0.00284546	0.000186919	0.0187917	0.0162876	0.00357527	1.45782e-05	0.000119693	0.00192043	0.00877326	0.0169321	0.00581025	0.00695527	0.00540072	0.0116309	0.0117044	0.00491925	0.00740927	0.00787116	0.0135428	0.0123016	0.0104885	0.0054928	0.00756886	0.0283139	0.016312	0.0234049	0.0410698	0.0333159	0.0346583
licl	12	r-square	0.0744074	0.0444568	0.0698173	0.0402767	0.0383497	0.0249894	0.00293207	0.00453282	0.00360696	0.000387651	0.000729237	0.00168401	0.00553767	0.00220132	0.00321427	0.00258026	0.00164999	0.00138348	0.00040193	0.000211179	6.51005e-05	0.00239303	6.67569e-05	6.26824e-06	0.000300591	7.24343e-05	7.79253e-05	0.00334377	0.0093704	0.0245617	0.0175613	0.00802732	0.00926703	0.00183993	0.00128532	6.09635e-05	6.99309e-05	0.00024602	0.00246678	0.00403605	0.00896289	0.00889467	0.0213335	0.0244771	0.0379048	0.0506707	0.0497434
licl	13	r-square	0.000955174	0.000176729	0.000382861	9.56026e-05	0.00534688	0.00104849	0.000124369	0.00128062	0.00101969	0.000142079	3.86776e-05	5.92624e-06	0.00903524	0.00530642	0.00120545	0.00666314	0.00147905	0.00832716	0.00676147	1.43207e-05	0.000983844	0.000887103	0.00797493	0.00192535	0.00145527	0.000632544	0.000970095	0.000100496	0.000231822	0.00406867	0.00160017	0.00642538	0.0123711	0.00379647	0.0162833	0.0135514	0.00989131	0.00131097	0.00727988	0.00345475	0.0035088	0.0160085	0.0130303	0.00967213	0.0186642	0.0143302	0.00847418
licl	14	r-square	0.00752493	0.017524	0.0109012	0.00244861	0.000202438	0.000160502	0.00142253	0.000724262	0.00499825	0.000955172	0.00214223	0.00185923	0.000681007	0.00849576	0.0064537	0.0119376	0.0080591	0.0166643	0.0106868	0.0212967	0.0417943	0.0457116	0.0926228	0.0868662	0.0896238	0.0497929	0.0310652	0.0276849	0.0273308	0.0238354	0.0127617	0.0121157	0.0012097	0.00167883	0.000437468	0.00442584	0.0107173	0.00243659	0.00629844	0.00182501	0.00597581	0.00503147	0.0171452	0.00931501	0.00296773	0.00112857	0.00022479
licl	15	r-square	0.104312	0.0827124	0.0340879	0.0255665	0.00371866	0.000659677	0.00339279	0.0132015	0.0142412	0.0117829	0.0247031	0.0327589	0.0100145	0.0381601	0.017369	0.0140804	0.0340856	0.00835401	0.00362239	0.00546355	0.00188348	0.000127548	0.0068505	0.0484616	0.031513	0.0559993	0.0362967	0.0117381	0.000301501	0.000813849	0.00667947	0.0108267	0.00534115	0.044207	0.0125597	0.0164933	0.00810197	0.020218	0.00556892	0.00178763	5.90241e-05	0.0029273	0.0232118	0.0201333	0.0240474	0.0306303	0.0268898
licl	16	r-square	0.00440881	0.000115721	5.48689e-05	0.00030449	0.00498504	0.0119658	0.0147465	0.0049177	0.010223	0.00190271	0.010223	0.00542237	0.0128707	0.0136975	0.0163195	0.0101791	0.00616592	0.00339261	0.0229975	0.0198282	0.0104492	0.00499091	0.00625147	0.00362942	0.00249333	0.0108025	0.00141671	9.15531e-06	0.0166917	0.0196307	0.0164728	0.00333333	0.00977069	0.00546448	0.00962979	0.00414035	0.00146652	0.00122942	0.000206071	0.00207412	0.00207412	3.11166e-05	0.0002442	0.00368664	0.00165172	0.00341413	8.3675e-05
licl	17	r-square	0.0577694	0.0387164	0.048303	0.0280926	0.0410177	0.0459031	0.049479	0.0429525	0.0424186	0.0163339	0.0115723	0.01852	0.00244264	0.00126919	0.00130596	0.0169548	0.0116631	0.0348019	0.0191143	0.0110864	0.0162845	0.0291819	0.031138	0.0300825	0.00891425	0.00350568	0.00720253	0.000144247	0.00409909	0.00381125	0.00141877	0.000720092	0.000409085	0.00727023	0.0239392	0.0245644	0.00691358	0.00455487	8.08903e-05	0.000130854	0.00110251	0.00662837	0.0186069	0.0297383	0.0421531	0.025099	0.0158902
licl	18	r-square	0.008274	0.00382343	0.000538175	7.71962e-06	0.0010534	0.0239025	0.0109681	0.0072633	0.00377783	9.99378e-05	0.000308724	0.0135881	0.0045957	0.000363372	0.00585627	0.00229489	0.00491415	0.0148039	0.0146595	0.0145138	0.00799967	0.00170732	0.000201056	1.21632e-06	0.00731753	0.00315219	0.00394647	1.10521e-05	0.00865796	0.0325246	0.0192005	0.0240779	0.0183879	0.00883909	0.00660199	0.00173013	0.000885034	0	6.84643e-07	0.0126537	0.0128108	0.0153649	0.0154751	0.00554577	0.00283007	0.000133842	0.000452257
licl	19	r-square	0.00321304	0.00293098	0.00361852	0.00222185	0.000729656	0.000342304	0.00107188	0.00181343	1.95001e-05	0.000826311	0.000713125	0.00124952	0.00262806	0.000415972	2.88708e-06	0.000153039	0.00124744	0.0019939	2.21457e-05	0.00106455	0.00131764	0.00982394	0.0179084	0.00535898	0.00530706	0.00529552	0.00712261	0.0106757	0.0256345	0.0267482	0.0246388	0.0195604	0.0151921	0.0517197	0.0627101	0.0383441	0.0343484	0.0329643	0.0151534	0.0160269	0.0176848	0.0106844	0.0107253	0.000568239	0.000624416	0.00645592	0.00991912
licl	20	r-square	0.0214644	0.00873894	0.0206837	0.0193421	0.00683574	0.00180331	0.00350468	0.00241053	0.0103633	0.0143359	0.0317043	0.0166566	0.0243364	0.0167884	0.0154683	0.011854	0.0206252	0.0171753	0.0155024	0.0192524	0.0220266	0.0311748	0.026212	0.00449804	0.00145773	0.000316735	0.00159215	0.0027698	0.0112305	0.0303319	0.0262796	0.0298475	0.0192577	0.00740532	0.0030459	0.00130628	0.000993339	6.00451e-05	0.000545811	0.0011203	0.000441272	0.000704162	0.000522599	0.0071005	0.00638969	0.0131163	0.00225909
licl	21	r-square	0.000361953	0.000667945	0.00249025	0.00204412	0.00477605	0.00955242	0.00708778	0.0102314	0.0174928	0.0111682	0.00475309	0.00490014	0.00735311	0.00845975	0.00800015	0.00277185	0.0085077	0.00865695	0.000692034	0.00164308	0.00072114	0.000958141	0.0222566	0.0264329	0.0237987	0.0356054	0.0425077	0.0547741	0.0461672	0.0363833	0.0370998	0.0555757	0.0433517	0.034225	0.0265747	0.0344438	0.0353821	0.0259907	0.0271617	0.0391888	0.0468849	0.0205859	0.0217425	0.016703	0.0166201	0.0118776	0.00275385
licl	22	r-square	0.00609434	0.000936051	0.00117263	0.000917175	0.00347389	0.0053849	0.00460634	0.0043208	0.00633423	0.00175767	0.0113729	0.0106605	0.00701315	0.00886479	0.0100115	0.00218115	0.00686095	0.00996811	0.0233252	0.0323308	0.024475	0.0240393	0.0194658	0.0138586	0.00720632	0.011439	0.0212059	0.0197462	0.0123166	0.018387	0.0222183	0.0126919	0.0102263	0.00759571	0.00679967	0.0182869	0.00705035	0.00379451	0.0162073	0.018928	0.00894715	0.00815561	0.00304956	0.00367668	0.00297678	2.18156e-05	0.00266463
licl	23	r-square	0.00971093	0.00697091	0.0104586	0.00994927	0.022431	0.00806613	0.000366153	0.000104393	0.00294133	0.00528161	0.00576982	0.00651355	0.00673199	0.000557973	0.00159314	0.0083636	0.00291853	0.0029895	0.010371	0.00608686	0.0122357	0.015393	0.0147861	0.0041988	5.37201e-07	0.00346029	0.00656227	0.00920251	0.00689548	0.00637101	0.00671638	0.0144814	0.0193439	0.00813508	0.0241153	0.0183673	0.00777508	0.0042805	0.0140889	0.0124482	0.0124991	0.0128475	0.00887922	0.0171181	0.0159324	0.00817409	0.00325339
licl	24	r-square	0.0163243	0.0122639	0.0128808	0.00615219	0.00434406	0.0068714	0.011036	0.0125075	0.00385132	2.01442e-05	0.00361961	7.27991e-06	1.66342e-05	0.00159596	0.00194243	0.00553535	0.0102134	0.0113472	0.00245671	0.00335843	0.00186261	8.62459e-07	0.00137254	0.00124787	0.000227325	0.00017954	0.00076076	0.00187315	0.00133488	0.00180217	0.00155766	0.00416664	0.00520095	0.00249733	6.94161e-05	0.000284841	0.000891081	0.00231396	0.000135245	7.97973e-05	2.54327e-05	0.000437555	0.000456996	7.37921e-05	0.000457918	0.000449065	0.00163634
licl	25	r-square	0.00159626	0.00157088	0.000515679	0.00139087	0.00342785	0.00494984	0.00250698	0.000771431	0.000374354	6.56379e-05	0.0021179	0.000486041	0.00127988	0.00182453	0.00263564	0.0046223	0.00376843	0.00109304	0.000843525	0.00283433	0.000114315	0.000831389	0.000157276	0.000534379	6.17323e-06	0.000365718	0.000882459	0.00100952	0.00100173	0.00284263	3.77514e-06	0.000926361	0.000133389	0.000133513	0.00547877	0.00400209	0.00455376	0.00152761	0.000245653	1.19453e-05	0.00259894	0.0245927	0.0186721	0.0125796	0.0224273	0.00838076	0.0148742
licl	26	r-square	0.00283169	0.0144938	0.0154257	0.00916646	0.000339214	4.5958e-05	0.000737146	0.00541463	0.00130495	0.00825413	0.0139701	0.00315284	0.000654672	0.00246064	0.00699396	0.00240021	0.00187456	0.000146043	2.20136e-05	0.000407054	0.00069567	2.62589e-05	0.000723538	0.000270006	0.000123322	0.000483526	0.00448058	0.00658991	0.00314575	0.00227363	0.000193728	0.000954338	0.00331331	0.00200937	9.96022e-06	0.000753752	0.00290977	0.00606533	0.00353848	0.00887581	0.00797908	0.0184629	0.0339305	0.0297191	0.00266095	0.00394213	0.0062111
licl	27	r-square	0.00717016	0.00181702	0.000770817	0.000501721	0.00268136	0.00363409	0.00364525	0.00492358	0.0126281	0.0054794	0.000532809	0.000579241	0.00382444	0.00544157	0.00867088	0.00377987	0.0148267	0.00885249	0.00761313	0.00895485	0.00687319	0.00739422	0.000828461	0.000276248	4.43262e-05	0.000328344	3.60204e-05	0.000575663	0.0121633	0.00531021	0.00132051	0.000997912	8.14832e-05	0.00028822	0.00252681	0.000541527	0.00300663	0.00811917	0.0107397	0.0014499	0.000895327	4.22434e-05	4.36513e-05	0.00156011	0.00209284	0.00288295	0.00417779
licl	28	r-square	0.00745766	0.00799743	0.0131033	0.0134529	0.00932224	0.00132448	0.000175932	0.000516827	0.00119459	0.00495008	0.00125728	0.000592213	0.000671039	8.4875e-06	0.00104915	0.00286183	0.000905669	0.000706537	0.00509514	0.00466437	0.00021384	0.000106177	0.00143343	0.01431	0.00672537	0.00505482	0.000709924	7.56541e-05	0.00743492	0.0134154	0.000748633	0.000389237	0.000680757	0.00329161	0.00230541	0.00203665	0.00183529	0.00652917	0.00531104	0.00212535	0.00567035	0.00434544	0.00631399	0.00415746	0.0097121	0.0140314	0.00357971
licl	29	r-square	0.000538401	0.00122105	0.00189875	8.89508e-05	0.000528435	8.55008e-06	0.000572383	0.000503004	8.49443e-05	2.94722e-07	3.40265e-06	0.000164941	5.59842e-05	2.4895e-05	0.00117722	0.00214372	0.000806536	0.00236778	0.000801026	0.000243493	0.000201758	0.000240467	0.00019588	0.000501501	0.00195424	0.00186232	0.00134695	0.00371242	0.00461056	0.00218817	0.000532322	0.000355066	0.000157841	4.95731e-05	1.2003e-05	2.48234e-05	4.66349e-05	1.43942e-05	0.000626751	0.000110468	9.0933e-05	0.00144236	0.00566473	1.99031e-06	0.000201717	0.000389357	0.00285675
licl	30	r-square	0.000382795	0.00206334	0.0102122	0.0051733	0.00382674	0.00315752	0.000259097	0.000140977	2.45742e-05	0.000239988	0.00109464	0.00384486	0.00730821	0.00284971	0.00864858	0.00941316	0.00201135	0.00175725	0.000176926	0.00158987	9.48713e-05	5.19889e-05	0.0113667	0.0164973	0.00289348	0.0101935	0.0152491	0.0200886	0.0344153	0.0224643	0.0301877	0.0351481	0.00956796	0.0138936	0.00415794	0.00207838	0.00663738	0.000121679	0.00173729	1.13053e-05	4.99034e-06	0.00126941	0.005889	0.00182001	0.000618604	4.15999e-05	0.00372663
licl	31	r-square	0.02011	0.0255285	0.0160824	0.00753541	0.0112934	0.00824658	0.0126018	0.0192755	0.0163597	0.0170705	0.0117707	0.0125956	0.019659	0.0220619	0.0224272	0.018245	0.00896358	0.00581206	0.00675748	0.0043134	0.00276785	0.00297611	0.00341592	0.00334277	0.000349926	1.9718e-06	2.91738e-07	0.00112955	0.00132167	0.000790103	0.000994626	0.0048089	0.00556013	0.00611991	0.00593881	0.0088568	0.00993949	0.00906458	0.00960949	0.0123377	0.0163899	0.0114669	0.0145794	0.015548	0.0163597	0.0280664	0.0250178
licl	32	r-square	0.0260981	0.0280122	0.0243052	0.0231428	0.00138383	0.00372027	0.000242595	0.00111043	0.00137128	0.000824204	0.00796501	0.00617826	0.0015865	0.00265462	0.019613	0.0302591	0.0278814	0.020639	0.0249122	0.0222449	0.00697463	0.00286737	0.00239235	0.00191326	0.000587954	0.00227735	0.00311468	0.00203851	0.00396277	0.00244984	0.00895793	0.00711533	0.00422426	0.00660973	0.00451172	0.00542914	0.00702265	0.00382537	0.00984102	0.0154435	0.0276894	0.00594584	0.00240519	0.00512989	0.000169559	0.000838175	0.00545355
licl	33	r-square	0.000622808	0.0126895	0.0146965	0.00183351	0.00161767	0.00909743	0.015603	0.0110002	0.00667665	0.00935196	0.00896932	2.07759e-06	0.00297627	7.11932e-05	2.76693e-06	0.000176419	0.00524946	0.00747855	0.00604535	0.0202608	0.0162466	0.00860612	0.00598082	0.00659212	0.00459928	0.00144249	0.00015388	5.6538e-05	1.22221e-08	0.000708265	1.58765e-05	0.000326786	0.000760396	0.00637296	0.00495779	0.00886571	0.00173562	0.00477038	0.00598315	0.00501474	0.00998253	0.00559757	0.0114771	0.000433279	0.00061051	0.00317264	0.00372392
licl	34	r-square	0.00869313	0.00898402	0.00706776	0.00706776	0.0071263	0.0276497	0.0276497	0.0052418	0.00529981	0.00529981	0.00706776	0.00689507	0.0170356	0.0187021	0.0187021	0.0187021	0.0301952	0.0303796	0.0309427	0.0440229	0.042036	0.0319265	0.0205364	0.0186215	0.0186215	0.0121422	0.0117938	0.0118529	0.0117375	0.00436816	0.00448273	0.0180073	0.00846065	0.00463596	0.000256782	0.000998873	0.00232542	4.18656e-05	4.18656e-05	1.58524e-05	1.58524e-05	0.00181933	0.00262224	0.00380957	0.0044791	0.0109936	0.0109936
licl	35	r-square	0.00034202	0.00691341	0.00852739	0.00127791	0.000815171	0.00107104	0.000397452	0.00222994	0.00115037	0.0019552	0.00507234	0.00450798	1.81866e-05	0.00112867	0.000121155	0.00510496	0.00157689	0.001604	0.00123143	7.40755e-05	8.15307e-07	0.00019331	0.0053876	0.00714953	0.00467311	4.79399e-05	2.75437e-05	0.000290323	0.000482136	3.24148e-06	0.000999413	0.00217659	0.000632759	0.00214304	0.00613698	0.000467233	0.00122775	0.00059194	0.00277796	0.00376863	0.0087959	0.00582117	0.00264252	0.00266223	0.0038154	0.00335131	0.00569084
licl	36	r-square	0.000479354	5.91708e-05	6.99023e-05	0.00208598	0.000299811	0.0013915	0.00359822	8.33976e-05	0.000991796	0.00136681	0.000625085	7.69277e-05	0.00220837	0.00273713	0.0136319	0.0141749	0.00933004	0.00294677	0.000143994	5.56393e-05	0.000182967	0.00168877	0.000933838	0.00864513	0.0135105	0.0136789	0.0109042	0.00235267	0.000306178	0.000141355	0.000960154	0.000884215	2.34445e-05	0.00130612	0.00256616	0.0010105	0.00924399	0.000455642	7.44876e-05	0.00371319	0.00240783	0.000466797	0.000366568	0.00311892	0.00253967	2.89635e-05	0.000857494
licl	37	r-square	0.00483378	0.00129026	0.0109964	0.00781228	0.00116842	5.01505e-06	0.000547134	0.00038248	0.000750069	0.00846663	0.0101366	0.0131351	0.0131351	0.00803992	0.00127505	0.00107237	0.000593733	3.73654e-08	0.00118046	0.000850914	0.000198853	0.000100853	8.5931e-05	0.000472943	0.000447257	0.00132393	0.00294381	0.00617812	0.00617805	0.0013464	0.000120466	0.00134728	2.73553e-06	0.00622101	0.00689101	0.00689101	0.00203322	0.00203322	0.000147955	0.00173915	1.8191e-05	0.00374673	0.00513003	0.000951974	0.000749147	0.000708921	0.00243979
licl	38	r-square	0.00195996	0.0218139	0.00620756	0.00216758	0.000654154	0.00350847	0.00343643	0.000561383	0.000897253	9.27236e-05	0.00288758	0.00059428	0.00764519	0.00619048	0.000644107	0.000480769	0.00043573	0.00212199	0.00133448	0.00154248	0.00982511	0.00456545	0.00217392	0.000786141	0.000340158	0.00474389	0.00660889	0.0113121	0.00576471	0.00099285	0.00500348	0.00165796	0.00191598	0.000238738	5.65723e-05	0.0102582	0.0119971	0.0138237	0.0274694	0.0315463	0.0448837	0.0434666	0.0258104	0.0347743	0.0547802	0.0217753	0.0129882
licl	39	r-square	0.0152978	0.0312573	0.041316	0.0393803	0.0289792	0.03236	0.00944334	0.00717433	0.00809588	0.00821427	0.0152082	0.00714211	0.00405495	0.00115428	0.00243686	0.000113488	0.00396697	0.0130932	0.0149702	0.00866032	0.0168402	0.020202	0.0188661	0.0220979	0.0225356	0.0284525	0.0286431	0.0168468	0.0265039	0.00405556	0.00115619	0.00159633	0.000979749	0.000319148	0.000498151	0.00276276	0.00117498	0.000288632	0.00115143	0.00828703	0.00741535	0.0238743	0.015425	0.0170779	0.0218365	0.0259186	0.0177849
licl	40	r-square	0.000516084	1.09897e-05	3.05417e-05	1.49274e-05	0.00647496	0.000390849	0.00104253	0.00100616	0.00036798	2.80596e-05	0.00143533	0.000969625	0.000805441	0.00271896	0.0116592	0.00188351	2.08774e-05	5.48391e-06	0.000171735	0.00248816	0.0105551	0.00402389	0.00535076	0.000788797	0.00017098	0.000341263	0.00106849	0.0003638	3.09992e-05	0.00163332	0.0123573	0.0084757	0.0142987	0.00872503	0.0139307	0.0186855	0.031239	0.0185143	0.0304028	0.0164987	0.00384299	0.00663016	0.00340074	0.0044635	0.00395118	0.00516892	7.99699e-05
licl	41	r-square	4.66832e-05	0.00127239	0.00142068	0.00827362	0.0139675	0.011616	0.0123614	0.0126621	0.0122974	0.016458	0.0198079	0.00979903	0.00797783	0.000775974	7.51517e-05	0.000790181	0.00700026	0.00721313	0.00842407	0.00703861	0.00233326	0.00312795	0.0122405	0.0263948	0.0414349	0.0209899	0.0135685	0.00523452	0.00823383	0.00434272	0.000749396	0.00305668	3.10182e-06	0.00113732	0.00199035	8.73107e-05	0.00147298	0.00011493	5.03917e-05	0.000247471	0.000128881	2.85827e-05	0.000668352	0.00193313	0.0020847	0.00480367	0.00555894
licl	42	r-square	0.00668446	0.0040268	0.00577161	0.00268061	0.00163292	0.000235671	3.51948e-05	1.74989e-05	0.00263224	0.000127761	0.000215867	0.00420228	0.00214995	0.00097187	0.000976511	0.000496571	0.000873005	0.000606436	0.00135266	0.0124555	0.00926387	0.00242915	0.00115182	0.000470807	0.00112219	0.00204378	0.000377418	0.00124042	0.00219528	0.00134527	0.0175744	0.0175686	0.0101059	0.0206421	0.00720823	0.0195732	0.00793474	0.00837367	0.012936	0.00629031	0.00144298	0.00577028	0.0130905	0.00458427	0.00434562	0.00049501	0.00201707
licl	43	r-square	0.00362751	0.000414164	0.000963729	0.0081387	0.0119511	0.00787929	0.0017728	0.00112224	0.000750313	0.00133028	0.00333202	0.00292301	0.000213222	0.000430085	0.000645284	0.000172309	0.000566212	0.0207692	0.00742597	0.0109123	0.0165939	0.00974388	0.00246255	0.00189874	0.00071303	0.000773159	0.00233922	0.000238398	2.70804e-05	0.0104204	0.0148453	0.0130111	0.0289701	0.00394534	0.000591049	0.000146235	1.00112e-05	0.00162429	0.000811869	0.00330396	0.00930275	0.00424528	0.0044972	0.00642165	0.000146001	0.00161743	3.79684e-06
licl	44	r-square	0.00179741	0.000841565	0.00385035	0.0038971	0.00402697	1.71836e-05	0.000370943	0.000146621	7.29095e-06	0.000105957	1.82737e-05	0.00069566	8.17116e-06	0.000237734	6.46191e-05	0.00388826	0.00479088	0.00486995	0.00524746	0.00294118	0.0078137	0.000766333	0.00129597	0.00589339	0.00265037	0.0104886	0.00480713	0.00591556	0.00584047	0.0034719	0.00926316	0.0044231	0.00424667	0.00265037	0.00260401	0.000707869	0.00280414	0.00198413	0.0151411	0.0102377	0.0154058	0.00954037	0.00715846	0.00612194	0.000454527	4.25208e-05	0.00178036
licl	45	r-square	0.023763	0.0128289	0.00925161	0.0105987	0.0107601	0.0231928	0.0140112	0.021299	0.0377337	0.0414738	0.0102716	0.00567188	0.0133241	0.00462568	0.00621204	0.00597189	0.00388362	1.14751e-05	0.00273347	0.00276695	0.00159342	0.000190942	0.0133778	0.0147716	0.0230709	0.0220605	0.0268898	0.0202393	0.00695962	5.6576e-06	0.000236798	0.00575691	0.000444966	0.00429409	0.00271415	4.33712e-05	0.00111444	0.00382741	0.00451402	0.000185476	3.67899e-05	0.00431075	0.00501467	0.0088837	0.0214137	0.0253504	0.0324801
licl	46	r-square	6.33394e-06	1.73317e-06	0.000200115	0.00115898	0.00587888	0.00351403	0.00591445	0.00546762	0.0130207	0.0198834	0.00813812	0.000711107	0.000758806	0.000460271	2.24619e-06	0.000575764	0.00194949	0.000669898	0.00270801	0.000810277	2.02599e-05	2.76077e-05	0.000518966	6.42254e-05	0.00659902	0.0105556	0.00172863	0.000123133	1.1302e-06	0.000251495	0.00283791	0.000551817	3.23434e-05	0.0011152	0.0015653	0.000347939	0.000642452	0.000340087	0.00082921	0.00174208	0.000739366	0.00228707	0.00238009	0.00869908	0.00940017	0.00165839	0.00313163
licl	47	r-square	0.018083	0.0372618	0.030097	0.013539	0.0120751	0.00734058	0.000124116	0.000582141	2.06143e-05	0.00166939	6.76563e-06	0.00051071	0.000933618	1.96603e-05	0.00360559	0.00379952	0.0249048	0.0115466	0.027181	0.0306121	0.0141195	0.00481814	0.00717682	0.0182363	0.00859228	0.00844253	0.0013152	0.00298018	0.000161324	0.00216301	0.00384877	0.00155787	5.19608e-05	0.000294628	8.47772e-05	0.00293513	4.37469e-05	0.00182296	0.000255684	0.00166352	0.00375655	3.67644e-06	0.00266684	2.72699e-05	0.000610121	0.00148556	0.000866955
licl	48	r-square	6.39233e-05	0.00442057	0.00273009	0.00497891	0.000482272	4.0094e-05	0.000204942	0.000774431	0.000335171	0.000158212	0.00206195	0.00719409	0.0153233	0.00902181	0.000237616	0.000841038	0.00200523	0.000485157	0.00081689	0.0133527	0.0132328	0.0112599	0.00913149	0.00326393	0.00831856	0.0172173	0.0296888	0.0186195	0.0306489	0.0127421	0.0022638	0.00312312	1.88e-05	0.000353736	0.00256665	0.00804537	0.0132517	0.01412	0.0267122	0.0276686	0.0173661	0.0186811	0.0180782	0.0105884	0.00855336	0.022012	0.0165519
licl	49	r-square	0.00133741	0.00373331	0.0117993	0.0107744	0.0130071	0.00156432	0	0.0014303	0.0175212	0.0128727	0.00677647	0.00812412	0.00726132	0.00362689	0.00465891	0.000576471	0.0140734	0.00417453	0.00146777	0.0018294	0.00438149	0.00423308	9.23077e-05	0.00205149	0.00349166	0.00293617	0.00535147	0.0014303	0.000385621	0.000122534	4.82356e-05	0.000300954	0.000539084	0.00359454	0.000126984	0.00406166	0.000138791	0	0.000122534	0.000110177	0.00168091	0.00319759	0.000820386	0.0015995	0.00714967	0.0183243	0.019039
licl	50	r-square	0.0228663	0.0244988	0.0253512	0.0410966	0.0346748	0.0158011	0.0324563	0.0278054	0.0202807	0.0262473	0.0137058	0.00458473	0.00323417	0.00235595	0.000158796	8.90604e-05	0.00512151	0.00990864	0.0141501	0.00419378	0.000180268	3.69677e-05	0.0012991	0.00717226	0.0073573	0.0134145	0.0292142	0.0357892	0.0241475	0.00853305	0.00423576	0.00113705	0.000623932	0.00334163	0.00187375	0.00326213	0.00658531	0.0175033	0.00283699	1.81581e-05	0.000348812	7.44563e-05	0.000138653	0.000326928	0.000487067	0.000161595	7.13576e-05
licl	51	r-square	0.0116414	0.00159702	0.000655899	0.00159851	0.0021788	0.000140386	0.000489024	0.00200222	0.00081361	0.00266016	0.0058867	0.0112988	0.0110135	0.0117713	0.00102789	5.24391e-06	0.00143878	5.32442e-05	0.00104099	0.000738623	0.000147887	0.000101908	0.00992104	0.00725647	0.00252973	0.00235864	0.0081163	0.00187355	0.00400539	0.00742162	0.00933573	0.00435542	0.000122171	0.000251098	0.00136031	6.54496e-07	0.000244503	0.00244014	0.000124583	3.22237e-05	9.02814e-05	0.001265	0.00151994	0.00036903	5.24109e-06	5.83032e-05	0.00238929
licl	52	r-square	9.31642e-05	0.000877471	0.000220915	0.000375986	0.000606679	2.42074e-05	0.000189197	0	0.000212887	0.000199448	0.00403341	0.00198832	0.00560653	0.00551098	1.46663e-05	0.000212427	0.000343901	0.00922026	0.0025409	0.00405732	0.00264734	0.007671	0.0121598	0.0195794	0.0293825	0.0213001	0.0204196	0.00202909	0.000271631	0.00133448	0.00131588	0.00059771	0.00156502	0.000935433	0.00649061	0.0129514	0.0106127	0.0171164	0.0259072	0.0184408	0.0258604	0.0209293	0.00126154	0.00483438	0.00505617	0.00225905	0.000167513
licl	53	r-square	0.00383953	0.00395618	0.000546303	0.00255427	0.00405844	0.00702756	0.01881	0.0167305	0.0112987	0.00641225	0.0089288	0.000485831	0.00148788	0.00152647	0.00037417	0.000592532	0.00114267	0.00254473	0.00156667	0.00160006	0.00445915	0.0136581	0.00716097	0.00980001	0.0295997	0.0353523	0.0179085	0.00610166	0.0119576	0.0263962	0.0143266	0.0100406	0.00468975	0.000578747	0.00143866	7.70968e-05	0.000738852	1.98407e-05	0.000716217	0.00472957	0.0111633	0.00230244	0.00130053	0.000589823	0.00146247	0.00137166	0.000694303
licl	54	r-square	0.0018294	0.0104509	0.00893939	0.00623855	0.00751973	0.00955413	0.0062206	0.001815	9.77836e-06	0.00110904	0.000324002	0.00197628	3.48916e-06	0.00444779	0.00316002	0.00573573	0.0080075	0.0203427	0.0290313	0.0235685	0.0174444	0.0187306	0.028612	0.0133824	0.0058694	0.00411035	0.00321599	3.66959e-05	0.000514083	0.000396831	0.000424909	8.20242e-05	0.0102129	0.0103461	0.00347595	0.000503047	1.98243e-06	0.00284058	0.000825983	0.00087075	0.00260079	0.00556754	0.00182406	0.000117145	0.000656285	0.00102049	0.00456039
licl	55	r-square	0.0110037	0.00378733	0.00196049	0.000186535	0.000457215	1.98218e-08	0.000469093	0.0134995	0.0060939	0.000561399	8.45729e-05	0.000497485	2.0166e-05	2.17237e-05	0.00183843	8.37851e-05	0.00101682	0.00672075	0.000824062	0.00254048	0.000399251	0.000315457	0.000770755	0.0032437	0.0266577	0.0136499	0.00749847	0.0152206	0.013813	0.0179054	0.0047159	0.00102748	0.00309069	0.000506053	0.00194933	2.01921e-06	7.44694e-05	0.00837439	0.000376247	0.000858215	0.000430895	0.000627615	0.000555849	0.000450109	0.0011023	0.00160475	0.0042721
licl	56	r-square	0.010235	0.0219414	0.0222849	0.0308171	0.0349714	0.0370391	0.0387189	0.0334433	0.0238431	0.0298911	0.0302007	0.0206027	0.0146045	0.0104912	0.0104591	0.00525662	0.00792557	0.00828909	0.0151511	0.0102825	0.00538037	0.0100565	0.0152449	0.0157545	0.0043009	0.00809016	0.00577841	0.00135368	0.000196439	0.000956946	0.00306915	0.00198212	5.47227e-05	4.23493e-05	0.000283813	0	0.000124017	0.0011988	0.000880033	0.000941429	2.23e-05	0.00470384	0.00448378	0.00266321	0.00690731	0.00100845	0.000954834
licl	57	r-square	0.00676252	0.0123022	0.0109371	0.0139866	0.0129143	0.0338568	0.030199	0.023219	0.0244777	0.0209678	0.0304748	0.0131598	0.0137561	0.00523191	0.00292546	0.00827999	0.0061824	0.0114936	0.00185218	7.90091e-05	0.000605721	0.00046791	3.3771e-05	0.000122399	0.00145742	0.00198858	0.00260221	0.000142799	1.0224e-05	0.00094588	0.00183493	9.15779e-05	0.000150922	0.00216939	0.0017721	0.000111504	0.000602278	3.23106e-05	0.000374076	5.49775e-07	0.00234455	0.0026169	0.000405931	3.08164e-05	0.000672526	5.67842e-06	0.00205175
licl	58	r-square	0.00572433	0.00396435	0.0021691	0.004821	0.00532799	0.000229647	0.00012083	0.000172418	0.00020678	0.000411774	0.000893824	0.000983932	0.0010286	2.18986e-06	0.00328965	0.0042203	0.00473056	0.00457	0.00965337	0.0114521	0.0127681	0.0126064	0.0125355	0.0216257	0.0122537	0.00707546	0.0104467	0.00448982	0.00015325	0.000365214	0.00227544	0.00337213	0.00179207	0.00991323	0.032267	0.00903285	0.00796498	0.00808786	0.00494701	0.00676484	0.0061111	3.47423e-06	0.00199242	0.00324452	0.0119555	0.00496764	0.0119759
licl	59	r-square	0.00115184	0.0100493	0.00532249	0.000618775	1.13948e-05	0.00143733	0.00260216	0.00364174	0.00013937	3.05116e-05	0.000925577	0.000197646	0.000315607	0.0087921	0.000145495	0.000212193	0.000153236	0.00124175	0.000129818	0.000233473	0.00324275	7.31183e-08	0.0104285	0.0111038	0.00716378	0.00550261	0.00900574	0.0112227	0.00240617	0.0061056	0.0177844	0.0106204	0.000363618	0.00111578	3.86965e-05	0.00282914	0.00320905	0.00234217	0.0118449	0.00444004	4.16284e-05	8.16361e-06	1.74245e-08	0.00151873	0.00256172	0.00339309	0.00374656
licl	60	r-square	0.00614957	0.00317102	0.000619689	0.00254721	0.00416742	0.00917011	5.60318e-05	0.000832328	0.000933822	0.00548909	0.0074327	0.0018109	0.00166034	0.000354482	0.00318608	0.000378105	0.000548245	0.00267257	0.00036791	0.000134493	7.83497e-06	0.000877718	0.00146819	0.00286907	0.000142417	0.00445521	0.00479658	0.0172298	0.0169701	0.0300921	0.0120153	0.0123203	0.00142121	0.00222107	0.000576391	0.0107954	0.00679568	0.00678595	0.000611	0.000146163	0.00137574	0.00252275	0.000314583	0.000208543	9.90252e-06	0.00358946	0.00185121
licl	61	r-square	0.00143094	0.00618369	0.0137019	0.00349679	0.000912552	4.20209e-06	0.000302537	0.000282616	0.000102932	0.00128895	0.000447063	0.00449897	0.000605734	0.00760201	0.0104738	0.0245228	0.0203838	0.0186986	0.0244539	0.0161053	0.0116202	0.00602043	0.00328555	0.000481362	0.00021583	0.000101447	0.00012828	0.0147756	0.0190765	0.0085716	0.00503447	0.0145657	0.0171995	0.00436013	0.0158888	0.0262857	0.0121317	0.00618136	0.0137388	0.0136658	0.00939893	0.010969	0.0155972	0.0174665	0.00303855	0.00224901	0.00054332
licl	62	r-square	0.0223463	0.0344347	0.0295152	0.0128534	0.016184	0.00870565	0.0032778	0.00740587	0.00194659	0.0103198	0.00898815	0.00060247	0.00128799	0.00362205	0.0203493	0.025364	0.0325037	0.0312343	0.0312577	0.0350635	0.019321	0.0229113	0.00412282	0.00157129	3.1443e-05	0.00113188	0.00770239	0.00665535	0.0154015	0.0159311	0.0141246	0.0176875	0.01354	0.00675114	0.00954967	0.0112921	0.0107999	0.00246234	0.000886338	0.00197473	0.000318593	5.32487e-05	6.8415e-08	0.000605027	0.00760258	0.000239675	0.00153387
licl	63	r-square	0.0241834	0.0637591	0.0673524	0.0440298	0.0538918	0.0359966	0.0339783	0.0270287	0.0263125	0.0247263	0.0192978	0.00322707	0.00163993	0.00941588	0.00430869	0.013133	0.0045609	0.00349157	6.95573e-06	0.00121746	0.00840409	0.00834122	0.00795294	0.000902824	7.50477e-05	8.33366e-06	0.00141962	0.00332442	0.00233984	8.65647e-05	0.00449676	0.00315509	0.0160875	0.00939825	0.00198886	0.00015298	0.00107334	0.00324349	0.00628141	0.00745681	0.0138868	0.0260587	0.0607158	0.0487781	0.0430015	0.0486754	0.0224377
licl	64	r-square	0.0337729	0.0369207	0.0361883	0.0387062	0.0387345	0.0351334	0.0192103	0.0182744	0.00940938	0.0162634	0.0056797	0.00058341	0.00248448	0.00248448	0.00211807	6.33453e-05	0.000311123	0.000267426	0.000436915	0.000359172	0.00868065	0.00758521	0.00280695	0.00280695	0.0053436	0.0117993	0.00184152	0.00845156	0.0238229	0.0218362	0.0148502	0.00326958	0.000526159	0.000516386	9.20881e-05	8.60506e-05	0.00108317	0.000255232	0.00254353	0.00076876	0.000697257	0.00368491	0.0188635	0.0245582	0.0374655	0.0356017	0.0266152
licl	65	r-square	0.0113348	0.0198589	0.0111569	0.00202391	0.0023953	0.00445724	0.00109201	0.00017384	0.00363162	0.00267375	0.00231762	0.00199079	0.00273913	0.00624856	0.00499596	0.00476219	0.00843058	0.0228932	0.0228932	0.0144514	0.0161489	0.0289613	0.031797	0.0340366	0.0263881	0.0148266	0.0167937	0.0117218	0.0117218	0.0135532	0.00444261	5.34962e-05	0.000257541	0.000233088	0.000233088	0.000672981	0.00231655	0.00472246	0.00806445	0.0128187	0.00899947	0.00198408	0.00460405	0.00314782	0.0026676	0.00130703	0.0026676
licl	66	r-square	0.00133684	0.0126022	0.00947592	0.00880366	0.00271023	0.000364395	5.6556e-05	0.00135717	0.00272593	0.00120408	0.00456019	0.00925068	0.00557651	1.96673e-06	0.00262083	0.00119877	0.000152629	0.00278085	0.00764833	0.00632835	0.00407263	0.0054494	0.00274895	0.00227319	0.00114497	0.00682924	0.000750185	6.86329e-06	0.000620824	0.00235078	0.00010909	0.00320996	0.00523695	0.00733486	0.00206522	0.000167917	0.000275504	0.00110329	0.000255679	0.000457238	0.0033493	0.00522958	0.0139167	0.0072404	0.00946545	0.0162216	0.0137084
licl	67	r-square	0.00514471	0.0103613	0.00806781	0.0126138	0.00834999	0.0170717	0.0145057	0.0084158	0.0104308	0.0123704	0.00957246	0.00337358	0.0014406	4.226e-06	0.000657183	0.0042675	0.00873711	0.00375182	0.00554494	0.0100607	0.00722609	0.00534344	0.00488416	0.00448724	0.000874301	0.000208183	0.000450614	0.000522619	0.000726333	0.000714681	6.9374e-05	0.000778286	0.00139374	0.00225392	0.00259384	0.00228354	0.00645031	0.00718043	0.00987284	0.00948752	0.0102119	0.00651362	0.00817737	0.00437839	0.0066313	0.00966952	0.00318411
licl	68	r-square	0.00711604	0.00599037	0.0107183	0.0106793	0.0153387	0.0283655	0.0160825	0.0122396	0.0236487	0.0277808	0.0245323	0.0338915	0.029974	0.013628	0.0146251	0.0331656	0.019446	0.0175068	0.00701516	0.0052125	0.0240918	0.00610568	0.00929833	0.02718	0.0131389	0.00141902	0.000614672	0.00255028	0.00122781	0.000130618	0.00593809	4.61527e-05	0.000125669	0.0121125	0.00765685	0.00179344	0.00215674	0.00636778	0.000425625	0.000284377	0.0058828	0.00137889	7.6466e-05	0.000931053	0.000783177	0.00166708	0.00273506
licl	69	r-square	0.00165166	0.000146907	0.000878685	0.000216188	3.1979e-06	0.000346995	0.00222181	0.00385655	0.00252066	0.000438864	0.00468593	0.0142813	0.0110445	0.00364236	0.000459831	0.000136292	0.00161328	0.000525057	0.000751575	0.00174505	0.000340637	0.00373724	0.000776001	0.000135808	0.000411959	6.78989e-05	0.0081934	0.0165522	0.0123487	0.00553929	0.00113286	6.57076e-05	0.00130839	6.07935e-07	1.10886e-05	0.000145231	0.000470558	0.000210649	0.000448767	0.00352211	0.00104815	0.00462429	0.00142348	0.00478886	0.0042007	0.00486537	0.00740837
licl	70	r-square	0.0303169	0.0207765	0.0228014	0.0274902	0.0207152	0.0306025	0.0143439	0.007234	0.00736408	0.00187588	0.00312328	0.00446343	0.00559131	0.0151097	0.0179016	0.010789	0.00963933	0.00305038	0.0099889	0.0124882	0.000993953	0.00612771	0.00081677	0.00105921	5.63237e-07	0.00340128	0.00189682	0.001035	0.000511291	0.00218766	0.000714933	0.00108377	0.000240082	0.00238644	0.000223374	0.00263456	0.00214558	0.000480265	0.00441811	0.00381841	0.00653277	0.00308495	0.00205489	0.00182739	0.000331895	0.000692468	0.00209233
licl	71	r-square	0.00183647	0.00354731	0.00249935	3.34499e-06	0.00680695	0.0131318	0.0128147	0.0155454	0.0182602	0.0159272	0.00543692	0.00217228	0.00252711	0.00302329	0.00149332	0.000619983	0.00122037	0.00170288	6.67922e-05	0.00237282	0.00200624	4.36986e-06	0.00036285	0.00151976	0.00313301	0.0010585	2.63931e-05	0.000334333	0.000544167	0.000721247	7.71094e-05	0.00128415	0.000527792	0.00629731	0.0027803	0.00362769	0.00926449	0.00640323	0.00254097	0.00163823	0.00487986	0.000399007	0.00832119	0.0111033	0.0132492	0.0119313	0.00796008
licl	72	r-square	0.00222965	0.000980736	0.000508892	0.00792819	0.0069026	0.0146758	0.0216129	0.0307239	0.0172367	0.0301886	0.0292755	0.0109267	0.0158421	0.0023194	0.000613635	0.00604969	0.000287047	4.50823e-05	0.00430275	0.00275627	0.00655772	0.0142191	0.00393604	5.62281e-05	0.000482324	0.00129535	0.000826228	0.0019109	0.00377073	0.00576054	0.00935901	0.00543657	0.00181745	0.000339854	0.00063382	0.00191418	5.80793e-06	0.000725881	1.00345e-06	0.000347464	0.00569184	0.0138724	0.00736924	0.00416466	0.00976756	0.0242312	0.0197574
licl	73	r-square	0.000173211	1.18903e-05	2.49767e-05	0.00475371	0.0100741	0.0100046	0.00836595	0.00263303	0.00516348	0.011793	0.00324958	0.000802291	0.00245803	0.00127719	0.00651134	0.00869256	0.00501933	0.00775489	0.00517427	0.000648673	0.0018557	0.000211483	0.000114692	0.000100638	0.000464786	0.000128342	0.00486552	0.00445699	0.016773	0.0129952	0.00997423	0.0107168	0.00661265	0.00147736	0.000937597	2.28985e-05	6.96821e-05	0.000190362	0.000331578	0.000718301	0.00421999	0.00557724	0.00381418	0.00298694	0.00609312	0.0047596	0.00390677
licl	74	r-square	0.00189913	0.00176464	0.0021458	0.0117558	0.015005	0.0182499	0.0256355	0.0188271	0.0044976	0.00535235	0.0040367	9.88605e-05	1.67328e-05	0.0018416	0.0012831	0.0012831	0.00574629	0.00624541	0.0023411	0.00435345	0.00412204	0.0028848	0.00206892	0.000227939	0.000867149	6.80978e-06	0.0046975	0.0066093	0.0246797	0.0128727	0.0121598	0.0136254	0.00739309	0.00171085	1.08843e-05	9.52905e-06	0.000434115	0.0019184	0.00469531	0.000842511	0.00185908	0.00183346	0.00506875	0.0020609	3.24613e-05	0.00150771	5.75061e-06
licl	75	r-square	0.00273407	0.000494557	0.00434609	1.04329e-05	0.00103464	0.00150266	5.35656e-06	0.000500402	0.00125704	0.00151116	0.000338879	0.00250045	0.0139966	0.0209364	0.0171865	0.0138207	0.0161031	0.0276482	0.0263638	0.0178773	0.0150406	0.0149082	0.0227794	0.0186701	0.0143149	0.02174	0.0160436	0.00714302	0.000468935	0.00119573	0.00321901	0.0090847	0.00731733	0.0096736	0.00213201	0.0159985	0.0140789	0.0335622	0.0233763	0.00732944	0.000123097	3.79938e-06	0.000583004	8.6662e-06	0.00232496	1.33056e-05	0.000519991
licl	76	r-square	0.0051399	0.00258995	0.00306256	0.00105461	0.00421426	0.00302532	0.00358028	0.00405004	0.0010755	0.000297602	4.61775e-05	0.000368683	6.15973e-06	0.000116311	0.000161989	0.000324209	0.00023458	7.85632e-06	8.47804e-06	6.7151e-05	0.00215997	0.00435378	0.00442653	0.00630048	0.00180755	0.00326783	0.00442939	0.00464916	0.00369988	0.00266916	0.000244649	0.000542967	4.77051e-05	0.000447196	0.000290532	1.04731e-05	8.60188e-05	9.12056e-06	0.00024469	0.00629587	0.0108797	0.00681511	0.0101569	0.0122579	0.0130248	0.0115426	0.0165992
licl	77	r-square	0.000365992	0.00098137	0.000301649	9.24734e-05	0.00442734	0.00164842	0.000975917	0.00680277	0.0056985	0.00885247	0.00823397	0.00210122	0.00457189	0.0114873	0.00575073	0.00205992	0.00657661	0.0107861	0.00472833	0.00144129	0.000140431	0.000430541	0.000846578	0.00336115	0.00337826	0.00636786	0.00891893	0.0192958	0.00462332	0.00437415	0.00216088	0.00142572	0.0109743	0.0128699	0.0157789	0.00833611	0.0110016	0.0016809	0.00403556	0.00164468	0.0037519	0.00546991	0.00132299	0.000278953	4.22932e-05	0.00254594	0.00147317
licl	78	r-square	0.0199445	0.020418	0.0337382	0.0399094	0.0291977	0.0158338	0.0138484	0.00666355	0.000936913	0.0012115	0.000368029	0.000212306	0.000254306	0.000256462	0.00244458	0.00302003	0.0019871	0.00752483	0.00563561	0.00299094	0.00267094	0.0107171	0.0141618	0.0120084	0.00847781	0.00976463	0.0243772	0.0103358	0.00768453	0.00649324	0.00750923	0.00217282	0.000135763	1.91956e-05	4.69636e-05	0.000720594	0.00434149	0.000298631	0.000460169	0.00107186	0.0017936	0.00983968	0.0210467	0.0210505	0.0232679	0.0201225	0.0151943
licl	79	r-square	0.00161602	5.0763e-05	0.000907669	0.00243459	0.0190796	0.0221515	0.0500296	0.0422239	0.0314972	0.0321632	0.0227788	0.0252385	0.0181046	0.0347425	0.0344819	0.0106524	0.000886633	0.00185138	0.000472759	0.000224755	3.27204e-07	0.000194407	0.000358833	0.0021332	0.00741224	0.0128225	0.0058814	0.00558984	0.00168912	0.000844515	0.00119431	0.00288432	0.000374648	5.58291e-05	0.00146878	0.000168121	0.000645455	0.000306371	0.000633752	0.0047375	0.00489988	0.00456321	0.00831182	0.00961574	0.00695733	0.00533846	0.0189112
licl	80	r-square	0.0291345	0.0424978	0.022318	0.00873616	0.00650949	0.00302585	0.00194021	0.000921721	0.000556172	0.000265241	0.000110854	9.56775e-05	0.000145409	0.00164554	0.000374469	0.00136718	0.003731	0.00627238	0.0079798	0.0103978	0.0137053	0.0189094	0.0169029	0.0173343	0.0209306	0.0144051	0.0128733	0.00685787	0.00660788	0.00121084	0.000564425	1.53599e-05	0.00121387	0.00178828	0.00498359	0.00439586	0.00406225	0.00805006	0.012529	0.0178915	0.0158859	0.028873	0.0159097	0.00423401	6.44102e-05	0.000484289	0.00283155
licl	81	r-square	0.0269047	0.0219204	0.0162556	0.024839	0.0281923	0.0146556	0.00790169	0.00598197	0.00296404	2.6599e-06	0.0016437	0.000932279	0.000182699	0.00332097	0.027432	0.011958	0.00984606	0.0106296	0.0132544	0.0105691	0.015642	0.00625543	0.0149876	0.00621792	0.00471895	0.00176955	0.00380822	0.00130719	4.21397e-05	0.00082915	0.000675139	0.000367987	0.000252072	0.000263735	0.00068087	0.00198153	0.00611064	0.00417585	0.00168832	8.04423e-05	0.00218835	0.000370224	0.00956434	0.00176879	0.00435919	0.00208055	0.00134499
licl	82	r-square	0.0115946	0.00815227	0.000964626	0.000239098	0.000377871	2.38913e-05	8.9946e-06	0.000192443	0.00164161	0.00632574	0.00591449	0.00250241	0.00202032	0.000816702	0.00113828	0.00123042	0.00398929	0.00564566	0.00488316	0.00351334	0.000423132	0.00246446	0.000807536	0.0011417	0.00282498	0.00450451	0.0115663	0.00474222	0.000125342	0.00160983	0.000119242	0.00145397	0.00635014	0.00127409	0.00715091	0.0166038	0.0252432	0.0240936	0.0127761	0.0304642	0.0140586	0.00758184	0.0097401	0.0120284	0.00423724	0.000202562	0.000171904
licl	83	r-square	0.00269976	0.000242839	0.000386916	0.000171812	0.000954527	0.00245426	0.00306395	0.0030648	8.39336e-05	0.000850144	0.000146629	4.15379e-05	0.00179082	0.00985351	0.00150394	0.0044948	0.00631993	0.008878	0.00106195	2.44276e-05	0.00105872	0.00294951	0.00865566	0.0153146	0.00716526	0.0106198	0.00503532	0.00180928	0.000580112	0.000300711	0.000128152	0.000195466	0.00020322	0.00276952	0.00397119	0.00800718	0.000464629	6.96173e-05	0.0034329	0.000147728	0.00464471	0.00215437	0.00103047	0.00121925	0.00544326	0.0121835	0.00035938
licl	84	r-square	0.00579933	1.90488e-05	0.00119125	0.00843892	0.00250439	0.00228666	0.00923752	0.00198598	9.19302e-05	0.000157343	0.000893831	0.00312211	0.00187717	0.00268156	0.011047	0.00565526	0.00780534	0.0134811	0.00317767	0.0139441	0.0209441	0.0198375	0.0413856	0.0286757	0.0311071	0.0325829	0.0219931	0.0125378	0.0216202	0.0150736	0.00236399	0.000100996	0.00128631	0.00562189	0.00599578	0.0107682	0.00584333	0.0152432	0.0160617	0.0181475	0.013818	0.00882972	0.00614517	0.006693	0.000999984	0.000348812	0.000228533
licl	85	r-square	0.0107346	0.00998116	0.00415797	0.00812692	0.00240648	0.00271346	0.00108838	0.00396085	0.000118607	8.86026e-06	0.00101184	2.56932e-06	0.0248655	0.00807012	0.00565281	0.0129796	0.00741301	0.000904247	0.00491453	0.0133812	0.0381273	0.0416132	0.0101371	0.00844581	0.0179999	0.0161683	0.0282964	0.0304227	0.0301213	0.011318	0.0063628	0.00125384	0.0115207	0.0106349	0.00698539	0.00464979	0.000109223	0.000360428	0.000163614	0.000411981	5.81168e-06	0.0122626	0.00220327	0.0048717	0.00458252	0.00468509	0.0198231
licl	86	r-square	0.00265353	0.000466713	0.000633091	0.000460745	3.04924e-06	3.85416e-05	0.000226039	0.0034356	0.00692422	0.00309399	0.0064202	0.00860404	0.00342202	0.00460904	0.0052727	0.0089375	0.00373059	0.0100478	0.00651981	0.00486169	0.00876826	0.00222535	0.00684183	0.00487166	0.000797783	0.00371155	0.0150053	0.00842657	0.00403139	0.00656689	0.00384154	0.0053259	0.00475605	0.00076995	0.00243095	8.62964e-05	0.0014104	0.000146575	0.000419765	0.00131622	0.000227351	0.000214805	3.61005e-05	0.00259359	0.000571842	0.00131508	0.00231457
licl	87	r-square	0.0123328	0.00760202	0.00291596	5.9573e-06	4.51145e-05	0.0012089	0.00437495	0.00438935	0.00630714	0.00801694	0.00227444	3.75466e-05	0.00016425	0.000109542	0.0013384	0.00565155	0.0167368	0.0213321	0.0181186	0.0172982	0.00845389	0.00184407	1.40233e-06	0.000839733	0.00038185	0.000357625	0.00164512	0.00281514	0.00204741	0.000159603	7.45239e-06	0.000303347	0.00276304	5.3275e-05	0.000152088	3.21945e-05	3.94503e-05	0.00148989	0.000133685	0.0125411	0.03114	0.0322506	0.0153511	0.0276372	0.0280728	0.0181983	0.010355
licl	88	r-square	0.0176821	0.00915735	0.018815	0.00836708	0.00892537	0.00959127	0.0155112	0.0133198	0.0139087	0.00927183	0.0129074	0.0156537	0.00711646	0.0139236	0.00241209	0.00142374	0.000493561	0.00144105	0.00456598	0.00277579	0.00176207	0.00187449	0.00233718	0.000747561	0.00154512	0.00442076	0.00330844	0.00579151	0.000600221	0.000160089	9.4338e-06	4.3032e-05	0.00161481	0.000934159	0.00242943	0.00504576	0.00424907	0.000600736	0.000785429	0.000790046	0.00141064	0.00533595	0.00341709	0.00277575	0.00223348	0.00372479	0.00246134
licl	89	r-square	2.9397e-05	1.95056e-07	0.000129624	0.00052899	0.000418873	0.000325217	0.000930486	0.000259882	0.00212343	0.00119077	0.00316288	0.000991185	0.000727855	0.00362108	0.00630571	0.00217804	0.00840028	0.00506698	0.000376149	0.000114361	0.00277602	0.00843153	0.00960196	0.00034472	0.00150841	0.00407646	0.000900546	6.06109e-05	0.000795316	0.00687076	0.000848651	0.0137577	0.0142286	0.00719851	0.00350798	0.00206507	0.00729603	0.000468121	0.00684736	0.00368582	0.0058114	0.00215005	0.000176713	5.85483e-06	2.03291e-05	0.000518936	0.000146562
licl	90	r-square	0.0039813	0.000659742	0.00372962	2.40511e-05	0.00146799	0.00514995	0.0144809	0.0309936	0.00777581	0.0245447	0.0283559	0.0234089	0.0377124	0.029535	0.00998847	0.00189674	0.00571178	0.00143521	0.00829316	0.00609067	0.0034818	0.000198852	0.0100183	0.00392453	0.000447082	0.000858503	0.00322593	5.47148e-05	0.0041396	0.00798284	0.0116122	0.00449773	0.00497979	0.0143402	0.0153507	0.0208649	0.0218754	0.0319958	0.0165579	0.00532609	0.00430028	0.000352199	0.00143801	0.00367329	0.0103344	0.011372	0.00056857
licl	91	r-square	0.0417721	0.037655	0.0435874	0.0301727	0.0394845	0.0315519	0.0189215	0.0151915	0.00404567	0.00614229	0.000881672	1.03477e-05	0.00197791	5.16413e-05	0.00109801	1.91164e-05	1.07222e-05	4.78934e-05	0.000121086	3.26761e-05	6.70472e-05	0.000309395	0.000110349	0.00018297	0.000834397	0.000387714	0.00125567	0.00081338	0.00149375	0.00092139	5.88967e-05	0.000288282	0.0034295	0.00181452	0.00861669	0.000336415	0.000696548	5.70326e-05	0.000465725	0.00340281	0.00994869	0.00983333	0.0177339	0.0186058	0.03415	0.0267155	0.00539171
licl	92	r-square	0.0238918	0.0390184	0.0399039	0.0138653	0.0162823	0.0188571	0.00545563	0.00626621	0.00943824	0.00418505	1.66052e-06	0.00113645	0.00484425	0.0108551	0.00974183	0.00523717	0.00673113	0.00823994	0.00361301	0.00108994	0.000633693	0.00593426	0.00816181	0.00502511	0.0102232	0.00856403	0.00663499	0.0163132	0.0202922	0.00925374	0.000110122	0.000524621	0.00255951	0.00275568	0.00214071	9.9257e-05	0.000318762	0.00512832	0.00557897	0.000535491	0.000188852	0.00498161	0.00414768	0.0170427	0.0159978	0.00801191	0.00201889
licl	93	r-square	0.00657089	0.0161684	0.00956609	0.0024612	0.000960266	0.000536892	0.00368506	0.000136287	5.11608e-05	5.18135e-05	0.00354052	0.0122482	0.00749704	0.00185235	0.000879488	0.00189577	0.00136243	0.000203407	0.000462265	0.000714286	0.0132922	0.033491	0.0301128	0.0170167	0.0199928	0.00835356	0.0188661	0.0378261	0.0494765	0.0581685	0.0140407	0.00699752	0.00149592	0.000107069	0.00139669	0.0030134	1.26696e-05	0.00089658	0.00235017	7.43039e-05	0.00688745	0.00808508	0.0223351	0.0467714	0.0424178	0.0178149	0.0373331
licl	94	r-square	0.00962402	0.025039	0.0275559	0.022324	0.0176751	0.0157845	0.0178478	0.0144828	0.0068654	0.000704983	0.000420825	0.00428848	0.000965815	0.000237112	0.000204762	2.31002e-06	5.2107e-06	0.00142621	0.00391857	0.00273123	0.0035907	0.00461497	0.000412253	0.000491156	1.8873e-07	0.000240962	0.000770376	0.00314024	0.00133258	0.000577159	1.44446e-05	2.71105e-05	0.000509777	0.000312779	0.000268067	0.00181513	0.000954703	0.00167128	0.000580501	2.94104e-05	0.000465901	0.00109537	7.97321e-06	2.72469e-05	0.00428574	0.00850973	0.0175667
licl	95	r-square	0.00306397	0.00320141	0.000399475	1.19867e-06	0.000599322	2.8824e-05	0.00382253	5.875e-05	0.00116967	0.00134111	0.000624353	0.00178782	0.00104314	0.00356299	0.000240257	0.000231558	0.00206686	1.23591e-05	0.00352951	0.0014656	0.00111899	0.00129343	0.000230317	0.00321812	0.00125817	0.00175418	0.00538027	0.00725364	0.000298819	0.0117861	0.00339711	0.0026292	0.000506414	5.23538e-05	0.00337617	0.00895043	0.0203886	0.0112921	0.00908919	0.00671367	0.0222363	0.00817463	0.000262374	0.00369497	0.00777368	0.00654916	0.00904747
licl	96	r-square	0.00800032	0.00317431	0.000753066	2.21075e-07	0.000827208	0.000377333	0.00061526	0.00371206	0.0141291	0.0189304	0.0128124	0.0168099	0.00389956	5.45502e-05	0.000247518	0.00123857	0.0149979	0.0123756	0.021034	0.0273315	0.0170756	0.0355361	0.0171703	0.00691717	0.00893559	0.000455347	6.7689e-05	1.07524e-05	0.00404284	0.00096844	4.85835e-05	0.000119904	0.000246531	4.04488e-05	8.29442e-05	0.0012056	0.000691118	0.00140019	0.00377788	0.00327475	0.00748363	0.00250412	0.00545271	0.000442729	0.000239362	0.00199431	0.0013366
licl	97	r-square	0.0020713	0.000959855	0.0100666	0.018395	0.0262695	0.0190346	0.05543	0.0500722	0.00337472	0.00244293	0.00013649	0.00325107	0.00795725	0.0111358	0.00591445	0.00620652	0.0099397	0.00550489	0.00117295	8.36857e-05	0.00452899	0.00109832	0.00118261	0.00159947	0.00119884	0.00224606	0.00040267	1.64579e-05	0.000209063	0.01137	0.0117827	0.0160513	0.0203445	0.0126664	0.014337	0.0111286	0.0087113	0.00440431	0.000115444	0.00139757	0.000162784	7.39934e-05	0.000716257	5.2916e-05	7.44971e-05	0.000414913	0.00133622
licl	98	r-square	0.00154682	0.00133313	0.000339583	0.00775816	0.0131916	0.0102472	0.0079021	0.00545868	0.00110222	0.000105003	0.000608185	0.000301704	0.00164109	0.000536387	5.34204e-06	0.000475984	0.00163458	0.000424221	0.000358301	1.31947e-05	0.000283432	5.34281e-06	0.000848319	0.00433389	0.00594957	0.0102233	0.0128099	0.0169077	0.0212017	0.0162292	0.00828102	0.0259323	0.0153884	0.00790956	0.00240857	0.00243902	3.83163e-05	0.00908838	0.0185609	0.00543879	0.0042875	0.0267176	0.0137728	0.0063723	0.00268465	3.42217e-05	0.00132976
licl	99	r-square	0.00300661	0.00193453	0.0046375	4.41831e-05	0.00101937	8.41015e-05	0.00112918	0.00195106	0.00940802	0.00742378	0.0087881	0.00682208	0.00230249	0.00241974	0.0106603	0.0025518	0.00123156	0.00129305	0.00613715	0.00134828	0.000210526	0.00701248	0.0169423	0.0118134	0.00422614	0.00304304	0.00709834	0.00619374	0.000883256	0.00033548	0.0020666	0.00273885	0.0125341	0.0095443	0.00279063	3.50703e-05	0.000699807	0.0030199	0.00302981	0.000972103	0.00646293	0.00752413	0.00803514	0.0016843	0.00486846	0.00121459	0.00195615
licl	100	r-square	0.00320296	0.00101138	4.52964e-05	0.000913238	0.000127915	8.92601e-06	3.65412e-05	7.52739e-06	0.000615635	0.000170778	3.63409e-05	0.000646025	0.0100017	0.00467268	0.00550984	0.000822858	0.00154966	0.000871787	0.004414	0.0038462	0.00302752	0.00755662	0.00925201	0.000942307	0.000453014	0.00135191	0.0147853	0.0130473	0.0248705	0.0167588	0.00893644	0.00499793	0.00413499	0.00925496	0.0139225	0.0194247	0.000530661	0.000461227	0.000599056	0.000874695	0.0100563	0.00779601	0.00275618	0.0021069	0.00936204	0.0176217	0.0131234
licl	101	r-square	0.00234217	0.00279306	0.00299206	0.00045505	0.00180674	0.000893633	0.000172146	0.00178967	0.0010267	0.0029111	0.00629944	0.00679333	0.0149118	0.0130053	0.00533274	0.000793623	0.000508605	0.000110723	0.00187731	0.000315171	7.29205e-05	0.00182301	0.0110121	0.0013281	0.000631287	0.000940171	0.000695482	0.00169143	3.72115e-07	6.71079e-06	0.00136814	0.00520031	0.00918818	0.00352044	0.0102025	0.00475682	0.0103004	0.00742014	0.00742014	0.00578134	0.00309719	0.000603425	0.00135613	3.80618e-06	0.000950644	1.3836e-05	0.00164678
licl	102	r-square	0.00201801	0.00425071	0.0154412	0.0158764	0.0158764	0.0158764	0.0166981	0.0167937	0.00545486	0.00870553	0.00337776	0.00610876	0.000281024	0.00159311	0.000689982	0.00107054	0.00326017	0.000922189	0.000692104	3.44347e-05	0.000495076	0.00021826	0.000135254	0.000486408	0.00197323	0.000263087	0.000239571	0.0046203	0.0046203	0.0046203	0.000933375	0.000640388	0.000257223	0.000157886	0.000157886	0.005424	0.00516701	0.00387879	0.00249874	0.00182843	0.00430769	0.00129182	0.00071146	0.00964245	0.0144176	0.0071216	0.00767554
licl	103	r-square	0.0115069	0.0120792	0.0126306	0.00739064	0.00345912	0.000884276	2.47786e-05	5.46766e-05	0.00598015	0.010343	0.00450787	0.0132332	0.0191062	0.0180617	0.00998158	0.0199264	0.0319311	0.0247493	0.0171251	0.0098472	0.00952744	0.0019227	0.00303393	0.00297245	0.00854053	0.00145611	9.62378e-05	2.04509e-05	5.11665e-05	8.54959e-05	0.000984717	0.000192868	0.000414101	2.48287e-05	0.000104667	0.000138883	0.000145096	0.000178075	0.000769838	0.00785843	0.0136294	0.00118471	0.000421109	0.00170755	0.00334251	0.00295657	0.00186007
licl	104	r-square	0.00934551	0.0144247	0.0130719	0.0123364	0.0110643	0.0126985	0.0113952	0.0059724	0.00422643	0.000105787	0.000227521	4.49408e-06	7.2154e-06	0.000535863	9.51324e-05	0.00377404	0.00617427	0.0119707	0.0124656	0.0138813	0.0175782	0.00877403	0.0086512	0.0161831	0.00747453	0.000112995	0.000209912	0.000193652	0.00104811	0.000770651	0.00711953	0.00459996	0.0168171	0.0112305	0.00552902	0.00360073	0.0123607	0.0147672	0.00717196	0.00816839	0.00318406	0.00719989	0.00257059	0.00253792	0.000825595	0.00256096	0.00127577
licl	105	r-square	0.00894388	0.0173593	0.0146808	0.0294786	0.0147428	0.000505116	6.86268e-05	0.00443612	0.0140143	0.0101687	0.00219471	0.000359732	6.54504e-05	0.0042187	8.71471e-06	0.000837126	0.000699626	0.00075213	0.00126747	0.000169508	5.27659e-06	0.00338714	0.00937217	0.0183695	0.00565502	0.00754696	0.0213603	0.0156957	0.0122991	0.00399225	3.24448e-05	0.000522419	0.000208391	0.00065623	0.00193423	0.00732778	0.00308421	0.00027607	0.00256948	0.00245148	0.000271937	0.00504135	0.0077806	0.00213882	0.000499921	0.00362025	0.00140735
licl	106	r-square	0.0016101	0.00186378	0.00221921	0.00339215	0.002889	0.00476846	0.00486523	0.000925528	0.00157724	0.00607245	0.00679144	0.0128308	0.0138769	0.0284262	0.0219465	0.0199375	0.0201418	0.0189073	0.00372602	0.000860714	0.0018287	0.000423745	0.00306764	0.00398142	7.95833e-07	0.00149072	0.00526947	0.0073085	2.4498e-06	0.00677792	0.000436609	0.000511812	0.00597834	0.014158	0.00156698	0.000249502	0.00520765	0.0106756	0.00180929	0.0173816	0.00361028	0.00291991	0.00526528	0.00289355	0.0059543	0.00255029	0.000229806
licl	107	r-square	9.57175e-05	0.000161166	0.000476308	0.000309305	0.00154992	0.00071524	0.000579276	0.000414745	0.00179817	0.000899777	0.000278849	0.00469046	0.000957557	0.00468872	0.0137487	0.00495177	0.00178036	8.7823e-05	0.000991698	0.000384236	0.000558032	0.00450015	0.00140911	0.00224962	0.00209891	1.89323e-07	0.000837979	0.00167175	0.00301667	0.000665099	0.00153565	0.00249066	0.000841282	0.0020623	0.0127906	0.00768179	0.000863835	0.00140082	1.91679e-07	0.000459298	0.00341862	0.0018102	0.00129077	0.000856945	0.00140265	0.000239491	0.00010256
licl	108	r-square	0.00508185	0.00365342	0.000379805	0.000369679	1.87819e-05	0.00502736	0.00773098	0.0111114	0.00428133	0.000148997	0.000953884	7.57558e-05	0.000386497	5.97486e-06	0.00172389	0.0106168	0.0241996	0.0329055	0.0363135	0.0419639	0.0177956	0.0116961	0.00441999	0.00436273	0.000728797	1.0436e-05	0.00305611	0.0169843	0.0158951	0.0237164	0.0199303	0.00953037	0.00368697	9.08414e-05	5.30306e-08	2.24317e-05	0.00060257	6.82667e-05	3.15433e-05	0.000381748	0.00198705	1.17229e-05	0.000308739	0.00221076	0.00175652	0.00148664	0.00371169
licl	109	r-square	0.00147784	1.1331e-05	0.00117546	0.00108524	0.00528417	0.00331738	5.19877e-05	0.00500577	2.11416e-05	5.12667e-05	0.00221772	0.00160576	5.56213e-05	4.22299e-05	9.00435e-05	4.64394e-05	0.00506022	0.0111829	0.0195649	0.00737545	0.0151094	0.0154586	0.0176585	0.0159532	0.0206744	0.026398	0.0225384	0.0210389	0.0202927	0.0162392	0.0121238	0.0144478	0.0178492	0.0212511	0.0160345	0.0218763	0.0148817	0.00710569	0.00130532	0.00930248	0.00023768	1.45493e-05	0.0014765	0.000757735	2.40169e-05	0.000175011	1.66466e-05
licl	110	r-square	5.96467e-05	0.0015227	0.000201767	0.00401978	0.025407	0.0123715	0.0157992	0.0111834	0.00602466	0.0071905	0.000662531	0.000282659	6.31991e-05	6.56376e-06	0.00758904	0.000558354	0.000501183	0.00108954	0.00398195	0.000599276	1.46155e-05	2.4771e-05	0.0040267	0.0054381	0.00954678	2.22975e-06	0.000161469	0.00116322	0.000334708	0.00189487	0.00205979	0.00468705	6.07349e-05	0.000284653	0.000185556	1.11248e-05	0.000751836	0.00220042	0.000128231	0.00623278	0.000237765	0.0018204	0.000760285	2.08817e-05	0.00347266	0.00525312	0.0186098
licl	111	r-square	6.71754e-05	0.000450607	0.00207989	0.00663897	0.0183002	0.00671101	0.0112047	0.00548715	0.00142859	0.00405704	0.000303916	0.000109589	0.00066281	0.00110609	0.000409025	0.00481937	0.0135869	0.0065427	0.0163181	0.0168879	0.0115505	0.0164955	0.0165647	0.0109027	0.0160495	0.00382982	0.00024443	0.00123861	0.000602071	0.000658137	0.0028497	0.000117849	0.000301148	0.000189855	0.000829391	9.67862e-05	0.00175436	0.00031625	0.000807265	0.0113366	0.00188365	9.84702e-06	0.00229321	0.00581145	0.000217716	0.000330612	0.00108224
licl	112	r-square	0.00107241	0.0001247	0.00316308	1.14254e-05	0.000263617	0.00460757	0.00434343	0.00129529	0.00191737	0.0149949	0.00231592	0.000478435	0.00663697	0.021171	0.0371602	0.00452587	0.00892534	0.00950425	0.009389	0.00721424	0.00734559	0.00398549	0.00142482	0.00479884	0.00367051	5.45145e-05	0.00539433	0.00403896	0.00436879	0.00540512	0.00187204	5.83851e-05	0.000239436	0.0105117	2.93273e-05	6.06226e-08	0.00596482	0.0194088	0.0270599	0.0276685	0.0327063	0.0375125	0.0232508	0.0178095	0.0299004	0.0313083	0.0193202
licl	113	r-square	0.0126406	0.0150504	0.0130856	0.00370949	0.000307807	0.00263598	0.00413647	0.00229757	0.0131671	0.00556506	0.000468901	0.000724967	7.51146e-06	0.000297709	0.00248114	0.00219198	0.00305777	0.000835249	0.00743617	0.00750084	0.000806511	0.0010365	0.000313722	0.00114624	0.0038508	0.00200428	0.00286394	0.0119309	0.0125063	0.0229634	0.0333955	0.021104	0.0157251	0.0243127	0.00862942	0.0115019	0.00242851	5.3713e-06	0.000967465	0.000633793	6.56329e-06	0.00044098	0.00586101	0.00441407	0.000105657	0.00288242	0.000457155
licl	114	r-square	0.000241791	0.000236301	0.000117611	0.000148964	0.000595164	0.000807175	0.000235775	0.00201939	0.00241568	0.00634288	0.0004929	0.00157819	0.000177639	0.00103469	7.37333e-05	6.62835e-06	0.000506132	0.00115592	0.00199769	0.00474929	0.0013032	0.00757505	0.00543014	0.00777	0.0040283	0.0135262	0.0105421	0.0066662	0.00624989	0.00448536	0.00805781	0.00313384	0.00170083	0.000352679	0.00243511	1.29352e-05	0.00288163	0.0099184	0.00171594	6.1114e-05	0.000905409	0.000226873	2.82228e-06	0.000216802	0.00247698	0.00207224	0.000976353
licl	115	r-square	0.00779807	0.00529498	0.000318955	1.89493e-06	0.00921916	5.72592e-06	0.000166736	0.00312654	0.000493117	0.000673827	0.000124247	9.74608e-05	0.000127577	5.70502e-05	0.00042066	0.00449483	0.00463246	0.0040089	0.0049081	0.0123522	0.00378764	0.00672729	0.00951332	2.07005e-05	0.00828912	0.00451263	0.0077126	0.00507112	0.0030783	0.00728314	0.00892243	0.0088144	0.0162361	0.00842703	0.00533839	0.00451206	0.00121507	0.00104147	0.000161544	0.000162709	0.000588751	0.000345961	1.6729e-05	0.00127418	0.0025707	0.00371192	0.00424783
licl	116	r-square	1.93056e-05	0.000868132	3.09162e-06	7.52157e-06	1.47265e-05	0.00037259	0.000131235	2.04872e-06	0.00499957	0.00373282	0.00332045	0.00285644	0.000238613	0.00379201	0.0017092	0.00372681	0.00295615	0.000936615	0.00164759	0.00012448	0.000585003	3.5053e-05	3.89474e-06	0.00442883	0.00307003	0.00143261	0.00536157	0.0242796	0.037989	0.0318438	0.00718133	0.00997363	0.00247258	0.000698316	0.00179563	3.37409e-05	0.00301997	0.000320793	0.00081309	0.000432838	0.0018066	0.000540248	0.000732215	0.00159617	2.03316e-06	0.00070184	0.0038527
licl	117	r-square	0.00165769	0.00292977	0.0115114	0.00222324	0.000851611	0.000308514	0.00212586	1.29771e-05	0.000105552	9.72122e-05	0.000637932	0.000101858	0.000458253	0.000599174	0.000419567	0.000797217	0.000100325	0.00483065	0.0126394	0.00536811	0.00758245	0.000722967	0.000532394	0.000148199	0.000400614	0.000115736	0.000439999	0.00156028	0.0144575	0.000863164	0.000732709	0.000471571	8.77304e-06	0.000668522	0.000428883	0.00111727	0.00389411	0.0038184	0.00356197	0.0117596	0.00920308	0.00324985	0.00365257	0.00440744	0.0102073	0.00164345	0.00285783
licl	118	r-square	0.0220551	0.0281875	0.0298133	0.0475961	0.0551618	0.0260742	0.030666	0.0286433	0.0215906	0.0124681	0.0016736	0.00266798	0.00286047	0.000560584	8.48863e-05	1.89547e-05	0.00486157	0.0157826	0.0116117	0.0101562	0.00562183	0.00297427	0.000454801	0.000123556	2.27188e-07	0.00039236	0.000232532	2.94016e-05	0.000267739	0.00214874	0.00341263	0.00448067	8.73086e-05	0.000718067	0.00225031	0.000961117	0.00224074	0.00640816	0.00319315	0.00106269	0.000567771	0.000769129	0.00195035	0.00305105	0.000150112	0.000971112	0.00366064
licl	119	r-square	0.0205343	0.034256	0.0402325	0.054415	0.0694946	0.0341594	0.0344216	0.0392422	0.0350635	0.0264268	0.0128566	0.00758395	0.00628152	0.000586356	5.29491e-06	0.000691604	0.00310098	0.0129384	0.00799009	0.00532544	0.00455273	0.00437424	0.00298202	0.000417944	4.32684e-05	0.000789363	0.000290323	0.000134136	0.000165014	0.0027894	0.00377237	0.00328643	0.0010626	0.00164066	0.00314801	0.000547996	0.00291717	0.0119735	0.00271684	0.00231211	0.00103889	0.000124634	3.75395e-05	0.000539625	1.49636e-05	0.00250892	0.00390407
licl	120	r-square	0.0204307	0.0170738	0.00738676	0.00822446	0.0102381	0.00192119	0.00169664	2.70287e-06	0.00121092	1.21478e-06	2.38408e-06	4.6432e-05	0.00154902	0.00581039	0.0117355	0.00993611	0.0194551	0.0143412	0.00425635	0.00658174	0.00503553	0.000709766	0.000713548	0.000240101	0.000701533	0.000529763	0.00365699	0.00634754	0.00268269	0.000709668	0.00138628	0.00205699	0.000808575	0.00112105	1.83178e-05	7.70092e-07	2.77957e-05	0.000240927	0.00307523	0.00178933	0.00314294	0.00859593	0.0159316	0.0155066	0.0141844	0.0107096	0.00511091
licl	121	r-square	0.0474022	0.0499554	0.0463951	0.0399776	0.0334895	0.0449258	0.0377332	0.00903539	0.00494878	0.000963276	0.000118657	0.00180001	0.000884531	0.00200519	0.00450552	0.014081	0.0134879	0.00225805	0.000551965	0.00130449	0.000257772	0.000925085	0.00147865	0.00525673	0.00211161	0.00978336	0.00509021	1.46968e-06	0.00011847	0.000123183	0.000258139	0.000453832	3.26029e-05	0.000592137	6.34172e-06	3.47543e-05	1.00195e-05	1.81138e-05	3.05569e-06	3.22411e-05	1.14833e-05	1.54592e-05	0.000593955	0.000193857	0.000229074	0.000358542	0.000169686
licl	122	r-square	0.00351926	0.00175984	0.000874263	0.00388327	0.0123657	0.0136288	0.0139746	0.00617914	0.00130503	0.000609275	8.96955e-05	0.000616481	0.00323338	3.33798e-05	0.000508357	0.000384737	0.00453175	5.23752e-06	0.000203535	3.2115e-05	1.5417e-05	0.00307734	0.00111288	0.00111467	0.00315408	0.00799186	0.0127554	0.0043392	0.00125412	0.00246356	0.00335374	9.65248e-07	0.000525601	0.00339134	2.31917e-05	0.00239106	0.00185723	0.00480119	0.000969424	0.00789993	0.0102217	0.0100293	0.00986547	0.0163559	0.004908	0.000213398	0.000148992
licl	123	r-square	0.00249869	0.00027609	0.000178522	1.45537e-05	0.000326755	0.00137027	0.00262217	0.00214092	0.00160982	0.00171622	0.019136	0.00575694	0.00201017	7.79115e-05	0.000264165	0.0032218	0.000670831	0.000134164	0.00417277	0.00158678	0.00342646	0.0133023	0.00944366	0.00185403	0.0015098	0.00121492	0.00281004	0.00461092	0.00233065	0.0116347	0.00536714	0.00260228	0.000286691	0.000280706	4.74496e-06	0.00218062	8.9146e-05	4.46854e-07	0.0017671	0.00637712	8.9592e-05	3.67718e-05	0.00128242	0.00170866	0.00053468	0.000739062	2.13076e-05
licl	124	r-square	0.00129739	0.00149258	0.000255301	7.27571e-06	0.00211177	0.00160019	0.00623654	0.0064166	0.000936803	0.000128219	0.00159952	0.000978602	0.00605827	0.0113778	0.00567821	0.00809114	0.00502452	0.0110452	0.00173352	1.13088e-05	0.000137966	1.67892e-06	1.17492e-05	0.00285002	0.00715	8.16933e-06	0.000184038	0.000663133	0.00148335	0.00034478	1.19271e-05	1.76338e-05	2.002e-05	3.60626e-05	0.00199899	0.0220133	0.0139702	0.0114801	0.0214411	0.0243761	0.0213051	0.0283113	0.0171215	0.0129383	0.0109076	0.00396756	0.00997807
licl	125	r-square	0.000645284	0.000613155	0.00228376	0.00872507	0.00127523	0.000664376	0.000534925	0.000534925	0.000748377	0.00024239	8.96459e-05	0.003125	0.00555556	0.0112048	0.0025091	0.00811641	0.0165401	0.00994695	0.0210935	0.00878509	0.00408562	0.000193498	0.0004802	1.48606e-06	3.5109e-07	0.00264905	0.000381825	2.69323e-05	0.000381825	0.000469349	0.00264905	0.000640523	0.000191142	0.00254821	0.00212559	0.000298365	0.00527109	0.00529524	0.0268075	0.0436853	0.0358211	0.0317079	0.00168091	0.000463836	0.000555238	0.00363075	0.00572638
licl	126	r-square	0.0101605	0.00105946	3.31649e-05	0.00179621	2.17545e-05	0.000274329	0.00661844	0.00623522	0.00227936	1.88445e-05	2.20445e-05	0.00628476	0.00627775	0.000385779	7.23734e-05	0.00121083	9.62761e-06	4.40713e-05	5.42854e-05	0.000949039	0.00166992	0.00088679	0.00107518	0.000243947	0.00128293	0.000556226	0.00298471	0.00754668	0.00669475	0.00474646	0.00363859	0.01412	0.0113681	0.0131464	0.00709036	0.00832318	0.00221475	0.000256119	0.0012461	0.000416045	1.42341e-05	0.00109604	0.000807459	0.000205382	0.00430786	0.00337848	0.00598659
licl	127	r-square	8.19943e-05	0.000455539	6.66667e-05	0.00308949	0.00157913	0.00158974	0.002296	3.06197e-05	0.000567247	0.000384478	3.71516e-07	0.00017057	0.00202167	0.00389435	0.0137041	0.0101898	0.00234758	0.00404196	0.00298408	0.00316155	0.000259839	4.09357e-05	0.00048901	0.000981975	0.00727691	0.0078715	0.00326723	0.000108799	0.000105043	0.0131412	0.00242547	0.00152132	0.000305096	0.00232884	0.00250829	0.00390109	0.00499007	0.00153297	0.000627437	0.00466688	0.00107795	0.000548599	0.00305684	0.00923172	0.0166762	0.0229595	0.024983
licl	128	r-square	6.74655e-05	0.00248023	0.00360106	0.000879661	0.0010701	0.00206866	0.000361934	0.0104666	0.00741073	0.00527011	0.00550582	0.00368159	3.00423e-06	0.00144038	0.00122201	0.00140163	0.0120035	0.0116441	0.000510525	0.00493831	0.00104368	0.00163432	0.00705175	0.00508726	0.0263517	0.0185098	0.00996032	0.003092	0.0162681	0.0153283	0.00208069	0.000316288	0.000146381	0.00125083	8.76438e-05	0.000388968	0.00461847	9.01155e-06	0.000285582	0.000516411	0.00427206	0.00105093	0.00477964	0.000952861	0.000265234	8.29137e-06	0.00242033
licl	129	r-square	0.00140584	8.14694e-05	5.62605e-05	2.00675e-05	0.000429777	0.00115363	0.00825864	0.00665039	0.00761214	0.012199	0.0209182	0.0616822	0.0848059	0.10272	0.123591	0.139575	0.12821	0.105154	0.0867645	0.0422538	0.0518823	0.0271158	0.00635663	0.000236244	0.000447942	7.6076e-05	0.000262524	0.00195378	0.00199763	0.00490227	0.00533783	0.000666639	0.00114903	0.00365428	0.0119936	4.41939e-05	0.00136887	0.0107	0.006192	0.00254807	0.0100606	0.00368214	0.00570661	0.0111841	0.00926006	0.000649217	0.0014782
licl	130	r-square	0.0282068	0.0209174	0.0146956	0.00248689	0.00181169	0.00862742	0.00138806	0.00485845	0.0111893	0.0242108	0.018368	0.0140859	0.00350966	0.0115123	0.0190875	0.0190919	0.00436953	0.00391851	0.000448914	0.000761013	0.00334305	0.00193556	0.000199008	0.00461359	0.00304944	0.00311575	0.00204553	0.00148957	0.000816002	0.00498505	0.0113666	0.0118327	0.0122532	0.00575527	0.000180216	0.000282217	0.00232518	0.00201127	0.0152326	0.0189909	0.0122727	0.00975204	0.000684034	0.00138641	1.23755e-06	0.00249845	0.00441075
licl	131	r-square	0.00851959	0.00465835	0.000380743	2.64127e-06	0.00109297	0.00108644	0.00125923	0.00250179	0.00525774	0.00536055	0.00723194	0.00257244	1.13605e-05	0.000254842	0.00557695	0.0129228	0.00564476	0.00464158	0.00498776	0.00950799	0.00804012	0.0110142	0.0127861	0.0141105	0.00805399	0.00549587	0.0101873	0.00724553	0.0197446	0.0214792	0.0332598	0.031204	0.0423063	0.0279251	0.0218822	0.0262917	0.0144509	0.0188954	0.0134965	0.0192574	0.0101442	0.00972024	0.00323877	0.00595966	0.00429939	0.00763145	0.0167314
licl	132	r-square	0.0158937	0.00334484	0.00621982	0.0116968	0.00033679	0.00235519	0.00565254	0.0121167	0.00965221	0.0162809	0.00831014	0.000207025	0.00246712	0.000312456	0.0058943	0.011727	0.00829509	0.0173702	0.012014	0.0163301	0.0191493	0.0205973	0.0425493	0.0176121	0.00727104	0.0017953	0.00273948	0.00437276	0.0080964	0.0143149	0.0120898	0.0169401	0.0181245	0.0317959	0.0473982	0.054116	0.0485973	0.0521785	0.0367419	0.0262589	0.0203717	0.00256773	0.000986324	0.00724257	0.0104978	0.0102779	0.00901482
licl	133	r-square	0.00680911	0.0139854	0.00723329	0.00664002	0.00292512	0.0013781	0.000227204	0.00448736	0.00163988	0.000682353	0.000378331	2.18415e-06	0.000133207	0.00067377	3.74982e-05	0.00605324	0.0073829	0.00142861	0.00189065	0.0053156	3.68552e-05	0.00211243	5.64506e-05	0.000120505	0.000439791	0.000486919	0.0099547	0.0122649	0.0129986	0.00613391	0.000850541	8.31662e-06	0.00844646	0.00411416	0.00281816	0.0014959	0.0015843	0.00193835	0.00492653	0.00491992	0.0023398	0.00110808	0.00037163	0.00160312	0.00257561	0.00631961	0.00445399
licl	134	r-square	0.0130125	0.00869722	0.00649095	0.00245857	0.00732426	0.00577636	0.0161829	0.00417384	0.00294909	0.000978556	0.000355965	0.00165765	0.00198286	1.34235e-05	1.62986e-05	0.00025266	0.00220933	0.00177675	0.00300853	3.51264e-05	3.55837e-05	0.00123513	6.66332e-05	4.68392e-05	8.33681e-07	0.000265182	0.000180847	0.00347256	0.0161522	0.0159427	0.0151053	0.026679	0.014103	0.000265065	0.00120458	0.00097658	0.00354052	0.00106166	1.0244e-07	0.000292877	0.00274809	0.00119985	0.00102169	3.08719e-05	0.000144347	2.0138e-05	0.00573573
licl	135	r-square	0.00263577	6.61585e-05	0.000155007	0.000998878	0.000306255	0.00177646	0.00678415	0.00580627	0.00335228	0.0130699	0.00950786	0.0156729	0.0102464	0.0134787	0.00989372	0.00370737	0.00406344	0.00561637	0.00585448	1.00038e-06	0.00392843	0.00180197	0.00100011	9.80092e-06	0.000551222	0.00973358	0.00399393	0.00388497	0.00754934	0.00224694	1.62903e-05	0.000837757	0.000106383	0.000498198	0.000110706	0.00112033	0.000491085	0.000771658	0.00129823	3.22216e-05	0.00278608	0.000273172	0.000754143	2.2429e-05	7.33141e-05	0.000210996	0.00432234
licl	136	r-square	1.24112e-05	0.00098514	0.00262878	0.00701975	0.00201594	0.000448243	7.96286e-05	0.00666851	0.00577065	0.00937867	0.00464377	0.0114822	0.0100751	0.0200946	0.0134319	0.00577279	0.00341022	0.00472348	0.021113	0.0172252	0.0217306	0.0166189	0.0108079	0.0215792	0.0154553	0.0173548	0.0123114	0.00365888	0.000602934	0.000888291	0.0014489	0.000111131	0.00209191	0.0125009	0.0202632	0.0146273	0.0167905	0.0188727	0.0232161	0.026082	0.0358365	0.0298895	0.0122534	0.0142309	0.0233372	0.0240825	0.0115466
licl	137	r-square	0.00100075	0.000478955	8.23328e-06	1.35718e-05	0.0028186	0.00251432	0.0154927	0.012868	0.00516918	0.00997498	0.00664404	0.00395879	0.00626383	0.00550365	0.00494131	0.00435592	9.91397e-05	0.00140135	9.43914e-05	2.69492e-05	0.000736155	0.00444884	0.016046	0.018754	0.0124123	0.0131002	0.0260747	0.0275303	0.0523171	0.101972	0.109562	0.0650202	0.0592407	0.0652242	0.0908329	0.0813985	0.0347794	0.0097919	0.00290039	1.1956e-05	0.000467139	0.00118848	0.000551597	2.02364e-06	0.00394574	9.60848e-06	0.000196558
licl	138	r-square	0.00272081	0.00328048	0.000662299	0.00142851	0.000822166	0.000194068	0.000465532	0.0021282	0.000345203	0.000775347	0.000285149	0.00155336	0.000281236	8.82851e-05	1.12071e-05	0.00156885	0.000179169	0.000219184	0.000539654	0.00423898	0.00427665	0.00474864	0.00838084	0.00886391	0.0183514	0.00923583	0.0137564	0.0437583	0.0366653	0.0512536	0.0735549	0.0715213	0.0602862	0.0407825	0.0189028	0.0218801	0.0037688	0.00449108	0.0018173	0.000399149	0.000197149	0.000215128	0.00171899	0.00735261	0.00524579	0.00654948	0.00915405
licl	139	r-square	0.0184005	0.00996555	0.00371874	0.00341747	0.00216076	9.15718e-05	6.91693e-05	0.000592736	4.54829e-05	0.00201835	0.000181355	0.000389913	0.000855096	0.000604408	0.000294849	8.62815e-05	0.0010852	2.83001e-05	0.00101468	0.000770705	0.000431584	0.000408299	0.00253967	0.000942116	0.00229094	0.00343061	0.00277442	0.00780003	0.0242863	0.0130353	0.0138604	0.0238895	0.00920163	0.0094702	0.00638654	0.00758658	0.00732562	4.56952e-05	0.00318025	0.000163482	0.000455749	0.00167794	0.000370463	0.0127993	0.00128316	0.00195443	0.00498806
licl	140	r-square	0.00684263	0.00015843	0.0007642	0.00742354	0.0137133	0.0170495	0.0337856	0.0290198	0.0217288	0.0147114	0.0209533	0.0151551	0.0175785	0.0199219	0.00854473	0.00864637	0.00319936	0.00197662	0.00249664	0.000257731	0.000268494	5.71944e-06	9.96582e-05	0.00032862	0.000389608	0.00374034	0.0136133	0.00522308	0.0263209	0.0263866	0.0396444	0.0312066	0.035771	0.0454708	0.0383065	0.0278242	0.0281136	0.0222253	0.00379039	0.000104094	8.12789e-05	0.000169518	0.000683724	0.000533319	0.000436055	7.76835e-05	0.00376533
licl	141	r-square	0.000752941	0.000446132	0.00368494	0.00106276	0.00728832	0.00461392	0.000230069	0.00463971	0.00306959	0.013028	0.0178954	0.0157528	0.0274174	0.0307103	0.0293245	0.0316147	0.00825128	7.78102e-05	0.00129293	0.00133787	0.00137209	0.0022034	0.00122883	0.000110973	0.000110973	2.89682e-05	0.00279704	0.0125542	0.0300595	0.0193033	0.0412336	0.0340751	0.00880037	0.00365941	0.00158461	0	0.000246376	0.0023926	0.00496336	3.91134e-05	0.00551453	0.00957648	0.00490253	0.00255625	0.000450563	0.000271354	0.00123865
licl	142	r-square	0.00123766	5.76981e-05	0.0015839	0.000852926	0.000474014	8.58586e-05	0.000496241	0.00856129	0.00369362	0.0117273	0.0140588	0.0134049	0.0111532	0.00147184	5.44192e-06	0.000264862	0.000321029	0.000710116	0.000710116	0.000710116	0.00176934	0.00135657	0.00148284	1.96901e-07	0.00284058	0.00991262	0.013008	0.00363826	0.00374005	0.00512772	1.30038e-05	0.000158481	0.000271233	0.00342433	0.00263483	2.5196e-05	0.00530291	0.000712569	0.0025317	0.000728052	0.00446661	0.00281194	0.00560194	0.000999116	4.94401e-05	0.0004594	0.00026066
licl	143	r-square	0.0072525	0.00337222	0.00669101	0.00549352	0.0324867	0.0189591	0.0198328	0.000933734	0.00182221	0.000216567	0.000332152	0.00012285	0.00186649	0.00105731	0.00638978	0.00508999	0.0118554	0.00205544	0.0119342	0.00685768	0.00161301	0.0058658	0.00711209	0.00793254	0.021372	0.0170938	0.0190723	0.0232194	0.0178478	0.0227158	0.0109449	0.000665821	0.000292641	0.00421245	0.0144781	0.00452862	0.00412666	0.00477291	0.00161972	0.000171057	0.000338727	0.00190438	0.000268315	0.000811705	0.0088348	0.000348213	0.00252333
licl	144	r-square	2.00233e-05	1.18776e-08	0.00236991	0.000850942	0.00135718	0.00051221	0.00148319	0.0101108	0.012223	0.00594027	0.00641095	0.00760919	0.0112273	0.00471525	0.00653099	0.00528418	0.00498215	0.00218959	0.000168078	0.00027804	1.06955e-05	0.000594279	0.00124652	0.0079423	0.00687059	0.00396662	0.00356297	0.00203681	0.000222559	0.0074369	0.00426399	0.00474403	0.0121302	0.00887728	0.00833101	0.019314	0.02536	0.0327557	0.0253307	0.00713568	0.00648485	0.00973985	0.000302885	0.00348024	0.00836972	2.29642e-05	0.000222855
licl	145	r-square	4.78478e-05	0.000157849	0.00351164	4.71598e-05	0.00357291	0.00540191	0.00192997	1.33124e-08	0.00646025	0.00231342	0.00625369	0.00408793	0.00347132	0.00159956	0.00882303	0.00108539	0.00205472	6.2648e-07	0.00111261	0.00784571	0.00673682	0.00805199	0.00231547	0.00219472	0.000160235	0.0158382	0.00481038	0.00655684	0.0148069	0.0223693	0.0195535	0.0117416	0.016684	0.0137766	0.0237568	0.00760698	0.00653343	0.0101189	0.0172949	0.0282698	0.05323	0.0564682	0.0692098	0.0581196	0.0327604	0.024034	0.0179134
licl	146	r-square	0.0543019	0.0796163	0.0691917	0.0615251	0.0397053	0.0361568	0.0363153	0.0420105	0.0143696	0.000440095	1.02573e-05	0.003026	0.00408914	0.000505629	0.000497301	0.000221894	0.0045351	0.000405816	0.000566679	0.00117185	0.000818824	0.0073375	0.00229795	0.000236386	2.22832e-05	0.000500469	0.000113309	0.000905176	0.0027274	0.00084337	0.000104124	5.65186e-05	0.00169887	0.0024366	0.00523904	0.011938	0.00456847	1.45143e-08	0.00038076	0.000286385	0.00393062	0.0018684	0.00039612	0.00113965	0.000380604	0.00347908	0.00435326
licl	147	r-square	0.00220809	0.000839347	3.81926e-05	0.0011797	0.00532881	0.0139967	0.00421063	0.00547133	0.00949062	0.00923213	0.00423445	0.00152618	0.00820428	0.0100142	0.000902456	0.00347931	0.0047306	0.009561	0.00293265	0.0115276	0.0341633	0.026087	0.00857665	0.00238484	0.0219388	0.00730105	0.00283991	0.00568281	0.00639828	0.00194454	0.00126251	0.00078331	0.00769551	0.00873333	0.00718537	0.0169771	0.0180224	0.0144903	0.0200459	0.0135542	0.00049173	0.000678776	0.000694626	0.00332674	0.00422957	0.0173171	0.013632
licl	148	r-square	0.021862	0.0145517	0.000432185	0.00558734	0.00336317	0.00276398	0.00687989	0.00230822	0.00247654	0.00431948	0.000546541	0.00281166	0.00629577	0.00586537	0.00171139	0.000513973	0.000347138	0.00207569	3.38501e-06	2.67504e-05	4.31496e-05	1.54043e-08	0.000443558	0.00064999	0.00463764	0.000740544	0.00154163	4.61728e-06	0.00184784	0.00229981	0.000650262	0.000176908	0.00119434	6.38169e-05	0.00451918	0.00240291	0.00223663	0.0114367	0.0229836	0.0357587	0.0243507	0.0157947	0.0201805	0.0313991	0.0508396	0.0520919	0.0732539
licl	149	r-square	0.000909982	0.000750321	0.000181234	4.01853e-06	0.000520276	1.00896e-06	2.00132e-07	0.00357066	0.000240635	3.46761e-05	0.000176046	0.00463448	0.0083672	0.0133417	0.0158942	0.0141498	0.0152364	0.0221659	0.0261705	0.0154052	0.00177205	0.000630326	0.00294857	0.0219464	0.0170798	0.0124261	0.0024506	0.00563113	0.00137968	0.000458277	0.000329564	0.0031445	0.00954957	0.0323412	0.010398	0.00238314	7.21315e-05	3.78136e-05	5.13917e-05	0.00256804	4.57717e-06	0.000463371	0.000162252	0.00140913	0.000746057	0.00449191	0.0134102
licl	150	r-square	0.000142754	0.000713239	1.00086e-05	9.32573e-06	3.70843e-06	5.26325e-05	0.00161179	0.00788428	0.00858525	0.000653403	0.00378547	0.00354051	0.0101106	0.00678176	0.0148615	0.0372262	0.0505997	0.0446179	0.022246	0.0298628	0.0318523	0.0475437	0.0492157	0.0764382	0.0620268	0.0297994	0.017013	0.0134905	0.0135048	0.0105036	0.00495905	0.00225238	0.0139139	0.010258	0.00554916	0.00225774	0.00395832	0.00104201	0.000134086	0.000743806	0.00173348	0.000229828	0.00239867	0.000472978	0.0025856	0.00432658	0.000668106
licl	151	r-square	0.0674386	0.0861441	0.0381923	0.0309919	0.0318112	0.0265573	0.0173974	0.0243859	0.0188371	0.0180651	0.0102047	0.000877324	0.00355911	0.00215517	0.00232404	0.00356874	0.00614229	0.00151839	0.00496767	0.0034322	0.00174825	0.000214338	0.00445157	0.00464334	0.000333358	6.40523e-05	0.00153926	0.0103224	0.00728048	0.0116478	0.0237972	0.040456	0.0250618	0.0173156	0.0166231	0.00652689	0.000410425	0.00246168	1.53013e-05	0.00343218	0.00961842	0.0198214	0.0347307	0.0347686	0.0260111	0.0163974	0.0324087
licl	152	r-square	0.00690541	0.00257575	0.00479077	0.000984474	0.000645321	0.00485984	0.00183424	1.9863e-06	6.43151e-05	1.35765e-05	0.00164209	0.00382805	0.00577654	0.0133855	0.016536	0.0206356	0.0238877	0.00933904	0.00578512	0.00666414	0.0127991	0.00471686	0.00460151	0.00141158	0.00364755	0.0158328	0.0141816	0.0225386	0.0230659	0.0143298	0.00973549	0.0146062	0.0115023	0.0184974	0.0096154	0.00454397	0.00742085	0.00885523	0.0149943	0.0297383	0.0424011	0.0391587	0.01949	0.0224866	0.0202363	0.0209283	0.034329
licl	153	r-square	0.000394717	0.0017315	0.00554376	0.00571743	0.0123695	0.0147393	0.0215842	0.023803	0.0145575	0.0130582	0.0181843	0.0103204	0.000172564	7.66491e-06	0.000267397	0.000820569	0.00162668	0.00853703	1.41534e-07	0.00053124	2.70799e-06	8.06823e-07	0.000347221	0.00504446	0.00569933	0.00202183	0.00922626	0.00925391	0.00541039	0.0108176	0.0197132	0.0184702	0.0139414	0.0136453	0.0132211	0.0143663	0.0122025	0.0118798	0.0124211	0.00580155	0.009442	0.00834608	0.0241075	0.00647843	0.00497975	0.0017086	0.0131508
licl	154	r-square	0.0774245	0.0269254	0.0268298	0.0351908	0.0327301	0.019419	0.022901	0.0110942	0.00637291	0.0072514	0.00177037	0.00205688	1.54614e-05	0.000678782	0.000330248	0.00274534	0.000302075	0.00109	0.000235819	5.33173e-05	0.00439363	0.00629935	0.00498585	0.00791197	0.00832794	0.00865724	0.00622451	0.0110492	0.0103311	0.0128007	0.00387497	0.000246145	0.00047261	0.000270226	0.0010152	0.00195575	0.00129716	0.00143685	0.000413614	0.000496343	1.15579e-05	0.000770624	0.00146972	0.000244002	0.000405689	6.19517e-06	1.55617e-05
licl	155	r-square	0.00455539	0.0115015	0.000668453	0.00619631	0.00247773	0.00228627	2.98911e-05	0.000120335	0.0010384	0.00205648	0.0016195	0.00749952	0.00721295	0.0154445	0.00836286	0.000651456	0.000193728	0.0011716	0.00383604	0.00370514	0.0126564	0.000276808	0.00158265	0.000204297	0.000138537	0.00197444	0.000876426	0.000310308	0.00348998	0.00510307	0.00562215	0.00112899	0.0125838	0.0112957	0.00599495	0.00048526	0.00180074	0.00464222	0.00103868	0.00100663	0.000137878	8.07536e-05	0.000921433	0.00432486	0.00659078	0.00117817	2.01577e-07
licl	156	r-square	0.000251175	0.00357697	0.00212289	0.00184507	0.00272066	0.0114862	0.0128227	0.00994749	0.00386434	0.000385607	1.23015e-05	0.00536046	0.00319265	0.0179392	0.0118068	0.00909621	0.000671291	0.000271167	0.000602938	0.00379474	0.00326607	0.00395447	0.015474	0.0392418	0.0278849	0.0165787	0.0144315	0.00822229	0.0128599	0.0170309	0.0211654	0.0337357	0.0109539	0.0045954	2.36614e-05	1.67748e-05	2.86664e-06	4.83385e-05	0.00337196	0.000790401	8.51064e-05	0.000193149	0.00025698	9.45265e-06	0.00283255	0.00102881	0.00145865
licl	157	r-square	0.000274413	0.00457991	0.000753402	0.00375851	0.00135299	0.00538213	0.0028987	0.0020048	0.00889849	0.0115027	0.0111147	0.00419581	0.000634641	0.00138817	9.10924e-05	0.000114244	5.10998e-05	0.000533646	0.00575617	0.00759333	0.013858	0.00990204	0.0045916	0.012492	0.0131925	0.0233355	0.00589894	0.00693785	0.00191283	0.00341588	0.00225844	0.00213375	0.0136652	0.00832423	0.0123415	0.00209254	0.00115483	0.00202907	0.00231373	0.00509994	0.00496432	0.00968135	0.0061121	0.00524431	0.00282349	0.000428701	0.0118807
licl	158	r-square	0.00608508	0.0116806	0.0116914	0.00906739	0.00506201	0.0005275	5.5347e-05	0.00461338	0.00146602	0.00336456	0.000511222	0.000661639	0.00056981	0.000516372	0.0057006	0.00433781	0.00108518	0.00354942	0.0043131	0.00256327	0.00746491	0.0222836	0.0132476	0.00982009	0.00577461	0.00358364	0.00502956	0.00138979	0.000537875	0.00212761	0.00179953	0.0188255	0.0180077	0.0149893	0.00931063	0.00732455	0.00762469	0.00377018	0.00336715	0.000847221	0.00466628	8.33963e-05	1.59218e-05	0.00623956	0.00741724	0.00231004	0.000403233
licl	159	r-square	0.00340086	0.000948101	4.83678e-06	0.000141776	0.000647619	5.56834e-06	6.45758e-05	0.002978	0.00974375	0.0186285	0.0114936	0.000216377	0.00127708	9.74124e-06	0.000751894	0.000753895	0.00379467	0.00638559	0.00664876	0.000205126	0.00126101	0.00116025	0.00173218	0.00139867	0.00112033	0.00464967	0.0122522	0.0156792	0.010535	0.00998962	0.00156459	0.00286409	0.00182888	0.000902937	5.34638e-08	4.8693e-05	4.65465e-05	3.86464e-05	0.000281141	0.000680659	1.88479e-05	0.000462738	0.0010345	0.000309901	0.000275518	4.225e-05	0.00328674
licl	160	r-square	0.00250979	0.0100138	0.00650108	0.00297002	0.00807289	0.0181565	0.0282933	0.0301082	0.0171985	0.00852047	0.00248398	0.00165667	0.000453197	0.000502053	0.0017773	0.000345625	8.99564e-05	0.000152496	0.00131566	0.000910501	0.00703261	0.00732721	0.0108814	0.0117369	0.000193086	0.000815376	6.67292e-05	1.84697e-06	0.000932959	0.000232601	0.00462116	0.00980827	0.0302632	0.0134502	0.0129217	0.0102314	0.0260278	0.0483419	0.0603306	0.0552911	0.0493896	0.0352722	0.025107	0.0281872	0.0417763	0.0247258	0.0225439
licl	161	r-square	4.06389e-05	0.000419253	0.000152314	0.00269457	0.000758301	0.000232833	0.00895753	0.00328932	0.0022646	0.0154898	0.0169071	0.0173675	0.0130535	0.00679997	0.0127388	0.006187	0.0066083	0.00955988	0.00644559	0.00149126	0.000924711	0.00187486	0.000324269	0.000732958	9.41222e-06	0.00480626	0.00283912	0.000846939	2.68039e-05	0.000750313	0.000881692	0.000361068	0.00049359	0.00181342	0.000179322	0.00117926	0.000825406	0.000518305	0.00110204	0.00228212	0.000817632	0.00512551	0.00158686	0.000692523	0.000508128	0.000119932	0.000925006
licl	162	r-square	0.0114512	0.00198807	0.0162712	0.0118573	0.019654	0.0361876	0.037186	0.0298384	0.0156605	0.0190005	0.0329819	0.0481642	0.0205287	0.0145648	0.0129287	0.00928612	0.0254424	0.0150135	0.00468944	8.97193e-05	0.00109528	0.000182988	0.00147984	0.0010325	0.000104113	0.000295738	0.00246878	5.65096e-06	1.46692e-05	1.0161e-05	0.00121028	0.0015226	0.00252454	0.0080379	0.000218035	0.00197158	0.000120793	0.000706899	0.00137888	0.000986856	0.00951591	0.00208435	0.00345282	0.000900361	0.00352277	0.00880261	0.00896551
licl	163	r-square	0.00195612	0.0150522	0.0261255	0.00999244	0.0137509	0.0172474	0.0109501	0.00890588	0.0181789	0.0122186	0.0140705	0.0146557	0.00237907	0.0147287	0.0102558	0.0156861	0.007383	0.00264571	0.000789213	9.1793e-06	0.000479977	0.000513786	0.00168756	0.00115378	0.000172633	0.000775587	0.000814115	0.000182579	6.27456e-05	0.000826268	0.00263853	2.01429e-07	2.2222e-05	0.00117441	0.00314662	2.34745e-05	0.000630403	0.000839667	0.00545397	0.0021684	0.000891922	0.000437734	0.000814598	0.005311	0.0128973	0.0155171	0.005704
licl	164	r-square	0.0341713	0.051435	0.0596961	0.048097	0.0403157	0.0596098	0.0483588	0.0583093	0.0558372	0.0536665	0.058436	0.0510035	0.0483583	0.0656589	0.0602712	0.0554144	0.0621083	0.0421348	0.054564	0.0352523	0.041673	0.0602396	0.0517622	0.0297486	0.0364397	0.0359436	0.0359822	0.0234251	0.0196232	0.0132604	0.00923137	0.00865947	0.00607626	0.0127441	0.0267939	0.0192031	0.0309885	0.0439297	0.0359908	0.0276	0.0351146	0.0433886	0.0490847	0.028305	0.0167465	0.0107985	0.00918475
licl	165	r-square	0.00029081	6.64117e-05	6.64117e-05	0.000835707	0.00156884	6.0927e-05	6.10979e-05	6.64719e-05	0.000111336	0.000205244	0.0023019	0.00207684	0.00296548	0.00130766	0.00207612	0.00853258	0.0130677	0.0215662	0.0173057	0.0235089	0.0316701	0.0326154	0.0477472	0.0383233	0.0410051	0.0101093	0.00961927	0.00831202	0.00845564	0.000208895	0.00154249	0.000456478	0.00186378	3.37542e-05	8.32657e-05	0.00193308	0.00136425	0.00137703	0.00374352	0.00317259	0.00102711	4.50813e-05	9.17184e-05	0.00129129	0.0017915	0	0.0020294
licl	166	r-square	0.00258929	0.00606367	0.00501336	0.000631264	0.000692707	0	0.00073366	0.00363151	0.00537463	0.005041	0.00660889	0.00690722	0.00444779	0.0056779	0.00701427	0.00027276	0	0.00648498	0.00648498	0.00784962	0.00322363	0.00055412	0.00342012	0.00386381	0.00464778	1.93924e-05	0.00255937	1.93701e-06	0.000624662	0.00278566	0.00163605	0.000501918	3.56258e-06	5.7967e-07	0.000576499	1.48335e-05	1.86696e-05	0.00185175	2.22651e-05	1.37931e-05	0.000368997	0.000364204	0.022727	0.0324519	0.0361709	0.0384731	0.0251325
licl	167	r-square	0.00050387	0.00214088	0.000423707	0.000179467	0.00281847	0.00115962	0.000526375	0.000936068	0.00811301	0.00651459	0	0.00678909	0.00563006	0.00643731	0.0158864	0.0204423	0.0121544	0.00715499	0.0102734	0.00801884	0.0183508	0.0181304	0.0132647	6.60834e-05	0.000266917	0.00182249	0.000221694	0.000139772	0.00316163	0.00504545	0.0014962	1.38143e-05	0.000281798	0.000571089	0.00107487	0.00377722	0.00911814	0.00747041	0.00203698	0.00121762	1.27457e-05	9.1256e-06	0.00257577	0.000207745	0.000847909	0.000493853	0.00649822
licl	168	r-square	0.000217577	0.00353342	0.00351762	0.0022235	0.00714254	0.018061	0.0147085	0.0243877	0.0350528	0.036327	0.0478841	0.0423653	0.0621765	0.101789	0.0946817	0.0980522	0.0833157	0.0549312	0.0542944	0.0513214	0.0433692	0.0472031	0.0475342	0.0314781	0.0156826	0.00472799	0.00530153	0.000370946	0.000777967	0.000736421	0.000183346	0.00479238	0.0007264	0.00142764	0.000204082	0.000778641	0.00346436	0.00708132	0.0079355	0.00297175	0.00188893	0.00131987	0.00934302	0.00672546	0.00481763	0.00338947	0.00045282
licl	169	r-square	0.0229276	0.0332761	0.0228635	0.0326711	0.0262618	0.0188542	0.0427101	0.0476552	0.0499431	0.0490279	0.0540676	0.0473885	0.0615793	0.0599283	0.0654263	0.0682948	0.0605815	0.0514785	0.0350939	0.0250565	0.00953974	0.0172735	0.0170422	0.00854187	0.0127286	0.012127	0.0115106	0.0155734	0.0111371	0.00537031	0.00253222	0.00116918	0.00277516	0.00804457	0.0106535	0.00897396	0.00544659	0.0130636	0.0316766	0.0209243	0.0311879	0.0187266	0.0150604	0.00974652	0.00725677	0.0105398	0.0228983
licl	170	r-square	0.00683151	0.00564261	0.0047384	0.00446368	0.0112185	0.000835507	0.000164474	0.000654309	2.8697e-07	0.000634896	2.32919e-05	0.001386	0.00103839	0.00216376	0.00206227	0.00199127	0.00282815	0.00210848	0.000509255	1.4724e-05	0.00846289	0.00274959	0.00901216	0.0147771	0.00800329	0.00396198	0.0154417	0.0165417	0.0575132	0.0448477	0.0303822	0.044083	0.0334994	0.0256925	0.0356907	0.0452896	0.0482068	0.047545	0.0483078	0.0413523	0.0277709	0.019734	0.0202085	0.0244775	0.0226162	0.011061	0.00122739
licl	171	r-square	4.48277e-05	0.00055233	0.0120813	0.0456766	0.0168796	0.0199355	0.00905563	0.00376436	0.000460253	0.000303764	0.00171845	0.00209118	7.58461e-05	0.000149269	0.00376127	0.0120565	0.0125109	0.0231816	0.0202437	0.0111074	0.0135649	0.0109331	0.00062879	0.010008	0.012139	0.000127298	0.000523731	1.83122e-05	0.00835529	0.0218703	0.0405417	0.0196023	0.029033	0.0154231	0.0255077	0.0194941	0.0224296	0.00630682	0.000629516	0.000820446	0.000159254	0.0233063	0.0238342	0.0491584	0.012566	0.00336277	3.02879e-06
licl	172	r-square	0.0242092	0.0403994	0.031993	0.0591954	0.0202509	0.0073412	0.0157844	0.0589681	0.06717	0.0580673	0.108785	0.0596924	0.0871837	0.0685432	0.100326	0.168618	0.11024	0.0567351	0.0613327	0.101069	0.0283705	0.0373347	0.0248725	0.010279	2.3955e-05	0.00081317	0.000593358	0.00252259	0.0112877	0.0155904	0.00227665	0.00205367	0.000443907	0.00949236	0.00680984	0.00582842	0.00014805	0.0184924	0.0449238	0.0548139	0.0291576	0.0394535	0.0316361	0.0234704	0.0183349	0.0220965	0.0461679
licl	173	r-square	0.00153021	0.00467805	0.00772016	0.00791797	0.0266082	0.0105118	0.00126664	0.00040953	0.00213367	0.00100161	1.0628e-05	0.00044678	0.00077707	0.000604136	0.00195351	6.79796e-07	0.000295961	0.00396761	0.000522566	1.67161e-05	0.00193695	0.0276535	0.0184484	0.00254983	0.0118112	0.0155267	0.00484844	0.00667272	0.00696222	0.000410121	0.0101137	0.03154	0.0170671	0.0220741	0.00767934	0.00252825	0.00192011	7.94798e-05	0.00116222	0.0121423	0.0077512	0.00200803	0.00624581	9.5589e-05	0.00434385	0.00393488	0.0210215
licl	174	r-square	0.0067544	0.00315903	1.61415e-05	9.28894e-05	0.000285345	1.02897e-05	0.00148286	0.000469886	0	0.00333715	0.00852373	0.00535433	0.00202465	0.00282071	0.00468854	0.00131522	0.0029166	0.00583248	0.00088322	0.000435941	0.00088435	0.00239978	0.00334949	0.00315746	0.00738012	0.0155451	0.0131816	0.0110535	0.0276443	0.0177389	0.0113944	0.0177377	0.0224935	0.0255108	0.023486	0.0152734	0.0144862	0.0312145	0.0257916	0.0353714	0.0442579	0.0218517	0.0218177	0.00929686	0.0064534	0.0097696	5.22911e-05
saline	1	r-square	﻿0.00170574	3.11236e-06	9.62001e-05	6.40523e-05	0.00799796	0.0146777	0.0053877	0.00607505	0.0110269	0.00238047	0.00235956	0.000501918	0.00188623	0.00718346	0.00679808	0.00946747	0.0186614	0.00963488	0.00672365	0.00527473	0.00659001	0.0147494	0.00337894	0.0029632	0.000126984	0.00215633	0.00114286	0.000126984	0.00417645	0.0165401	0.0214984	0.0106879	0.0114283	0.00737734	0.00455592	0.00241117	0.00345918	0.00638981	0.00211544	0.000168495	0.00153224	0.000720693	0.000175641	0.00272449	0.00296703	0.0111565	0.014039
saline	2	r-square	0.00171726	0.000828143	0.00817824	0.00869823	0.0026552	0.00018286	0.00288036	0.00277517	0.00400939	0.0044342	0.00169611	0.00435307	0.00580764	0.00515165	0.0101704	0.00352923	2.70013e-05	0.00325336	0.00153721	0.00247465	0.0116868	0.0153932	0.0171265	0.016317	0.0221167	0.0111199	0.00751349	0.00247327	0.0014456	0.000673642	0.000126517	6.73526e-06	0.000983681	0.00128273	0.000816918	0.00197319	1.27774e-05	0.000122048	0.00213902	0.00579886	0.0122964	0.0102139	0.00565471	0.0041395	6.23932e-05	0.000679902	0.000715786
saline	3	r-square	0.00937618	0.00457436	0.00227286	0.00138019	0.00312587	0.000304782	0.00142048	0.000424371	0.00208542	0.00405482	0.00313548	0.00597618	0.000738361	0.000526053	0.0027246	0.00102708	3.40162e-06	0.00218731	0.000749257	1.64113e-06	0.000476956	0.00787139	0.00151823	0.000375146	0.00022698	0.00111543	0.000343871	0.00252435	0.00130581	0.000720098	2.50124e-05	0.00132203	0.0043127	0.0106196	0.0249689	0.0325418	0.0287007	0.0651913	0.083606	0.0675147	0.0635547	0.0339289	0.0097704	0.00664936	0.00851144	0.000626582	0.000326975
saline	4	r-square	8.84779e-05	0.00695702	0.0158834	0.0104654	0.00839599	0.00399208	0	0.000203085	0.00552896	0.00173053	0.00200288	7.5974e-05	0.00107352	0.00333725	2.97945e-07	0.000893107	2.56159e-05	0.00011118	8.26798e-05	0.0001088	0.00252183	7.0978e-05	0.000225926	0.000120885	0.00096785	0.000937046	0.00606268	0.001021	0.000184718	0.000788933	0.00565632	0.0001829	0.00744792	0.0108485	0.0159598	0.0174681	0.00205085	0.00410159	0.00276254	0.00103072	0.00192249	0.000263802	9.96771e-05	0.000747886	0.00560852	0.00848677	0.0132539
saline	5	r-square	0.00448465	0.0173879	0.0147841	0.0101342	0.0140532	0.0175372	0.00546502	0.00569114	0.0113025	0.00357409	0.000163017	0.00119227	0.00220375	0.0041598	0.000778743	0.0037677	0.00597212	0.00250028	0.00102507	0.00172007	0.0112008	0.00100257	0.00286655	0.000253215	0.000446377	0.00190863	0.00810492	0.00275754	0.00252492	1.99789e-05	0.00187739	0.000419183	0.00593514	0.00159487	0.00659892	0.00138162	0.000936308	0.00133768	0.000740272	0.00378157	0.00455743	0.00312178	0.00262918	0.000694799	0.00367715	0.00186397	0.010229
saline	6	r-square	0.0175608	0.0151557	0.00833618	0.0167823	0.0186044	0.00958953	0.00925809	0.000773701	0.00144329	0.00968045	0.0191859	0.00302497	0.00550495	0.00112624	0.00126834	0.000626618	0.00321716	0.0128832	0.0179241	0.0328843	0.0508458	0.0467924	0.0651833	0.0511778	0.0403922	0.0329325	0.0290217	0.0309518	0.0412122	0.0369403	0.0207759	0.012263	0.0183188	0.0168935	0.00989386	0.0146184	0.00526355	0.0011876	0.000675413	0.000392408	0.00145011	0.0054217	0.00561955	0.011593	0.0126764	0.0202302	0.00334334
saline	7	r-square	0.00610055	0.0163976	0.0151651	0.0148688	0.00851328	0.0146106	0.0423253	0.0767648	0.0600437	0.0413374	0.0473364	0.0210587	0.0155037	0.00794963	9.6517e-06	0.000381021	0.00724641	0.0323944	0.0280989	0.0236764	0.0193041	0.010391	0.00511879	6.30543e-05	0.000518713	0.000112143	5.95411e-05	2.66976e-05	0.00227337	0.00013654	0.00346701	0.00790936	0.00986055	0.00395799	0.000774156	0.00187669	9.1718e-05	0.00682929	0.0198828	0.00426523	0.00144136	0.0058093	0.00605578	0.00763535	0.00274874	0.00590113	0.00485496
saline	8	r-square	0.0222572	0.0283243	0.0145515	0.0191931	0.0288128	0.00945145	0.00458249	0.00410953	0.000570198	0.000284589	5.99968e-05	0.000755122	7.83554e-07	0.000779806	0.000498844	5.37933e-05	0.000295401	0.00558699	0.000486465	0.00260366	0.000434387	0.00363597	0.0069795	0.0101541	0.0165758	0.0143979	0.018035	0.0231889	0.0150022	0.00840034	0.00804749	0.00849725	0.00960926	0.00446498	0.00110747	0.00544056	0.00294449	0.00559908	0.00479109	0.00885396	0.000350878	9.86203e-06	0.000525101	0.000712734	0.00119888	0.000121853	1.01937e-06
saline	9	r-square	0.000582037	3.49998e-05	0.00179077	0.00328577	0.000580645	0.00439013	0.00335902	0.00111437	0.00143981	0.00361456	0.00458506	0.0136379	0.00810042	0.00159246	0.00619661	0.000222043	0.000533141	0.00059017	0.000686313	0.0017121	0.0214897	0.0458419	0.0563721	0.0907218	0.0466745	0.0456687	0.0479098	0.0119705	0.0163734	0.0232126	0.0130454	0.00130297	0.00279668	2.44733e-05	0.00657811	0.0121183	0.00333383	0.0578652	0.0550234	0.0362809	0.0355844	0.0426987	0.0515918	0.00577256	0.00447737	0.00148768	0.00174692
saline	10	r-square	0.0036291	0.000286546	0.00221648	0.010115	0.003098	0.00587204	0.0019471	0.00585228	9.97009e-05	0.00134529	0.000255757	0.00330586	0.00110904	0.000810268	3.44347e-05	0.00102287	0.00159498	0.00159498	0.0104395	0.00885165	0.000184143	0.00115225	1.54351e-05	1.54351e-05	0.001776	1.88643e-05	0.000378189	0.000246376	2.96038e-05	0.000177301	0.00314618	0.000125055	4.28003e-06	0.000182479	0.00638802	0.000631476	0.000404149	0.000480911	6.81486e-05	0.000469122	0.00103028	0.00103028	0.000112085	0.00713963	0.014899	0.00387879	0.0039536
saline	11	r-square	0.00610157	0.0187404	0.0143019	0.0234801	0.0237648	0.0238374	0.0199407	0.0251714	0.0123793	0.0177603	0.00728718	0.00065329	0.00880905	0.0178378	0.020811	0.0236547	0.0131438	0.00887097	0.0129003	0.00105937	0.00276343	0.0034662	0.00486205	4.85177e-08	0.00742232	0.0187904	0.0203352	0.0199381	0.0228395	0.0180363	0.0187207	0.0204048	0.0240455	0.00540438	0.00199834	0.00193918	0.000179842	0.000161937	5.20097e-05	0.00165949	0.00100951	0.00195851	0.0017039	0.00550982	0.00590328	0.00341256	0.0141814
saline	12	r-square	0.00518436	0.00672857	0.00144479	0.000106915	0.00257472	0.0168406	0.0348509	0.0575216	0.0839839	0.0669231	0.0430099	0.0661355	0.0728386	0.025263	0.0183995	0.0183501	0.0102145	0.00800288	0.00278718	0.000461491	0.00374108	0.00551682	0.00319174	0.0226265	0.0161688	0.00303492	0.00200518	6.02686e-05	0.000186499	0.00119684	0.000636067	0.00177939	0.000190003	0.00170415	0.00107636	0.000629844	0.00319693	0.00120733	0.000828814	0.000968133	0.0140454	0.00930087	0.00467204	0.00357208	1.35526e-05	0.00202678	0.000942716
saline	13	r-square	0.000252845	0.000244306	0.00530238	0.000878562	0.00320203	0.00530238	0.00530238	0.010078	0.010078	0.00686558	0.00196342	0.00204882	8.92392e-06	0.0147582	0.0123894	0.0142857	0.0142857	0.0204804	0.0162162	0.00980981	0.00980981	0.00500501	0.00357143	0.00357143	0.00357143	0.00357143	0.0018018	0.0018018	0.0022756	0	7.30727e-07	7.30727e-07	7.30727e-07	0.00313043	0.00313043	0.0170435	0.0155172	0.0170435	0.0165552	0.0284548	0.0292398	0.0105263	0.00387323	0.00387323	0.0102763	0.00980981	0.00456495
saline	14	r-square	0.00168267	1.26177e-06	0.000655916	0.000227647	0.0018018	0.00290909	0.0002002	0.0022756	0.00980981	0.00980981	0.000168123	0.00298024	0.000195615	0.00713963	0.00114286	0.00215633	0.000539084	0.000126984	0.00359454	0.00359454	0.000617284	0	0.000727273	0.0102763	0.00803571	0.00290909	0.000727273	0.0002002	0.0002002	0.00246914	0.00246914	0	0.000617284	0.00290909	0.000166806	0.0002002	0.00357143	0.00357143	0.00290909	0.0261818	0.0261818	0.0261818	0.0223214	0.0223214	0.0142857	0.0142857	0.00654545
saline	15	r-square	0.00870618	0.0164036	0.0178295	0.0149765	0.00674734	0.0267198	0.0226255	0.0308797	0.0158613	0.0172025	0.0253234	0.0159775	0.00826439	0.00384756	0.00398279	0.0140845	0.0163094	0.0185214	0.0162883	0.0174886	0.0311777	0.0414378	0.0534409	0.0395701	0.0413046	0.014851	0.0285325	0.0330465	0.0190131	0.0358872	0.0307708	0.0218472	0.00656431	0.0134709	0.00679682	0.0106143	0.00545268	0.00169464	0.00519655	0.00317798	0.0019246	0.00133747	0.00474694	0.00177922	0.00378158	0.00686865	0.00603707
saline	16	r-square	0.000137021	0.00137605	0.00225479	0.002411	0.00394405	0.00783948	0.00531744	0.00128392	0.00398254	0.000408282	0.00148342	0.00450756	0.00419088	0.00250397	0.00625644	0.00135526	0.00187104	0.000737137	0.0035717	4.84064e-05	0.000889032	1.45864e-07	0.00155898	0.00191956	0.00432072	0.000780591	0.0011545	0.00150851	0.00121893	0.00726491	0.00280793	0.00481894	0.0134065	0.0102429	0.0131075	0.0164297	0.0111605	0.0167872	0.0135252	0.0019836	0.00785025	0.00267336	0.00487206	0.0017765	0.000299364	0.00115932	0.00244198
saline	17	r-square	0.00149243	0.00210805	0.000841917	0.00112247	0.000700701	0.000385724	0.00150774	0.000966718	0.00428906	0.000105704	0.00158843	0.00164231	0.00154848	1.03143e-05	0.00139837	0.00406097	0.00158481	0.000409175	0.00630764	0.00113187	0.00198302	0.000657134	0.00169967	0.0104965	0.014678	0.00353322	0.00471361	0.00428017	0.00177924	0.000591136	0.00027637	0.011653	0.00247347	0.00500986	0.00480126	0.00495495	0.00211161	1.12175e-06	0.0017308	0.00138868	0.00261307	0.00860697	0.0015944	0.000716956	0.00100361	0.00343763	0.0124204
saline	18	r-square	0.0225859	0.0111456	0.00901463	0.00554188	0.0123593	0.0228202	0.0319916	0.0497318	0.0450073	0.0645677	0.0408957	0.0660509	0.0449435	0.0670923	0.0309023	0.0240559	0.0113908	0.0113005	0.00830322	0.00472029	0.00916101	0.00745938	0.00179066	0.00113104	0.000324111	0.000475555	0.000281716	0.00116056	0.00277371	0.00151886	0.00497181	0.00643742	0.00216807	0.00874412	0.000279572	0.000871492	0.00484898	0.00515967	0.00218346	0.00167376	0.0039651	0.0070435	0.00709536	0.0163848	0.00756271	0.00119564	0.000148308
saline	19	r-square	0.00615977	0.0223642	0.00733264	0.0042684	0.0023726	1.66172e-05	0.00324401	0.00030967	0.00550951	0.0136515	0.0183438	0.0716429	0.0517965	0.0375192	0.0250991	0.0190407	0.0134993	0.0104987	0.00381149	0.000603789	0.000200388	0.00122312	0.00194031	0.000197661	0.00037875	0.000139586	2.94517e-05	0.000252235	0.000678865	0.000745475	0.000171394	0.00223969	6.18962e-05	2.96028e-05	0.0001574	0.00109807	4.04924e-05	0.000678398	0.000173517	0.000567568	0.00230096	0.00906464	0.00830347	0.0132868	0.0124818	0.0128262	0.011706
saline	20	r-square	0.000431271	0.00569632	0.00371887	0.00227838	0.0104222	0.0122734	0.0111831	0.0160688	0.00828741	0.00139912	0.00248965	0.00114346	0.000405691	0.00356964	0.00204309	0.00402068	0.00308231	0.0107265	0.00843407	0.00326461	0.00789879	0.0030299	0.00280465	0.00270636	0.00444685	0.00295533	0.0048946	0.00373366	0.0010461	0.00312198	3.14571e-05	5.61701e-06	0.000990741	0.00869322	0.00639104	0.0078788	0.00270514	0.000693948	5.41581e-05	0.00086227	0	0.000172069	2.51193e-05	0.00294813	0.000659488	0.000785459	0.000323893
saline	21	r-square	0.00307349	0.000446479	0.00215491	0.000539514	0.00233358	4.02999e-06	5.7338e-05	0.000224355	0.000449876	0.000290849	0.000613368	0.000898412	0.000125828	0.00433559	0.00830851	0.0144364	0.0129769	0.0103445	0.00669354	0.00862517	0.000431048	0.00260911	0.00465756	0.00192694	0.00661409	0.0190373	0.0134049	0.0113022	0.00121302	0.00162675	0.000133656	0.000146146	0.00145807	0.00151761	0.00220266	0.0027408	0.00752517	0.00415795	0.000342993	0.00123093	0.000835408	0.00638911	0.000906647	0.00282177	0.000428857	0.00189719	5.5406e-08
saline	22	r-square	0.000964144	0.00120176	0.000740024	0.000520237	7.31385e-05	0.00224757	0.0071001	0.0067136	0.00385213	0.00425136	0.00816406	0.00179258	0.00492319	0.00301681	0.00345047	0.000824717	0.000471455	0.00529401	1.82129e-06	0.00151143	0.0011669	0.000201397	0.00163904	0.00887767	0.00360568	0.00280876	0.00499204	0.00239885	0.00221876	0.00240334	0.00106689	0.000217723	0.00135124	1.46949e-05	8.62134e-06	0.000356307	1.22698e-05	0.000196006	0.000561705	0.00341752	0.00175404	0.000527274	0.000601211	0.000275144	0.00165883	0.00306632	0.000303436
saline	23	r-square	0.00572849	0.00229221	0.000168306	0.00035965	4.43483e-05	3.48894e-05	0.00691507	0.00597354	0.00849599	0.0231303	0.0185466	0.0235951	0.0119833	0.00898625	0.00654027	0.0184953	0.00556209	0.0023733	0.00148103	0.000238951	0.000127931	0.00303991	0.00268018	0.00595963	0.00214635	0.000111784	6.07235e-05	4.704e-07	0.00090137	0.000459075	0.000342329	0.0030262	0.000954208	4.59e-06	2.73909e-05	0.00271771	0.00544516	0.0108308	0.00204608	0.000243848	0.00294817	0.00770248	0.00560552	0.00147636	1.07741e-05	6.66086e-05	3.22079e-07
saline	24	r-square	0.000886558	0.000164389	0.000431052	0.00367953	0.00225943	0.012305	0.00630383	0.00293098	0.00641848	0.00720219	0.0247694	0.0487401	0.0601177	0.0366423	0.0327443	0.00957648	0.0290883	0.0347533	0.0168353	0.0190799	0.0169865	0.00102067	0.001036	0.00219915	4.61904e-05	4.61908e-05	0.00219913	0.00199979	0.00409312	0.0102761	0.0311271	0.0102608	0.0007724	0.00226139	0.00105907	0.000994495	0.00393663	0.00185168	2.6665e-05	0.000256464	0.00659765	0.00328143	2.93183e-05	0.00889742	0.00373674	0.00323956	0.00774126
saline	25	r-square	0.0116976	0.00412118	0.00963134	0.000994387	1.96443e-05	0.000280544	0.000779815	0.00306518	0.00544327	0.00387411	0.000147034	0.0020588	0.00429156	0.00268234	0.00198443	0.00650335	0.00583755	0.00619049	0.0107222	0.00637357	0.00539027	0.00411197	2.55033e-05	0.00852709	0.0053036	0.0106246	0.00843736	0.0138531	0.0117815	0.00571901	0.0165878	0.0124731	0.00144019	0.00105403	0.00281878	0.00216518	0.010575	0.00809544	0.0194639	0.0354752	0.0175585	0.0101624	0.0159538	0.0167638	0.00737092	0.00636837	0.00315481
saline	26	r-square	0.00680145	0.00416696	0.000777608	0.00498982	0.00344987	1.61081e-05	0.00119765	9.96462e-05	0.00129968	0.00519221	0.00919278	0.00317241	0.000205666	0.00253156	0.00436988	0.000151501	0.000235636	6.25482e-06	8.61519e-06	0.001354	0.00163634	1.14012e-05	0.000251989	5.45296e-05	0.000863358	1.2041e-05	1.43732e-05	0.000304578	5.17726e-06	0.000103661	0.000186968	0.000415651	0.000548094	0.00111374	0.00116063	0.000320446	0.00186499	0.000404538	0.000541055	0.00713245	0.00522405	7.70961e-05	0.00101697	0.0133731	0.0140662	0.0146256	0.020846
saline	27	r-square	1.68488e-05	0.000722206	0.000241787	2.98639e-06	0.000138601	0.00120245	0.000242197	0.00282428	0.000895122	0.000141144	0.00126217	0.00141289	0.00791018	0.00461887	0.00259083	0.00635935	0.00652573	0.010158	0.0114911	0.0103638	0.00971271	0.012696	0.0082891	0.00804378	0.0120981	0.0106394	0.00710497	0.00290524	0.0101987	0.0103321	0.00807042	0.00392317	0.00138714	0.000644004	0.00376261	0.00475975	0.0019902	0.00310634	0.00421836	0.00327066	0.00286371	0.00482978	0.0104014	0.0184812	0.0141357	0.0103804	0.00998898
saline	28	r-square	0.000816626	0.000764601	0.000718087	0.00168514	0.00858523	0.00106834	0.00287769	0.0069369	0.000809133	0.00795433	0.00532111	0.000126515	0.00142806	0.000317606	4.92944e-05	0.000173242	0.00470387	0.00916903	0.00519695	0.0120747	0.0155922	0.00357054	0.00296573	0.00110107	0.00830166	0.000686227	0.000764192	0.000592014	0.00131793	5.15746e-06	0.0010639	3.76582e-05	0.000161192	0.000705751	0.00110192	8.15918e-06	6.83915e-05	0.000991403	0.00019121	0.00692919	0.00762819	0.0145279	0.0218064	0.0246224	0.0143341	0.0174312	0.00948885
saline	29	r-square	0.000449291	0.00527564	0.00590574	0.000541866	1.81213e-05	0.00124725	0.000609766	0.00288632	0.00130377	1.14708e-05	0.000133746	0.00329936	0.0123795	0.00911753	0.00205033	0.00261867	0.000827893	2.00199e-05	0.000278769	1.71762e-05	0.00101934	0.00526649	0.00577257	0.00643852	0.00264786	0.00364014	0.00435428	0.00442278	0.0113401	0.00797593	0.00181198	0.00105981	0.000731809	0.000890708	0.00300697	0.00221358	0.00322835	0.00173009	0.0012263	0.00280549	0.00445252	0.00605403	0.00610378	0.00351253	0.0062316	0.00557726	0.00548731
saline	30	r-square	0.00182958	0.00294228	0.007181	0.00608651	0.00831086	0.0115852	0.0086911	0.0127524	0.00902049	0.0171597	0.0319821	0.0237662	0.0148693	0.0139836	0.00957986	0.00808724	0.0201586	0.0124493	0.0122826	0.00320638	1.73782e-06	0.000945339	9.8479e-07	1.2168e-08	0.000502404	0.00198029	0.00326569	0.00547599	0.0135077	0.0124825	0.0168148	0.0193507	0.0199007	0.0275897	0.0391802	0.0461423	0.0329457	0.0268775	0.00854959	0.00448238	0.00302757	0.0049133	0.00555801	0.000778003	6.42412e-05	0.000365346	0.000836465
saline	31	r-square	0.00151104	0.000698445	2.18013e-05	0.00458177	0.00224517	0.000826893	0.00106445	0.000403377	0.00275562	0.00547162	0.00263011	0.000778159	3.59521e-05	0.000916384	0.00597021	0.00963147	0.00609136	0.00401567	0.00123626	0.0114285	0.0163033	0.0166599	0.0142533	0.0185229	0.00989424	0.0208385	0.0309831	0.0260241	0.0463024	0.0432484	0.018313	0.0269603	0.0343409	0.02085	0.034405	0.00961885	0.00437726	0.00401981	0.00276823	0.00228015	0.0193476	0.00881264	0.0120697	0.0113955	0.00198518	0.00836886	0.0115014
saline	32	r-square	0.000795357	0.00112227	0.000153353	0.000457757	0.000247602	0.000436709	0.000954611	0.000967865	0.00854146	0.00891987	0.00719689	0.00349319	0.00383435	0.000491894	0.00416089	0.00102668	0.00180785	0.00192889	0.000420792	0.00216416	0.00412825	0.00114889	0.00240723	0.00855767	0.00343143	0.00307608	0.00139496	0.000161045	0.000551518	0.000570749	0.00162583	0.00030242	0.00101309	0.000205979	0.00134138	0.00353996	0.00112875	0.00485155	0.00207434	0.00228258	0.00173678	0.00442246	0.00109132	0.00126483	0.000157212	0.00768414	0.00191375
saline	33	r-square	0.00773782	0.00469973	0.00274459	0.000449511	0.00256324	0.000405404	0.00642948	0.0119333	0.0167135	0.0170037	0.0175388	0.0291095	0.0391195	0.0681529	0.0638965	0.031412	0.0155396	0.0084375	0.00107883	0.000337529	6.94936e-05	0.00217085	0.00114978	0.00826747	0.00688913	0.00075999	0.000740063	0.000439199	9.95821e-07	7.63302e-05	0.001139	0.00100264	0.000970525	0.00681913	0.0101476	0.0050748	0.0145819	0.0209506	0.0323662	0.0243471	0.0404671	0.0279887	0.0298924	0.0325328	0.0273527	0.0457334	0.0289901
saline	34	r-square	0.000740819	0.000143675	0.00146616	4.93432e-06	0.00111032	3.24941e-05	0.00152993	1.57434e-05	0.000576622	0.00335913	0.00824514	0.00641572	0.00583888	0.0102195	0.00467779	0.00757178	0.010952	0.0178401	0.0292382	0.026069	0.023892	0.0109556	0.00445222	0.0120581	0.0139627	0.0132031	0.000513613	0.000855963	0.00453564	0.00446986	0.0089325	0.00506671	0.00495438	0.00696352	0.00315479	0.00297521	0.000631533	0.000822836	7.08749e-06	0.000109772	0.0047364	0.00687834	0.00348938	0.00273099	0.0121172	0.0186291	0.0097482
saline	35	r-square	0.0163107	0.00940254	0.0257094	0.0368978	0.0416695	0.0373175	0.0454938	0.053433	0.039705	0.0334703	0.0179495	0.0328803	0.0186404	0.00842705	0.0135184	0.0195205	0.0305616	0.0364005	0.0229632	0.020246	0.0185864	0.0213782	0.0449445	0.0524147	0.0313923	0.0336498	0.0312597	0.017097	0.0182188	0.0171878	0.0146609	0.00686951	0.00141122	3.46098e-06	0.0017491	0.00382064	0.00106545	0.00475117	0.00353405	6.39671e-05	0.0018936	0.00356625	5.57999e-05	2.53801e-05	0.00295249	0.00288079	9.69984e-05
saline	36	r-square	0.0217569	0.00837798	0.00126537	0.00513749	0.00126198	0.000308798	0.00291628	0.000192131	0.000311354	0.00234042	0.00273641	0.00338775	0.0103243	0.0150854	0.00495826	0.0133856	0.00596928	0.0113586	0.00526588	0.00144749	0.00298601	2.0154e-06	3.7406e-05	0.000369126	5.18201e-05	0.00197906	0.000210508	0.00221089	0.000617703	0.00011448	0.00014153	0.00286812	0.00178584	0.00332244	0.00497868	0.0013518	0.00237484	0.0072477	0.010134	0.0134392	0.00319082	0.00360008	0.000756841	0.000577775	0.00365609	0.00997381	0.00697976
saline	37	r-square	0.0124004	0.00754566	0.0128532	0.015962	0.013372	0.0148121	0.0406672	0.0585493	0.04144	0.0490344	0.042352	0.0717002	0.0535599	0.036374	0.034344	0.0239947	0.0168516	0.00558178	0.00615282	0.0103121	0.00933283	0.0114463	0.00742715	0.0060888	0.00191612	0.00664829	0.00705163	0.00780468	0.00609148	0.00344933	0.00251813	0.00742493	0.00397602	0.000822288	0.000681402	0.000837576	0.00120198	0.000414945	0.00144277	1.36729e-05	5.28205e-05	0.00111059	0.00144018	0.00348908	0.00134627	5.65296e-05	0.000719583
saline	38	r-square	0.0089713	0.00177193	0.00255813	0.00496253	0.00500221	0.00346253	0.00392475	0.00308494	0.000165948	0.000291609	0.00654891	0.018662	0.015963	0.0113106	3.28274e-05	3.41301e-05	0.00134724	3.80887e-05	0.0020967	0.00743947	0.00733219	0.0132888	0.0240367	0.0189911	0.0289478	0.0354454	0.0445281	0.0479093	0.0413455	0.0583187	0.0497459	0.0366269	0.0336375	0.0666741	0.0577398	0.0704514	0.0564542	0.0361048	0.0297723	0.0098518	0.0109234	0.0064458	0.00140145	0.00105667	0.000444799	0.000414904	0.0187985
saline	39	r-square	0.0110467	0.0133951	0.0154861	0.0104129	0.00845883	0.00856185	0.000844943	0.000659065	2.18727e-05	0.00115983	3.58246e-05	0.000477648	0.000202837	0.000804645	0.00450648	0.00143781	0.00117816	0.00174488	9.29602e-06	0.000393143	8.53689e-05	0.00134948	0.000426827	0.00301551	0.00965521	0.00504361	0.00979752	0.00989214	0.00431473	0.00581124	0.00632622	0.00984069	0.00492227	0.00486365	0.00711324	0.00380164	0.00448597	0.0025616	0.00197056	0.000882231	0.000156686	0.000130852	0.00012144	0.000257337	0.000162647	5.80823e-07	1.72019e-05
saline	40	r-square	0.00435996	0.00503907	0.0019838	4.35684e-07	4.36314e-07	0.000236586	0.00334081	0.00870356	0.011368	0.00987084	0.0042573	0.0113957	0.00935662	0.00201748	0.000805689	0.000770061	0.00443793	0.00183176	0.00630781	0.00453304	0.00421661	0.00230781	0.00774119	0.0102228	0.0189628	0.0233767	0.00768155	0.00401133	7.77029e-05	3.51086e-06	0.0042912	0.00154626	0.00720283	0.0155679	0.0273193	0.0269201	0.0190821	0.0222054	0.00438253	0.0111936	0.00192603	0.00552108	0.000542273	0.00118852	0.00303667	0.00125528	0.000789474
saline	41	r-square	0.0138671	0.00743092	0.0125488	0.0158269	0.0334652	0.020291	0.0290994	0.0270104	0.0194392	0.0101457	0.0188376	0.0117394	0.00292595	0.000314574	0.000317871	0.000561075	0.00402476	0.00116908	1.43826e-05	2.58893e-05	0.000228967	0.000622382	6.31481e-05	0.000174116	0.000130429	0.00147172	8.34027e-06	0.00140641	0.00490177	0.00643985	0.0103326	0.0123719	0.00394695	0.00129979	0.00410116	0.00854956	0.0125419	0.0353209	0.0328075	0.0222359	0.02664	0.0174383	0.0266763	0.0323355	0.0416689	0.0504722	0.0452812
saline	42	r-square	0.102017	0.0834345	0.0617723	0.0591215	0.0370565	0.0156994	0.017648	0.00617166	0.0118673	0.0163531	0.0266609	0.0305516	0.03294	0.0269327	0.0146179	0.028291	0.0278461	0.0286594	0.0210537	0.0193288	0.0127657	0.0184425	0.010504	0.00508795	0.0274006	0.0231672	0.0125561	0.0037706	0.0042333	0.00365561	0.00119309	0.000803647	0.000122882	0.00272311	0.00473394	2.14382e-05	0.000639174	0.00119397	0.00187975	0.00270253	0.00586516	0.00543679	0.00910038	0.000559199	1.53318e-06	0.00108688	0.00954975
saline	43	r-square	0.000323703	0.000996223	0.00889141	0.0138304	0.013644	0.0148612	0.0232429	0.0178767	0.0187408	0.0231062	0.0289685	0.0161976	0.00550263	0.00122547	0.00232769	0.00541517	0.00370749	0.00473454	0.00489507	0.00869042	0.0105317	0.0378931	0.0526705	0.0430242	0.0410697	0.0283392	0.0316647	0.028259	0.0250946	0.0146886	0.00302792	0.000161304	0.00537609	0.00692488	0.000141621	0.000145708	0.00420231	0.00770393	0.00825212	0.00863782	0.0172591	0.0113221	0.0114407	0.019741	0.0190127	0.00997095	0.0130082
saline	44	r-square	8.46371e-05	0.00037749	0.000480545	0.000708489	0.000553456	0.000953431	0.00977781	0.0113463	0.00404509	0.00791362	0.0185699	0.00512994	0.00788642	0.0163187	0.0195127	0.0145103	0.015477	0.0165466	0.0166976	0.0205015	0.0248701	0.0242237	0.0216432	0.0291868	0.0215284	0.011518	0.0119475	0.00451079	0.00199583	0.00201889	0.0102892	0.000836937	1.646e-05	0.00510888	0.0136321	0.00560722	0.0011697	0.00429675	0.00361063	0.00584673	0.0203994	0.00514364	0.00727619	0.00129417	0.000998494	0.000692004	0.00171081
saline	45	r-square	0.0099262	0.00564477	0.00631596	0.00296967	0.00390679	0.00312684	0.000449969	0.000586817	0.00324077	0.00506164	0.00628832	0.00199074	0.00669684	0.0054648	0.00425233	0.0109796	0.00460898	0.00349386	0.00634729	0.000358098	0.000312495	0.00219416	0.0052591	0.00466692	0.00724877	0.00599281	0.0076736	0.00352859	0.00577529	0.0121505	0.00545942	0.0065553	0.00235996	0.000969797	0.0103927	0.00643507	0.00609753	0.0113848	0.00766738	0.00515325	0.0108983	0.0120627	0.0285408	0.0315015	0.018322	0.0159788	0.00574859
saline	46	r-square	0.0276969	0.0510565	0.0300176	0.0272248	0.0329884	0.0284515	0.0140696	0.00911693	0.00922981	0.010031	0.00258591	0.000542538	0.00395998	0.00300611	0.000215956	0.00132205	0.00176477	9.15798e-05	0.0110006	0.00603823	0.00716575	0.00910312	0.00978011	0.00455417	0.0157411	0.0168401	0.0215082	0.0200348	0.0249915	0.0127246	0.0196054	0.0157724	0.0115622	0.0139225	0.0125775	0.0156579	0.011796	0.0120104	0.0101524	0.00557595	0.00404175	0.00236402	0.00260164	4.28758e-06	6.24457e-05	2.17377e-05	0.00133093
saline	47	r-square	0.0373311	0.0516747	0.080949	0.102473	0.0893433	0.073718	0.0900582	0.0839401	0.120824	0.0918547	0.105867	0.0899484	0.0540805	0.0352961	0.0260984	0.0372555	0.0275891	0.0228617	0.00609102	0.0088912	0.00178998	0.00138556	0.00460279	0.00736447	0.0153316	0.00563344	0.00764758	0.00780293	0.00618976	0.00465136	0.0079899	0.0111026	0.0240142	0.0153621	0.0241786	0.0135624	0.0147295	0.022581	0.0278492	0.0367913	0.0335587	0.0315265	0.0228794	0.0219034	0.0252185	0.0264622	0.0308378
saline	48	r-square	0.0123579	0.01138	0.0084991	0.00779766	0.00215322	0.00977654	0.0116748	0.00871017	0.0182356	0.0460508	0.0617524	0.0501958	0.0358794	0.0364721	0.0388922	0.0240049	0.0223554	0.0117829	0.00624213	0.00680841	0.0038123	0.00452408	0.00260978	0.00459831	0.0125283	0.0124432	0.0109975	0.0153269	0.00876056	0.00723839	0.0092907	0.017269	0.023191	0.0093729	0.00956857	0.00522883	0.00327418	0.0212671	0.0153361	0.0182716	0.0116369	0.0133698	0.0118806	0.0229755	0.0221398	0.024051	0.0151852
saline	49	r-square	0.000369336	0.000926562	0.00365509	0.00157827	0.000434195	0.00154347	0.00438895	0.00596694	0.00706516	0.00771822	0.00641382	0.00146016	1.95958e-05	0.000494865	0.000179125	0.00198056	0.00495447	0.000683111	0.00194991	0.00184811	0.00140524	0.000154215	0.000146375	0.00136545	0.0025116	0.00490117	0.00418479	0.00080728	0.000321636	2.26395e-05	1.97423e-06	2.2883e-06	0.000245272	0.000606566	0.0028006	0.00472844	0.00850557	0.00803768	0.00579845	0.00695664	0.00499155	0.00380683	0.00301978	0.00275765	0.000321616	0.000349198	0.0010358
saline	50	r-square	0.0271952	0.0255748	0.0222373	0.0123623	0.014216	0.0152685	0.0198273	0.0290803	0.0241946	0.0224841	0.0290181	0.027046	0.0103164	0.00113306	7.2381e-05	0.00231153	0.00603858	0.0119086	0.00734721	0.00741541	0.015715	0.0105347	0.00484392	0.00169572	0.00148601	0.000226518	2.76312e-06	0.00248695	0.0094909	0.0261034	0.0342461	0.029914	0.0228789	0.0295226	0.0229263	0.0145674	0.0185194	0.0136181	0.00148529	6.00091e-07	6.01973e-05	0.000677963	0.000477341	1.77157e-05	0.000746956	0.000229678	0.00131904
saline	51	r-square	0.0224608	0.0137735	0.00235917	0.000154508	0.000712321	0.00201019	0.00621197	0.0232203	0.0266478	0.0299998	0.0269632	0.010493	0.0190766	0.0264932	0.0263083	0.0312359	0.0299544	0.00787365	0.00732583	0.0101291	0.0134563	0.0125937	0.00275271	0.000384474	0.000829627	0.00155417	0.00238522	2.46892e-05	0.00108655	0.0107849	0.0164236	0.0217268	0.012217	0.00257318	0.00532055	0.00645826	0.00321843	0.0165891	0.0344624	0.0210456	0.0344532	0.0231946	0.0233171	0.0280816	0.0342796	0.0100819	0.0124998
saline	52	r-square	0.0625017	0.0331782	0.0191468	0.0205955	0.0208202	0.034908	0.0288712	0.028412	0.0284199	0.0332666	0.0303777	0.0681629	0.0658654	0.066468	0.0539406	0.0609312	0.0623773	0.0524759	0.0355558	0.0328066	0.0227596	0.0126002	0.0129364	0.00907124	0.0132807	0.0108002	0.00621993	0.00517705	0.001319	0.000738758	0.000757778	0.00384464	0.00705734	0.0103468	0.00766414	0.0159277	0.0178329	0.0165927	0.0210088	0.0298674	0.0319264	0.0361379	0.0231134	0.0245198	0.0145632	0.015145	0.0164586
saline	53	r-square	0.00355168	0.00215733	0.00651637	0.00514682	0.00723955	0.0114585	0.00727354	0.00187587	0.00124386	0.000646432	0.00135201	0.00196035	0.00120688	0.00154997	0.00193166	0.004375	0.00238743	0.00018487	0.00175591	0.00842927	0.00573129	0.00291467	0.00178905	0.000328019	0.000120148	0.00122338	0.00113425	0.000235008	0.000589071	0.000641071	0.000373845	5.14164e-05	0.000147994	0.000175364	9.36036e-05	0.000842271	0.000690639	7.20107e-05	0.00322312	0.00560837	0.00746298	0.0060481	0.00346765	0.00538035	0.00296021	0.00338989	0.00856756
saline	54	r-square	0.0470805	0.0329535	0.0215452	0.0102373	0.0112675	0.012107	0.0156097	0.010228	0.0141208	0.0269983	0.0282098	0.0215579	0.0159588	0.0163914	0.00923597	0.00870286	0.0030949	0.00663553	0.00115911	0.000389026	0.000385802	0.000204009	0.000147379	0.00103259	0.00196731	0.00650254	0.00506879	0.00644411	0.0058635	0.00833329	0.00444044	0.00694396	0.0039678	0.00668839	0.00984974	0.00682162	0.00344151	0.000414244	6.55918e-05	9.12053e-05	0.000499426	4.45563e-05	1.98406e-05	3.49286e-05	0.00167465	0.00484239	0.00225793
saline	55	r-square	0.0221328	0.0135362	0.00767355	0.00287104	0.00804775	0.0128086	0.015079	0.0203167	0.00849649	0.00780208	0.00186542	1.1862e-08	0.00186086	0.0085326	0.00676078	0.000551819	0.000160028	0.000239255	1.90902e-05	0.000138684	0.000744066	2.5279e-05	1.08689e-07	0.00116343	0.00214813	0.00342731	0.00370069	0.00503046	0.0114087	0.0102949	0.00525549	0.000723283	7.65126e-05	0.00023637	1.18511e-08	0.00143953	0.0021836	0.000173718	0.00103131	0.000858222	4.86564e-05	0.00595314	0.00940444	0.00735996	0.0108145	0.000411157	0.00265398
saline	56	r-square	0.00751649	0.00218315	0.00496627	0.00690723	0.00570013	0.00315974	0.00799334	0.00487825	0.00384709	0.000343736	0.00370518	0.0163085	0.0249903	0.0291498	0.0245178	0.0241949	0.015373	0.00740975	0.00824068	0.0058356	0.0114137	0.00281805	0.000865996	0.00586431	1.78488e-05	0.00193768	0.00459995	0.0144531	0.00681222	0.0294393	0.0199948	0.0169869	0.0163681	0.0139186	0.0460248	0.0337494	0.016323	0.0158628	0.0103049	0.000542335	0.000502783	0.00261453	0.00305719	0.0024772	0.00804353	0.00836188	0.017988
saline	57	r-square	0.00751061	0.00745426	0.0126565	0.0149066	0.00501278	0.00062199	0.000147488	3.58481e-05	0.00208724	0.000143488	0.000767617	0.00212144	9.4282e-05	0.000137472	8.7417e-07	0.00107098	0.00531341	0.00963829	0.0179053	0.00472315	0.00247579	0.00762886	0.00753078	0.0121614	0.00766143	0.00725382	0.00903223	0.00680955	0.00426659	0.00635113	0.00229259	0.00245087	0.000115114	0.00675817	0.00601474	0.00742298	0.0110918	0.021134	0.0147601	0.0119504	0.00836115	0.00773546	0.00500192	0.000595932	0.000428805	0.000867485	0.00373228
saline	58	r-square	0.00142719	0.00641979	0.00486185	0.00722598	0.00232379	0.00222826	0.0107368	0.0040793	0.00617149	0.00196936	0.00753341	0.00876381	0.0100217	0.00186347	0.00202177	0.0031136	0.0013845	0.00384732	0.0146922	0.0256998	0.0323053	0.014018	0.0109549	0.0209441	0.0182045	0.024512	0.0361107	0.0295783	0.00980083	0.000335745	0.000541861	0.00796455	0.00315742	2.85652e-05	7.64164e-05	6.1288e-05	8.61192e-06	0.000442508	0.000246537	0.000270325	0.000172343	5.43413e-05	0.000102624	0.000925002	4.4097e-06	0.000400873	7.19583e-06
saline	59	r-square	0.0118784	1.70231e-05	0.000257223	3.4055e-05	0.00133035	0.00561672	0.00632383	0.011554	0.0120124	0.00878624	0.0174746	0.0168274	0.0195411	0.0346736	0.0452954	0.0413166	0.0413166	0.0336335	0.014366	0.0284911	0.0203786	0.0302894	0.0231332	0.0081765	0.0129454	0.00149376	0.00149376	0.000785608	0.00408274	0.0123254	0.016083	0.000863037	0.00175858	0.00141556	0.00325634	4.51793e-06	0.000162414	3.15936e-07	0.000104138	0.000254723	0.000638946	0.00108436	0.00158181	8.95166e-06	0.000125497	0.00112693	3.36289e-07
saline	60	r-square	0.00190089	0.00217485	0.000123693	2.29319e-05	3.57649e-05	9.24928e-05	0.00151727	0.00335582	0.0104632	0.0174803	0.0311605	0.0213236	0.0233076	0.0200523	0.0237451	0.0167424	0.0180193	0.0109756	0.00282252	0.00022645	0.000489273	0.00175119	0.000762069	0.00116266	2.41265e-06	0.00111499	0.00146278	0.00263642	0.00110781	9.404e-05	0.00254914	0.0111969	0.00555237	0.00359942	0.00892283	0.0218082	0.00975798	0.00507791	0.00294079	0.000260832	0.000290393	0.00195728	0.00125797	0.00127044	1.03541e-05	0.000145975	0.000290825
saline	61	r-square	0.00851772	0.0090965	0.00947979	0.000818556	0.00106128	0.000421532	0.00124073	0.00156703	2.79563e-06	0.000221539	0.000200559	0.00768492	0.00507058	0.000881726	0.00110125	0.000129691	0.00104272	1.81168e-05	0.00120375	9.88291e-06	7.14051e-06	0.00146969	0.000464865	0.000111109	0.000111109	0.00211296	5.33298e-05	0.000501139	0.000381907	0.000751553	0.00279243	0.0119275	0.0209605	0.0249641	0.0188777	0.0329745	0.0266707	0.0225019	0.0237798	0.0263961	0.0347718	0.0184154	0.0186987	0.0148462	0.0330778	0.0281841	0.0178694
saline	62	r-square	0.000373234	0.00328113	0.000145088	0.000693896	0.00234907	0.000352097	0.00184536	0.000693896	6.35072e-05	0.00130109	0.00167654	0.00367971	0.00181544	0.00277396	0.0014852	0.00529501	0.00151528	0.000308624	8.81057e-06	0.000986763	0.00520952	0.00954475	0.00964696	0.0221743	0.0128949	0.0594607	0.0458041	0.0167506	0.0360085	0.0252713	0.0178361	0.0125225	0.0154121	0.014808	0.00934675	4.43115e-05	2.77339e-06	0.00237315	0.000130719	0.000130719	0.00610045	3.45334e-06	5.517e-05	5.517e-05	3.09944e-05	0.00151784	0.00288668
saline	63	r-square	0.0010065	0.00128153	0.00174814	0.00088303	0.000828197	4.53654e-05	6.1358e-05	0.00158597	0.00438324	1.79118e-05	0.000987947	7.00137e-05	0.000341193	0.000623725	0.00122907	0.000381168	0.000211081	0.000131947	6.77516e-06	7.35422e-05	0.00141889	0.00330857	0.000392142	0.000215289	0.000762987	1.43153e-06	0.00444619	0.00864286	3.41229e-06	0.000850195	1.9114e-07	0.00018127	0.00548434	0.0120603	0.0200417	0.0134844	0.00344703	0.000814058	3.01724e-06	0.000224283	0.00158251	5.28893e-05	7.56075e-07	0.001879	7.35835e-06	0.000632534	0.000590446
saline	64	r-square	0.00031034	0.00460714	0.0133409	0.0127345	0.00896077	0.0206128	0.0162768	0.00476896	0.00055138	0.000354192	0.000939603	0.00630726	0.00328899	0.00604718	0.000684537	0.000503893	0.00291931	9.41678e-06	0.00233091	0.00406391	0.00504632	0.000637805	6.09818e-05	0.00145113	6.33053e-05	0.00305745	0.00578368	0.00164809	0.000629904	8.42108e-06	0.00853028	0.00153238	0.00296947	3.70682e-06	1.35434e-05	0.00052425	0.000432058	0.0118187	0.00539445	0.000340487	0.00942147	0.00630923	0.00245347	0.000351896	0.00156945	0.000965205	0.00157036
saline	65	r-square	0.000276368	0.000969766	0.000583227	0.000280331	7.53075e-05	0.000132553	0.000174768	2.03854e-05	0.000867521	0.0011413	0.00674717	0.0116237	0.0279616	0.0302066	0.0244296	0.0233459	0.0133618	0.0096891	0.00828044	0.000376047	3.14356e-06	0.000206826	0.00146434	0.00239272	0.0006319	0.00432646	0.0055758	0.0133188	0.016965	0.0142246	0.00522694	0.00785784	0.00416342	0.00164301	0.00679776	0.00148039	0.000312463	0.00114624	6.63749e-07	4.27875e-05	0.000620906	0.000214583	0.000732674	6.82264e-05	0.000596651	0.00375643	0.0014637
saline	66	r-square	0.000257126	0.000170962	0.000440533	0.000226777	0.00131563	0.00211191	0.00100456	0.000362446	0.00239706	0.00964459	0.00420448	0.00701911	0.00122199	0.000271854	0.000404851	0.00364991	0.000953224	0.000215616	0.00215235	0.00347088	0.00588604	0.00194193	3.15993e-06	0.0010163	0.000118493	4.44881e-05	0.00034368	0.000420682	0.00010935	0.000518796	0.000612582	0.000516911	0.00018768	0.00098528	0.000141755	0.00187197	0.000674268	0.00527879	0.00673396	0.0171472	0.00542144	0.00368427	0.00426699	0.000494882	0.00212905	0.00013341	0.0034421
saline	67	r-square	0.0038679	0.00127971	0.0041699	0.00187739	6.68819e-05	0.0019908	0.00877382	0.00226379	0.000251051	0.00851794	0.00717081	0.00515407	0.00590784	0.00750408	0.00478886	0.00383196	1.01793e-05	0.000558704	3.26354e-05	0.00375493	0.00661854	0.0178287	0.00974532	0.0150758	0.0188173	0.0116942	0.0136201	0.0290228	0.0194341	0.015643	0.0132416	0.00969816	0.00533376	0.00307428	0.00259914	0.00267329	0.000376942	0.000407781	0.00149673	0.00837614	0.00495739	0.000560668	2.06329e-06	0.00114434	0.00667996	0.0015379	0.00307662
saline	68	r-square	0.00341346	3.01589e-06	0.00303156	0.00448864	0.00794159	0.00733689	0.0120283	0.0139711	0.00860988	0.000354115	0.0025913	0.00339341	0.00503812	0.00408023	0.00112218	3.23265e-06	2.78109e-06	3.76586e-05	0.000919304	4.42691e-05	0.000144651	0.00123242	0.000358763	0.00435502	0.00143885	0.0118555	0.0117748	0.0217895	0.0234136	0.0330316	0.044128	0.0211968	0.0313431	0.0142267	0.0167161	0.00911796	0.0102419	0.0111259	0.0101541	0.00403613	0.00789172	0.000598649	0.000723232	0.000229869	1.38728e-08	0.000231992	6.7947e-06
saline	69	r-square	1.12883e-06	0.00148638	0.0168705	0.0043758	0.00175578	0.000372009	3.2079e-06	0.000202903	0.000117678	0.000630381	0.00276902	0.0131622	0.0122253	0.00278495	0.00465102	0.00406385	0.000962593	0.000131645	0.000291141	0.000268568	9.08452e-06	0.000897493	4.0571e-05	0.000672207	0.00559773	0.0104401	0.00820399	0.0139593	0.0340737	0.0216993	0.024512	0.010421	0.0215441	0.0239741	0.00900961	0.00650311	0.001067	0.00172282	0.00100996	0.000977173	0.000530554	0.000995321	0.000280358	0.00116414	0.0138345	0.0206303	0.0124948
saline	70	r-square	0.000741621	0.000189669	0.00328467	0.0012309	0.00141317	0.0106886	0.010968	0.0100024	0.00236673	0.000238922	0.00185036	0.00657685	0.00160578	0.00037694	3.80794e-05	0.000105939	0.000477054	7.31126e-05	0.00236222	0.00131559	0.00382584	0.000163913	0.000191163	0.000702639	0.000660727	0.00599783	0.000689378	0.00135886	3.02255e-05	0.000161071	0.00122315	0.00123838	0.00417085	0.0113198	0.0104303	0.0044714	0.0064532	0.000233511	0.00116244	2.50832e-05	0.000648288	0.00325977	0.016091	0.0467947	0.0451855	0.0107711	0.00534289
saline	71	r-square	0.00637859	0.00652583	0.0065558	0.00585094	0.0020433	0.000728883	0.00448767	0.00474854	0.00474854	0.00440666	0.00783801	0.0114902	0.00565326	0.00490152	0.00339808	0.0116345	0.0114213	0.0130527	0.0220988	0.00664366	0.000734418	2.85996e-05	0.00112763	4.97175e-05	0.000946687	0.0109571	0.0102898	0.0173902	0.0290324	0.0207217	0.0214982	0.0128821	0.0214982	0.0194543	0.0352018	0.0147215	0.0181922	0.0110784	0.00937876	0.0182199	0.0229962	0.0268076	0.0029156	0.00413393	2.67502e-05	0.0016258	0.0013288
saline	72	r-square	0.0220133	0.0159884	0.0124941	0.0190372	0.0108536	0.0036511	0.00181716	0.00277518	0.0015493	2.79811e-06	0.000402283	0.000665907	2.86866e-05	2.29711e-05	0.00811204	0.0257053	0.0241276	0.0208123	0.0240632	0.0249803	0.0268976	0.0234186	0.0237798	0.0343759	0.045362	0.0225486	0.014965	0.0120325	0.00813018	0.00239937	0.00157944	0.00105675	3.57186e-05	0.00347474	0.00266636	0.00664873	0.00247111	0.00278882	0.00102927	0.00164528	0.00111499	0.00422093	0.00178953	0.00108441	1.97451e-05	0.000826294	4.30997e-05
saline	73	r-square	0.0027225	0.00130597	0.00422871	0.00331193	0.01542	0.0105189	0.00486036	0.000492878	0.000115554	0.00460222	0.00554813	0.00264789	0.00304579	0.001765	0.00112914	0.000573947	7.88019e-07	0.00208833	4.43627e-06	0.00939043	0.00580477	0.00518312	0.00731998	0.00891408	0.0177538	0.0105479	0.00435726	0.00011671	0.0008548	0.000146873	0.000444788	0.00155806	0.00561906	0.00310013	0.00883969	0.00465434	0.00407971	0.000113417	0.00023791	0.000516955	7.88179e-05	0.00776488	0.012659	0.0159011	0.0272303	0.0239106	0.0401785
saline	74	r-square	0.00949515	0.0118119	0.00862495	0.00458325	0.00237502	0.00939798	0.00877311	0.00374628	0.0138084	0.0129815	0.013819	0.0139507	0.014658	0.0285892	0.032842	0.0322753	0.0132553	0.0102865	0.00577234	0.00743882	0.0036001	0.00532687	0.000312433	9.63474e-07	1.14102e-05	0.00163007	0.00574824	0.00702526	0.00371036	0.00261112	0.00162129	0.000308253	0.00456963	0.0160026	0.00991442	0.00288361	0.00354116	4.14128e-05	0.00157134	0.00239981	0.00038853	0.000244879	2.29366e-05	0.00712551	0.00201732	0.00301639	0.0052019
saline	75	r-square	0.00598622	0.00455483	5.36445e-05	0.000516783	0.000644127	0.00111361	0.000153753	0.000177628	0.00400563	0.00181284	0.000839942	1.14224e-05	0.00230285	0.000253722	4.7626e-08	0.000274975	0.000185895	0.000254203	0.00185791	0.000384617	0.00204924	2.40618e-05	0.00314854	4.01589e-05	0.0021073	2.41332e-05	2.34191e-06	0.0011084	0.000306917	1.91764e-07	0.001787	0.00145533	0.000108342	0.00127886	0.00152713	0.00455065	0.0100431	0.00606123	0.010078	0.00529264	0.01322	0.00326902	0.010512	0.0176313	0.0199743	0.0266727	0.0209224
saline	76	r-square	0.00929528	0.00683746	0.0382623	0.0129775	0.000325853	1.49305e-05	0.00533649	0.00585319	0.00678486	0.00114221	0.00344856	0.000297281	0.00169641	0.00148104	0.000165726	6.16247e-05	0.00016296	7.63306e-07	6.36583e-05	0.000877375	3.87314e-05	5.19627e-05	0.00872736	0.00879215	0.00928734	0.00725341	0.00115082	0.000192335	0.000839105	0.00400599	0.00609659	0.00805263	0.0013789	0.00369504	0.000912066	0.00589798	0.00625543	0.00676114	6.19644e-05	0.0026768	8.6809e-06	0.00239022	0.00181666	0.00952861	0.0181607	0.0152147	0.00885218
saline	77	r-square	0.0135262	0.00522658	0.017869	0.0189191	0.00649999	0.00999237	0.0160079	0.00886581	0.000296074	0.00550957	0.00586049	0.0131248	0.0059515	0.00350538	0.00700885	0.0111208	0.00571938	0.00587818	0.0133073	0.00829066	0.009584	0.010749	0.0117853	0.010653	0.0104246	0.00413847	0.00205557	0.000154014	0.000363544	0.00177356	0.000396913	0.00230328	0.000957211	0.000878143	0.00282972	0.000116019	0.000132993	0.000762092	0.0121456	0.0156014	0.00680074	0.00489671	0.00295346	3.63422e-07	0.00192133	0.000892328	0.00627878
saline	78	r-square	0.00471981	0.00421649	0.000831637	0.00256009	1.53708e-05	5.63351e-05	3.83257e-06	0.000156266	9.58415e-05	0.000591825	0.0080593	0.0194426	0.0346215	0.0422915	0.0366831	0.0287894	0.013409	0.0125718	0.002649	4.73971e-08	0.000118486	0.00493693	0.00561351	0.00518643	0.0138249	0.00761757	0.00166351	0.00211696	0.000199443	0.000798078	0.000738849	0.000477521	0.00144119	0.00369413	0.00392554	0.00225763	0.000120693	0.000406345	0.000721894	0.00201249	0.000928733	0.00245562	0.00373612	0.00437038	0.00154212	0.00016814	0.00550294
saline	79	r-square	0.000829876	0.000289209	0.00083161	0.000301522	0.000598933	4.76788e-05	1.77736e-05	0.000144203	0.00282367	0.000156639	0.000347538	0.000314297	0.0037029	0.00132626	0.00372605	6.36383e-05	0.00333435	0.000158533	0.0051642	0.00427196	0.011203	0.0161314	0.0331798	0.0252316	0.0240387	0.0284593	0.0131993	0.0132851	0.00641711	0.00163862	0.000164481	0.000683545	0.00198556	0.00228843	0.000431464	0.000354	0.000759165	0.000262957	0.000297189	0.00297632	0.00560329	0.00236049	0.0029272	0.00522787	0.00645187	0.00687365	0.000423321
saline	80	r-square	0.00411115	0.0109239	0.0101246	0.022743	0.0114321	0.00390933	0.00954427	0.0143624	0.0140483	0.0080694	0.00339245	0.00440958	0.00877074	1.19724e-05	8.82642e-05	0.002381	0.00213353	5.98689e-05	0.00410051	0.0075658	0.00873429	0.0128853	0.0144745	0.0189672	0.0206275	0.0207839	0.0385877	0.0381916	0.0592331	0.0778047	0.0562694	0.0671036	0.0828611	0.0627477	0.0423301	0.0278927	0.029515	0.0200213	0.0299163	0.0227157	0.00637059	0.000407095	0.00696958	0.00480341	0.00150646	0.00326266	0.00726096
saline	81	r-square	0.00123645	0.00258432	0.00464924	0.00572893	0.0034017	0.000139587	0.000712034	0.000228933	0.000809662	0.00137421	0.00129248	0.000980183	2.43588e-05	0.00168318	0.000169369	0.00149332	0.00292665	2.35719e-05	0.00892069	0.0020991	0.0135456	0.0250713	0.0264165	0.0131809	0.0224481	0.022394	0.0293651	0.04105	0.024987	0.0345977	0.00818248	0.00889256	0.00917875	0.0043451	0.00043475	0.00011742	1.90072e-05	0.000367534	3.41973e-06	4.43262e-05	0.00260468	0.00287727	0.00770317	0.00936436	0.0186407	0.0315079	0.0161374
saline	82	r-square	0.0249915	0.0149234	0.00721283	0.00315389	0.00204074	0.00217307	0.00348608	0.00942582	0.00290434	0.00628699	0.00435456	0.00248203	0.0078011	0.00359927	0.00120727	0.00185415	0.000924267	0.000101064	0.00332423	0.00106445	0.000185165	0.00216528	0.000399567	7.31767e-05	0.000565863	0.00237544	0.0101634	0.0105949	0.00244468	0.00579302	0.000933771	0.00701052	0.0138407	0.0148785	0.0099236	0.00935071	0.00460065	0.00218177	0.00613855	0.00254133	0.00185818	0.00028338	0.00101541	0.000644266	0.000225334	0.00113373	0.00312147
saline	83	r-square	0.0154925	0.0157374	0.0152546	0.0229311	0.0149569	0.0040487	0.00406309	0.00119955	0.000498366	0.000437844	0.00128924	0.0017444	0.00249501	0.00406008	1.93832e-05	0.000134109	3.3116e-05	1.56225e-08	0.014012	0.00378746	0.00227354	0.00700533	0.00306591	0.00503071	0.0074091	0.0120576	0.0112795	0.0160883	0.00571271	0.0120845	0.012868	0.00865415	0.0121781	0.00536323	0.00146492	9.71791e-05	8.81269e-05	4.04631e-06	3.85549e-05	0.000774412	8.30198e-06	0.000240424	0.00173498	0.00106777	0.000950873	0.000174218	0.000455483
saline	84	r-square	0.0156253	0.0244644	0.0140578	0.00518572	0.000739743	1.17023e-05	0.000600208	0.000861731	1.7556e-05	0.00593102	0.0121609	0.00940104	0.00324659	0.00197933	0.000934501	0.000218324	0.0168211	0.0130887	0.0542505	0.0390252	0.0328278	0.0201059	0.0170307	0.0138629	0.0437328	0.013641	0.00220024	0.00031795	0.00186669	0.000858792	0.000137396	0.00183709	0.00055313	0	0.00217136	0.000513809	0.00014533	0.000461848	0.00886225	0.00743809	0.00570945	0.0185299	0.0321027	0.0322408	0.0254056	0.0452667	0.0537192
saline	85	r-square	0.0463288	0.0384964	0.047036	0.0459362	0.0423525	0.0305682	0.0253283	0.00859722	0.00683507	0.000700738	8.91679e-05	0.00011124	5.13323e-05	0.00128333	0.0146611	0.0177934	0.0281604	0.0364549	0.0172392	0.0217391	0.0252815	0.050596	0.0427164	0.0369303	0.0183511	0.0127707	0.0113819	0.00672073	0.00939303	0.00266251	0.000783526	0.000106356	6.15887e-07	0.000610271	0.00739214	0.0041612	0.00726799	0.00206793	0.00337931	0.000231532	0.000258488	0.000458312	0.00354752	0.0160422	0.0162951	0.0368962	0.0419517
saline	86	r-square	0.0719932	0.0385609	0.0283159	0.0318432	0.0144554	0.00280362	0.00192178	6.63319e-05	0.000393635	0.0186934	0.013861	0.0315322	0.0143262	0.0164307	0.0253524	0.0262734	0.0121582	0.0252845	0.0229432	0.0107119	0.00662564	0.00676941	0.028572	0.0498024	0.0409697	0.0205846	0.0207772	0.013156	0.00597709	0.00142295	0.000303293	7.75194e-06	0.00759001	0.0059487	0.0127188	0.0245796	0.0354589	0.0319742	0.0478494	0.0525628	0.040322	0.0293352	0.0336578	0.0540619	0.0333422	0.0198281	0.00388281
saline	87	r-square	0.00560567	0.001002	0.000367653	0.00152812	0.00328783	0.000881692	0.00147455	0.00791374	0.00639705	0.00453105	0.000368732	0.0060825	0.000574106	7.01754e-05	0.00235705	2.45283e-06	2.20444e-05	0.00531669	0.0100818	0.00561541	0.0094184	0.00729229	5.24565e-05	5.24565e-05	2.44379e-05	3.41716e-05	0.00212224	0.00488193	0.00842959	0.00241367	0.00145084	8.65113e-05	0.00233388	0.0030115	0.00667872	0.00184241	0.000441769	2.44594e-05	0.00310213	0.0071216	0.015353	0.0135363	0.011178	0.0247165	0.0156383	0.0207128	0.00872507
saline	88	r-square	0.0233914	0.0152473	0.0140123	0.00234063	0.00273252	0.00260079	0.000832308	0.00145171	0.000433187	0.00402289	1.03688e-05	0.000227066	0.00129581	0.00538034	0.00316502	0.00251815	0.00102495	0.000304138	0.000627434	0.000117638	0.0159296	0.00682689	0.011253	0.0111096	0.0157465	0.0285921	0.0381806	0.0320946	0.0330543	0.0255233	0.0290635	0.0393684	0.0195671	0.0435948	0.0259478	0.0279677	0.0266137	0.0166408	0.0065588	0.0174704	0.0190454	0.0125981	0.0166738	0.00745006	0.00822293	0.00260711	0.00107835
saline	89	r-square	0.00032595	0.000759005	1.08732e-05	1.47722e-06	1.47722e-06	0.00017332	0.00014652	9.52733e-05	0.00527677	0.00527677	8.4366e-05	0.00163541	0.00569276	0.00639064	1.26062e-06	0.000106609	0.000669228	0.000669228	0.00254996	0.00564374	1.38771e-05	0.00156432	6.38432e-05	0.000359172	1.64926e-05	2.96038e-05	0.00545258	0.00371808	0.00281833	0.00668512	7.55659e-05	0.000374738	0.00180694	0.000417876	0.000417876	0.000104375	0.000457789	0.000147722	0.00133448	0.00697492	0.00697492	0.00697492	0.013607	0.0149885	0.0207867	0.0332041	0.0161277
saline	90	r-square	0.00282036	0.00319535	0.00228341	0.0106014	0.0264536	0.0279047	0.0357388	0.0257533	0.0125856	0.04172	0.0548135	0.0348974	0.0358175	0.0250274	0.0116187	0.00535736	0.00204337	0.0051935	0.00508323	7.03999e-05	0.00276536	0.000414397	0.000141732	2.02363e-05	4.46197e-05	0.00341818	0.00181487	0.00158205	0.00194412	0.000615348	0.00266429	0.000452044	0.00330551	0.00695884	0.0159709	0.0156344	0.0228961	0.0212587	0.0199444	0.0178114	0.00832061	0.00417132	0.00813256	0.00387673	1.56125e-05	0.00131498	0.00201718
saline	91	r-square	0.000927305	0.00606396	0.00832374	0.0118268	0.00662024	0.00111985	0.000326719	2.04731e-07	0.00545096	0.00351066	0.000271306	0.00399356	0.0209292	0.0111607	0.006595	6.68467e-05	0.000548724	1.04419e-06	0.00220686	0.00472351	0.000651717	0.00251642	0.00274561	0.00120248	0.000797909	0.00116233	0.00338929	0.00939293	0.0144574	0.007453	0.000764581	1.72143e-05	2.1138e-05	0.00271228	0.00182906	0.010411	0.0144117	0.0225779	0.0138708	0.0301608	0.0174328	0.0215021	0.034204	0.0218576	0.00494539	0.00539179	0.00779148
saline	92	r-square	0.000349003	0.00230408	0.007671	0.00219915	0.00110904	0.00021826	0.00120004	0.00598338	0.0087186	0.00182843	0.00288778	0.000956566	0.000862692	0.0119658	0.00430547	0.00738377	0.00900757	0.0117914	0.00325864	0.00280176	0.00486771	0.00486771	0.00850061	0.0085862	0.0157953	0.00486405	0.00535425	0.00347059	0.00551453	0.00496336	0.000796491	0.00140914	0.00133448	0.0004	0.000388465	0.000681906	0.00484064	0.0014235	0.00400971	0.0053436	0.0025087	0.000681906	0.0013248	0.00211545	8.24176e-05	0.000715752	0.000715752
saline	93	r-square	7.17219e-05	0.00360709	0.00264174	3.0184e-05	0.00137612	3.95597e-05	0.000315323	7.1035e-06	0.0001873	0.000213698	4.46429e-05	0.000157008	0.00503152	0.0168061	0.0145223	0.019032	0.0201378	0.0470233	0.0477508	0.0387577	0.0155706	0.0229012	0.0352222	0.0303828	0.0355167	0.0164426	0.0029637	6.17799e-08	0.000238832	0.000158944	0.000625601	0.000118068	0.00320155	0.0136165	0.0209354	0.00428545	9.72827e-05	0.000466621	0.00070424	0.00145343	0.00231481	0.00377166	0.00787416	0.0199264	0.0134391	0.0126909	0.0158953
saline	94	r-square	0.000330178	0.000233563	0.000573083	0.00372668	0.00890807	0.00130997	3.92456e-06	0.000138162	0.000621536	0.00604173	0.00324951	0.014577	0.0138444	0.0107354	0.0145515	0.0205703	0.0126424	0.0129057	0.0151056	0.000462366	3.08191e-05	0.00510523	0.00543184	0.000326466	1.22205e-06	0.00137737	0.000130983	0.00114549	0.00175251	0.00136243	0.000440846	0.00151784	0.0033273	2.37161e-05	0.00504135	0.00334641	0.00195095	0.000210251	0.00106607	0.00192335	0.0128371	0.00307886	0.0120127	0.0237633	0.0398361	0.0247463	0.0102847
saline	95	r-square	0.00919551	0.00978183	0.0115499	0.0028064	0.00530391	0.00973482	0.00732483	0.0165683	0.0156716	0.0290688	0.0338686	0.0308163	0.0275956	0.0539908	0.0364833	0.0405399	0.0442117	0.0262003	0.0285768	0.00846687	0.0117638	0.00432735	1.67572e-05	0.000485223	0.000679793	0.00106163	0.000360468	0.00642987	0.00683138	0.00753476	0.00483414	0.00422573	0.0118128	0.00636285	0.00480507	0.00711646	0.0131907	0.00406347	0.00150519	0.000278547	0.00111091	0.00342831	0.00252684	0.000398683	0.00125094	0.00300443	2.43863e-05
saline	96	r-square	0.000465294	0.00567717	0.00743127	0.00105834	0.00372704	0.000698893	0.00566104	0.000360942	0.00283733	0.00116008	0.00129044	0.000237102	0.00182555	9.06647e-05	0.000737402	0.00581365	0.000807768	0.00615894	0.000808304	0.00254739	0.0103464	0.0208309	0.0270534	0.0255891	0.0198254	0.0126236	0.0275384	0.0254827	0.0202926	0.0167551	0.00975491	0.00514644	0.0135385	0.0226248	0.0202849	0.0180915	0.0085991	0.0109947	0.0305282	0.0228436	0.016298	0.0111896	0.0158527	0.0380704	0.0389691	0.0275287	0.0124796
saline	97	r-square	0.0078846	0.0153459	0.00692166	0.00423437	0.00468159	0.00123324	0.00445723	0.00168993	0.000567	2.70523e-05	9.07513e-06	0.00278163	0.000902797	0.000477724	0.000242423	0.00193712	0.00185463	0.0050279	1.45897e-06	0.00281762	0.000173809	0.00102685	0.00345582	0.00033845	0.0002429	0.00392309	4.54348e-05	4.90728e-06	0.0116849	0.0104744	0.0111685	0.0109331	0.0160263	0.00206852	0.000955679	0.00296197	0.00177075	0.000143632	0.000645926	0.0124035	0.00183369	0.0171594	0.01423	0.00697799	0.0103738	0.00218136	0.0187269
saline	98	r-square	0.000521018	7.06052e-05	0.00150464	1.12851e-05	0.00107335	0.000374453	0.000265256	2.17215e-06	0.00209482	0.000714868	0.000887031	0.000271562	0.00250691	0.000930074	0.0141885	0.0165977	0.0108874	0.0212049	0.0312327	0.00737274	0.00897448	0.00239322	0.00140022	0.0001839	0.00289071	0.0123986	0.0169733	0.028998	0.0163183	0.00457436	0.00706429	0.00611186	0.00300965	0.00221177	0.00304363	0.0189742	0.0201848	0.0170092	0.0126703	0.00728653	0.00502947	0.00353824	0.00452633	0.00228523	0.000263418	1.57878e-05	0.00286606
saline	99	r-square	0.00579857	0.0106545	0.00471922	0.00423003	0.0027175	0.00943804	0.00047967	0.00358773	0.00362423	7.87962e-05	0.000836287	0.000276048	0.000297688	1.69719e-06	4.24697e-06	0.000502947	0.000246346	0.000980135	0.00333654	0.00219439	0.00453943	0.000844465	0.000735049	0.000437619	0.00280525	0.00506816	0.00199522	0.00385189	0.000677504	0.00124888	0.00257079	0.0107615	0.0043356	0.00502558	7.34643e-05	0.000969784	0.00358506	0.00361766	0.000455168	0.000755899	0.000188895	1.69023e-06	0.000201308	4.69185e-06	0.000757838	3.54747e-05	0.00449318
saline	100	r-square	0.00766025	0.00847804	0.00239331	0.00624336	0.00608107	0.0096861	0.00821481	0.0115739	0.00332945	0.000777571	0.00218478	0.00249675	2.14669e-05	0.00232447	0.00557453	0.00744687	0.00557581	0.00783446	0.00618928	0.0033566	0.00325789	0.00720102	0.00154239	4.61997e-05	1.35663e-05	0.000222825	0.0016003	0.00338855	0.00492229	0.00746763	0.00836841	0.00180543	0.00034403	0.00155827	0.000835514	0.00917385	0.00512684	0.00111369	0.00136314	0.000708433	0.000576166	8.13149e-05	0.00674293	0.0246918	0.00980386	0.004928	0.00132752
saline	101	r-square	0.00475853	0.0107656	1.32649e-06	5.06004e-05	2.51448e-05	0.00136857	0.00785335	0.0111849	0.00506009	0.00816124	0.000668997	1.20806e-05	0.00444695	0.00787318	0.0077132	0.00138024	1.6604e-05	0.000158959	0.000518176	0.000274788	0.0105262	0.00602242	0.00625401	0.00466558	0.0034468	0.010645	0.00765466	0.0126588	0.0202971	0.0290851	0.0193942	0.0201119	0.0127886	0.00617985	0.0057363	0.00698313	0.0102159	0.0121281	0.000304022	0.00482557	0.00751786	0.0027908	0.000176845	0.000486454	0.000336585	0.00184507	0.00114766
saline	102	r-square	0.0117436	0.0046039	0.00483757	0.00821113	0.0157383	0.0197255	0.00658087	0.00278625	0.0135708	0.0164961	0.00394763	0.000715535	0.000653903	0.00345921	0.00270504	3.8253e-05	0.000103974	1.49818e-08	0.000159137	0.00662476	0.00589525	0.00360872	0.00314972	0.0106154	0.0249585	0.012732	0.0114141	0.0173018	0.0124617	0.00523334	0.000134357	0.000235163	0.0022023	0.00074416	0.00399094	0.010578	0.0148169	0.0167829	0.00332444	0.00401141	0.0210703	0.0384827	0.0265046	0.016885	0.0149139	0.0163888	0.00696585
saline	103	r-square	0.015498	0.0162313	0.00554483	0.0213038	0.0172735	0.025653	0.0229975	0.0203687	0.00818265	0.00603241	0.00280326	0.00453284	0.0107807	0.000464319	0.00052167	0.00130157	0.000892359	0.000613574	0.00322835	0.00016221	0.000211923	0.00840796	0.0074515	9.67004e-07	0.0036988	8.07476e-06	0.000131355	0.00456386	0.008441	0.0068351	0.00669269	0.000549953	0.00590308	0.0140859	0.0227728	0.0129171	0.0132263	0.00508438	0.00185781	0.000880008	6.33224e-05	0.000648958	8.24595e-05	8.62241e-05	1.14396e-05	0.00051035	1.07554e-05
saline	104	r-square	0.000964282	0.00200598	9.78202e-06	4.97916e-05	0.000324703	0.000139468	0.00242569	0.000929168	0.00110326	0.000693847	2.68563e-06	3.74036e-05	0.000441682	0.00211543	0.00498198	0.0132895	0.00980628	0.00679703	0.00468791	0.0018718	0.000568341	0.000880715	3.42176e-06	0.0055089	3.56698e-05	0.00123942	0.000418486	0.000192613	0.0061534	0.00682665	0.0217141	0.0267692	0.0240175	0.0350751	0.0227124	0.00988518	0.00237418	0.000136511	0.0035785	0.00474548	0.00480316	0.0013067	0.0174735	0.0278861	0.020745	0.0240459	0.0102181
saline	105	r-square	0.00700405	0.00533802	0.00984511	0.0108277	0.0198033	0.00428039	0.00206633	0.00875746	0.00211371	0	0.000236105	0.000732615	0.000284332	7.52825e-05	0.000279696	0.00161555	0.00480164	4.40302e-05	0.00514089	0.000778689	1.35882e-05	0.000144415	0.000912651	7.4047e-05	0.00608742	0.00127851	0.00844398	0.00933375	0.0210483	0.0125802	0.00471266	0.00362649	0.00540917	0.00615045	0.000121059	0.00357551	0.00269985	0.00425665	0.00588719	0.00817669	0.0130664	0.0159137	0.0214051	0.0162806	0.0310216	0.0250952	0.0062706
saline	106	r-square	0.00670389	0.00602258	0.000329506	0.00785716	0.0139643	0.0173207	0.00118189	0.000197795	0.00162842	0.00934269	0.00448944	0.0105009	0.00623758	0.00767829	0.0587781	0.0700809	0.0762	0.0645648	0.0563403	0.0449872	0.0558638	0.0408779	0.0637843	0.0406811	0.0394177	0.0370755	0.0316558	0.0208371	0.0208371	0.00672686	0.00542332	0.0017882	0.000919452	4.27433e-06	0.000517373	0.00224123	0.000141293	0.00014652	0.0045904	0.00472772	0.00646019	0.00415959	0.00345098	0.00274096	2.39406e-05	0.00116498	0.000365952
saline	107	r-square	0.00428392	0.00115395	0.00108442	0.00301537	0.00307652	0.0235781	0.0249131	0.019599	0.0184978	0.0381357	0.0395186	0.049728	0.0177353	0.00824413	0.0125521	0.00435922	0.0014795	0.00447404	0.00210607	4.68516e-06	0.0016129	0.0101098	0.0070806	0.00273578	0.00342757	0.000971251	0.00292418	0.000280702	0.00501336	0.0123284	0.0228107	0.0252734	0.0328986	0.0354356	0.0447339	0.052537	0.0771813	0.019599	0.00779688	0.000344623	2.99355e-06	0.000960139	0.000381825	0.00388187	0.0111129	0.0150102	0.0156551
saline	108	r-square	0.00100692	0.00297323	0.0071613	0.00540864	0.0034447	0.0102023	0.00444239	0.00446878	0.0100954	0.00289103	0.00260723	0.000428698	4.33693e-06	0.000678516	0.00274491	0.0217772	0.0174656	0.0247439	0.0346068	0.0346471	0.039331	0.0478614	0.0382176	0.0274026	0.00411377	0.000669173	0.00453587	0.00235084	5.85355e-05	6.01882e-05	0.000690918	0.00231394	0.000117398	0.00123174	0.00357244	0.00242206	0.000802602	0.00164139	0.00319212	0.00683972	0.00856826	0.00728069	0.00751984	0.00399957	0.00444355	0.00879574	0.00722668
saline	109	r-square	2.05356e-06	0.000652994	0.00122239	2.79848e-05	0.0016531	0.00117116	0.0022147	0.000597334	0.00680719	0.00770538	0.0236263	0.0171567	0.014369	0.0101862	0.00516284	0.0119864	0.00908296	0.00635627	0.00448571	0.00740826	0.00261528	0.00114887	0.00457472	0.00506737	0.00116365	0.00225434	0.00342313	0.00966168	0.0209775	0.0144704	0.0275977	0.0283777	0.0129009	0.00286622	0.00605438	0.00548639	0.00734976	5.33296e-05	0.000685094	0.0010628	0.00674565	0.00269203	0.00076264	1.57972e-05	0.00291423	0.00456547	0.00647257
saline	110	r-square	0.00135887	0.00208359	2.50308e-06	1.02988e-06	6.33802e-05	8.23897e-05	0.00373954	0.00145828	0.000463224	1.8314e-05	0.000478652	0.000487984	8.82255e-05	0.00130802	0.0015489	4.51473e-06	0.00344229	0.00120294	0.000103868	4.52291e-07	0.000696304	0.00785636	0.00188784	0.000540127	0.00452909	0.00068252	0.00048838	0.00038909	0.00113284	0.00146182	1.81632e-06	0.000192264	0.000199275	0.00325341	0.00345662	0.00378304	0.00646342	0.00505159	0.00239805	0.00309558	0.00374707	0.00270181	0.00767403	0.00879392	0.00253983	2.10963e-05	0.000232927
saline	111	r-square	2.3225e-06	0.000455881	0.00113921	3.85524e-05	0.00040533	6.48827e-05	3.58406e-05	0.00445615	0.00244125	0.00714456	0.00654769	0.00225752	0.0141367	0.0117822	0.00694185	0.0018196	0.00246508	7.59961e-05	0.00124195	0.000188685	0.000451993	0.00151461	0.000898914	0.00246552	1.45528e-05	0.00203434	0.00913819	0.00973331	0.0128504	0.00929094	0.0117454	0.0114678	0.00549482	0.0153356	0.00443191	0.00018742	0.00458543	0.00637871	0.0191613	0.0163847	0.0338061	0.0326976	0.0234249	0.0265027	0.0196654	0.0132189	0.00356374
saline	112	r-square	0.0459351	0.0519461	0.0173328	0.0203727	0.026084	0.0380778	0.0197096	0.00085978	2.54003e-07	4.80341e-05	0.00243818	0.0031861	0.00660949	0.0149153	0.0051723	0.00170713	0.00166538	0.0050998	0.00732358	0.00324524	1.32985e-07	0.000677766	0.00190425	0.00263122	0.000677571	0.00507979	0.000441701	0.002645	7.11073e-08	0.0015913	0.00747242	0.00636698	0.00811265	0.00442628	0.00748975	0.0105633	0.0130957	0.014301	0.0121604	0.00799043	0.0072296	0.000191571	0.000179969	0.004697	0.014344	0.0222067	0.0101755
saline	113	r-square	0.00098065	0.000338826	3.37147e-06	0.00116839	0.00113019	0.000299846	0.00142058	2.10782e-05	0.000774045	0.00169469	0.00390199	0.000838	0.0040282	0.00411005	0.00654583	0.00138367	0.00340055	0.0101747	0.0135377	0.0107052	0.0066106	0.0168815	0.00332946	0.00635107	9.42743e-05	2.60327e-05	0.00167632	0.000108752	0.00332809	0.00711023	0.00465516	0.00845595	0.005462	0.0103655	0.0119992	0.0037235	0.00181949	0.0145384	0.00634062	0.00195744	0.001767	0.000360026	0.000574155	9.89414e-05	0.0108355	0.0117271	0.0289061
saline	114	r-square	4.15352e-05	0.00461485	0.00760418	0.00673435	0.00187005	0.00193336	0.000468789	0.000250868	0.00141746	0.00461374	0.00503357	0.000723592	0.0002364	0.00151557	8.48987e-05	2.06343e-05	0.000364066	0.000250331	0.00196376	8.57005e-05	0.000151958	0.000983239	0.00117763	0.000762781	1.94691e-06	0.000881449	0.000402632	1.09384e-06	1.37887e-05	1.20505e-05	0.00311476	0.0101091	0.00355379	0.00220276	0.00478755	0.00189057	0.00084585	0.00370249	0.00204284	0.00133014	8.95001e-05	8.21452e-06	0.00102652	0.000321135	0.000776354	0.00181162	0.0028573
saline	115	r-square	0.00382213	0.00319195	0.0013711	0.00141038	0.00773881	0.0144025	0.0122906	0.00567973	0.0056214	0.00727647	0.00319049	0.0188427	0.00848409	0.00305181	0.000662722	0.00301807	0.00069758	0.00154111	1.71986e-05	0.000509863	0.00372581	0.00722765	0.000275108	0.000351136	0.00193408	0.000156488	0.000117391	0.000628261	0.00493791	0.00227875	0.00194326	0.000518779	3.02295e-07	0.00295513	0.00392711	0.00229624	0.00240996	0.000557342	0.0025737	0.00383576	0.0137227	0.0156382	0.00965823	0.0199016	0.0421404	0.0262064	0.0235712
saline	116	r-square	0.000825197	0.0025588	8.36119e-05	0.000645886	0.00718425	0.000871577	0.00222412	0.00644939	0.00316331	0.00526943	0.00976741	0.00663505	0.0140125	0.0100048	0.000869048	0.0207149	0.00424185	0.00697157	0.00155579	0.00735668	0.00270407	0.00512659	0.00185938	0.00114637	0.00147868	0.000412252	0.00964083	0.0102882	0.0226485	0.0335871	0.0595927	0.0564263	0.0709738	0.0835896	0.0897202	0.072577	0.0592181	0.0548469	0.0231473	0.0109827	0.00218415	0.000675848	7.71192e-05	0.00092419	0.00465818	0.0189872	0.0173286
saline	117	r-square	0.00170454	0.00433407	0.00343837	0.000331629	0.00245328	0.00518743	0.000255025	0.00305386	0.000392603	0.0104005	0.00525316	0.0087325	0.00835356	0.0085	0.0154506	0.0105302	0.0021007	0.010682	0.00959254	0.00761888	0.009088	0.0261925	0.0227226	0.0132388	0.00798962	0.00118938	0.00680537	0.00636563	0.000821889	0.00191374	0.0032875	8.72427e-05	4.74315e-06	0.00559295	6.52168e-06	0.000353469	0.00146346	0.00285284	0.000198326	0.00207543	0.00135014	0.00495022	0.00793885	0.00742344	0.000254813	0.00164038	0.00422912
saline	118	r-square	0.0145539	0.010201	0.00818253	0.00308226	0.00322905	0.0095005	0.00502468	0.000916577	0.000283261	0.000687494	0.000286181	0.00188206	0.000300817	0.000540654	0.0028733	0.0051007	0.0120998	0.00966798	0.0197245	0.0162126	0.0192368	0.0050155	0.00635681	0.00444883	0.00564611	0.00413614	0.0096167	0.0118463	0.0110051	0.0148525	0.00289878	0.00534485	0.00393562	0.000651296	0.000149667	0.00135264	0.000121322	0.00402161	0.00819532	0.0213235	0.0178699	0.0344345	0.0407515	0.027719	0.0302413	0.0269935	0.0453994
saline	119	r-square	0.000929701	0.0072492	0.012813	0.0232207	0.0141516	0.00960806	0.00561188	0.00483832	0.00561822	0.000202522	0.000486593	0.0107096	0.023558	0.032239	0.0134281	0.0180677	0.0063066	0.00811073	0.0126834	0.0064929	0.000127812	0.000413118	0.00665776	0.00402789	0.000472965	0.000649785	0.000287151	7.18781e-05	0.000792948	0.00307207	0.00238364	0.00118698	0.00242315	0.00413926	0.00386967	0.0126622	0.0115958	0.00637387	0.000435897	0.00109227	0.00291015	0.00152405	0.00321792	0.000909707	0.000684479	0.000268027	0.00130348
saline	120	r-square	0.000958195	0.000673454	0.000604929	0.00217337	0.00414486	0.0130154	0.0105455	0.00736907	0.000717048	0.00703582	0.00139734	0.00504931	0.00772167	0.00172434	0.0071078	0.0179888	0.00859482	0.00984457	0.00889037	0.00498639	0.00983774	0.0101112	0.00370787	0.00127657	0.00214872	0.0123862	0.0109701	0.00228497	0.000377323	0.000338058	0.000721452	0.00151023	0.00470874	0.0028726	0.000256789	0.0112805	0.0017894	0.00328607	0.000410725	0.00254231	0.00805509	0.01508	0.0141427	0.0141114	0.00012947	0.000240843	0.00864948
saline	121	r-square	0.000114772	0.00193023	0.011841	0.00794519	0.00506121	0.00308998	0.000359293	0.00103192	0.0215095	0.00969959	0.00599807	0.00577625	0.000274283	8.21523e-05	0.00178615	0.0026999	0.000111434	0.000750609	0.0012318	1.26286e-05	1.59419e-05	0.000344163	0.00298206	5.02264e-05	0.0023209	0.00122813	3.19978e-05	1.78769e-05	0.000507123	2.07689e-05	9.17671e-05	0.000231404	0.00371498	2.11936e-06	0.00246447	0.000293973	0.00045048	9.06547e-05	0.00545267	0.0130785	0.0019486	0.00169349	0	6.61993e-05	0.000398276	0.000119687	1.24402e-08
saline	122	r-square	0.000930416	0.00141162	0.000200772	0.001391	0.0020893	0.00512858	0.0159656	0.0251966	0.0189421	0.0188365	0.0169058	0.0146948	0.0198864	0.00881111	0.0100192	0.00503612	0.00526423	0.00876358	0.0157607	0.0111445	0.0161198	0.0158682	0.0169972	0.0127622	0.00493759	0.00669927	0.004418	3.03466e-05	0.000848512	0.00266317	0.00350271	0.00193054	0.0114164	0.00545068	0.00177269	0.00127143	0.000147803	9.28497e-05	2.21443e-05	3.45593e-06	0.000420424	0.00192656	7.50626e-06	1.30503e-05	2.44625e-05	0.00023549	0.000193347
saline	123	r-square	0.000370155	0.000176381	0.00119231	0.000555362	0.00305021	0.0084953	0.00611347	0.00448948	0.01756	0.0167094	0.0263355	0.0298251	0.038329	0.0348115	0.0249924	0.00829285	0.00605973	0.000239016	0.00299221	0.000327328	0.00498418	0.00135669	6.80335e-05	0.000422521	0.000637149	0.00424495	0.00361728	0.00274539	0.000585485	0.00183285	0.0168113	0.00351014	0.000979138	0.00288327	0.00117496	0.000124605	0.000129792	0.000357897	8.93405e-05	0.000100585	0.00220604	0.00271047	0.00262726	0.000309428	0.000166553	0.00289931	0.00215112
saline	124	r-square	0.00164429	0.000902484	0.000877374	0.00312518	0.00268905	0.001911	0.000802394	0.00010352	5.22855e-06	0.00348211	0.00652716	0.0145141	0.0417657	0.0277498	0.0313764	0.00646124	0.0129102	0.0108886	0.007626	0.0148826	0.0164716	0.0140159	0.0186281	0.024631	0.0208747	0.0703707	0.0318436	0.0227368	0.0237346	0.00518739	0.00119612	5.38466e-05	0.00133396	0.0182847	0.03732	0.0297769	0.0280719	0.042418	0.0532088	0.0386907	0.0428011	0.00995924	0.0168271	0.000273148	6.8861e-05	0.00446954	0.000281252
saline	125	r-square	0.00440707	0.000486829	0.00779631	0.00392728	0.00427871	0.0227556	0.00874528	0.0379597	0.0398669	0.0237727	0.0114736	0.0128691	0.00448282	0.00681376	0.00107647	3.71001e-06	5.60821e-05	0.00155527	0.00223669	0.0125902	0.0136119	0.0299462	0.0329709	0.0417511	0.0269949	0.057637	0.0553636	0.0465694	0.0730969	0.0536584	0.0510191	0.049636	0.033652	0.011231	0.00506459	0.00417941	0.00319819	0.00547913	0.000122711	0.00103498	0.00963745	0.00699977	0.00608037	1.47551e-05	3.4073e-05	0.000146665	0.000794649
saline	126	r-square	4.54461e-06	0.00216753	0.00367288	0.00218533	0.000436427	0.000946382	0.0203395	0.0092807	0.0127666	0.0168041	0.0223103	0.0135016	0.0205539	0.0337966	0.0323252	0.0272775	0.0113833	0.00977757	0.0194715	0.0164309	0.0183202	0.0156396	0.00964696	0.00872562	0.0133936	0.0029	0.00316002	0.00414173	0.00769524	0.00944603	0.00893939	0.00299351	0.00132989	0.00401528	0.00434439	0.00597229	0.00658164	0.0165313	0.0155447	0.0308477	0.0335488	0.024654	0.0299428	0.00073176	0.00275087	0.00379147	0.00035519
saline	127	r-square	0.000112441	0.000538313	0.0006801	0.000337001	0.000833224	1.43256e-05	0.000174799	0.000239998	0.000307083	0.000290908	0.00430055	0.0112234	0.0121272	0.0136978	0.0164308	0.00982519	0.00657959	0.00981222	0.00680921	0.00472275	0.00715465	0.00625153	0.00389867	0.00308813	0.00084715	0.00134223	0.0018018	0.000223437	0.00020333	0.0015939	0.000195682	0.000746288	0.00161649	0.000704906	0.00204842	0.0038773	0.00313256	0.00314627	0.00392422	0.00015953	0.00168454	1.32178e-05	0.000368831	0.000503569	0.000105695	2.53929e-05	0.000425161
saline	128	r-square	0.0315943	0.0313352	0.0279932	0.0186012	0.021718	0.0152561	0.0122757	0.0182608	0.0138678	0.0143545	0.00730554	0.00444592	0.00943084	0.00331119	0.00316845	0.00732962	0.00644405	0.00359513	0.00277358	0.000312638	5.34836e-05	0.000756938	0.000847409	0.000704489	1.90666e-05	1.21998e-05	2.20191e-05	0.00017445	9.06068e-05	0.00133494	0.000936978	0.000337472	0.0014819	0.00455809	0.0020761	0.000237187	0.0016308	0.00376545	0.00259961	0.00447363	0.00381138	0.0013115	0.000408164	0.000272013	0.00281041	0.00727218	0.00110257
saline	129	r-square	0.0116856	0.013594	0.0108754	0.015971	0.0021509	0.023583	0.0282161	0.0275646	0.0124492	0.00825642	0.0117984	0.0109596	0.0113999	0.00472999	0.00501161	0.000910648	0.00289715	0.0173435	0.0234941	0.0344793	0.043413	0.0304364	0.0258515	0.0651607	0.0965755	0.0978635	0.0912588	0.0493022	0.0422969	0.0349793	0.0358118	0.0178112	0.0284036	0.00494431	8.01945e-07	0.00132657	0.00635132	0.00273304	0.00187371	0.00447664	0.00588534	0.000230816	0.00021451	0.00155774	0.00106573	0.0013249	0.0164551
saline	130	r-square	7.92589e-07	0.000491106	0.000984403	0.00470736	0.00387767	0.000524327	0.000111872	0.000476362	0.00445088	0.00181546	0.0034616	0.0122788	0.0210137	0.0115129	0.018133	0.0191935	0.0194295	0.015219	0.0195181	0.0318253	0.034666	0.0186367	0.00499572	0.0265874	0.0583273	0.0464548	0.0369175	0.0398458	0.0147064	0.0133064	0.0164226	0.0180855	0.0312205	0.00323164	0.00191118	0.00127851	0.00113404	0.00470282	0.00103281	0.000641524	0.00758863	0.0121761	0.0103501	0.0034142	0.00429267	0.0045298	0.00375217
saline	131	r-square	0.00703232	0.00120204	0.000523106	0.00207327	0.000101422	0.00123259	0.000425165	0.00108132	0.00110496	0.00590761	0.00379357	0.000217992	6.21239e-06	7.21351e-05	0.00301926	0.00121697	0.000141301	0.00074746	0.000191577	0.00023258	4.59107e-06	0.00293971	0.00785066	0.0205846	0.0255483	0.0192329	0.0175925	0.00237512	0.00234767	0.00959296	0.0120225	0.0160268	0.00735861	0.00205587	0.00227159	0.000483385	1.28891e-06	0.000306329	0.00046264	0.00298931	0.00275398	0.00805457	0.0039452	0.000253936	0.00376223	0.00121909	0.0107444
saline	132	r-square	0.00147796	0.00393584	0.00106795	0.00118988	1.27132e-05	0.000177715	0.00233998	0.000289702	0.000293207	0.000474612	0.000374868	0.00676399	0.0050568	0.0116016	0.00714455	0.00497918	0.00126416	0.000608318	0.00150424	0.0021143	0.000924774	0.00104236	0.00215552	0.00250594	0.00028122	0.00539913	0.00288535	0.00163938	0.00148779	0.00319433	0.00410473	0.00525664	0.00606869	0.0115854	0.00835444	0.00799581	0.00712464	0.00660787	0.000383321	0.00932294	0.00986134	0.0137668	0.0188885	0.0146927	0.00824852	0.00576872	0.00842878
saline	133	r-square	0.00407103	0.0012858	0.00368677	0.00879746	0.00478521	0.00189071	0.00195943	0.00423003	0.00493545	0.00365704	0.0092299	0.00339455	0.00179325	0.00193665	0.00750905	0.001211	0.00218785	0.000335473	0.00099503	0.00671898	0.0122509	0.0166607	0.0162712	0.0148122	0.0250524	0.0111692	0.00039975	0.00262076	0.000750298	0.00492887	0.00458847	0.00114682	6.16416e-07	0.000299008	0.00176016	0.00265489	0.000288013	0.000427188	0.00384053	0.00747542	0.00873882	0.0132468	0.021465	0.0240999	0.0267573	0.0218431	0.0387319
saline	134	r-square	0.0009235	0.00297217	0.00744583	0.00143409	1.98521e-07	2.86738e-05	0.000175292	0.000755745	0.00124191	0.00264732	0.000303674	0.000119562	0.00248063	0.0132908	0.0168918	0.0108131	0.00830564	0.00780044	0.00122809	0.00557999	0.00299833	0.00235053	0.000128434	0.00506893	0.013239	0.012215	0.00240798	0.00202681	0.000250295	0.00207921	0.00234455	0.00243746	0.0011341	0.0084856	0.0163897	0.0209511	0.0148675	0.0148297	0.00926775	0.00634433	0.0122572	0.0227224	0.00763506	0.0014129	0.000799027	6.05908e-07	0.000596334
saline	135	r-square	0.00859786	0.00875005	0.0311681	0.0273113	0.0345717	0.0462117	0.0448881	0.035258	0.0277782	0.0100384	0.0136481	0.0155444	0.0196114	0.0264721	0.0270584	0.0175806	0.00925889	0.0134121	0.00363824	1.61158e-05	0.000119546	0.00014854	0.000109432	1.05857e-05	0.00209635	0.00369594	0.00169851	0.000634284	0.00410076	0.0221417	0.0185863	0.0145244	0.0241323	0.00660336	0.00673793	0.00399772	0.000546376	0.0027217	4.33018e-05	0.00103808	0.00225581	0.00467136	0.00199077	0.00482061	0.00246314	0.00765706	0.0184444
saline	136	r-square	0.00417424	0.00825172	0.0171261	0.0181221	0.00910921	0.0150082	0.00825458	0.00698071	0.00367247	0.00203128	0.00369715	0.000855682	0.000948104	0.0039281	0.00518656	0.00337583	0.00172134	0.000352309	0.0029447	0.00563321	0.00606284	0.0120751	0.0168775	0.0215767	0.0209323	0.0348699	0.0200457	0.0234231	0.0136487	0.0187882	0.0243548	0.0116808	0.00890369	0.0139173	0.0205278	0.0193736	0.0431567	0.0428922	0.0157202	0.0118264	0.00839432	0.00538537	0.0019587	0.000556337	0.000264756	0.00394561	0.0127021
[truncated: 224 more columns]

## Sheet: 6B
Condition	pal_group	tbin	bin_window	diff_dist
LiCl	Similar	84	Early	-0.453942
LiCl	Similar	84	Early	1.47289
LiCl	Similar	84	Early	1.53353
LiCl	Similar	84	Early	0.520674
LiCl	Similar	84	Early	-0.671233
LiCl	Similar	84	Early	1.64557
LiCl	Similar	84	Early	1.32733
LiCl	Similar	84	Early	-2.43103
LiCl	Similar	84	Early	3.27284
LiCl	Similar	84	Early	1.98543
LiCl	Similar	84	Early	0.80678
LiCl	Similar	84	Early	1.49919
LiCl	Similar	84	Early	-1.06573
LiCl	Similar	84	Early	-1.26192
LiCl	Similar	84	Early	-1.36804
LiCl	Similar	84	Early	-0.104041
LiCl	Similar	84	Early	0.392682
LiCl	Similar	84	Early	-2.89453
LiCl	Similar	84	Early	0.533024
LiCl	Similar	84	Early	-0.175484
LiCl	Similar	84	Early	-0.491237
LiCl	Similar	84	Early	-0.345068
LiCl	Similar	84	Early	2.92323
LiCl	Similar	84	Early	-0.162383
LiCl	Similar	84	Early	1.93912
LiCl	Similar	84	Early	-0.101641
LiCl	Similar	84	Early	0.89954
LiCl	Similar	84	Early	0.537421
LiCl	Similar	84	Early	0.851747
LiCl	Similar	84	Early	0.134781
LiCl	Similar	84	Early	1.89436
LiCl	Similar	85	Early	0.356525
LiCl	Similar	85	Early	-3.7431
LiCl	Similar	85	Early	0.637071
LiCl	Similar	85	Early	-0.24736
LiCl	Similar	85	Early	2.20933
LiCl	Similar	85	Early	-0.397907
LiCl	Similar	85	Early	0.95891
LiCl	Similar	85	Early	-2.40724
LiCl	Similar	85	Early	-3.64461
LiCl	Similar	85	Early	-0.811206
LiCl	Similar	85	Early	-2.96863
LiCl	Similar	85	Early	-3.62885
LiCl	Similar	85	Early	0.692864
LiCl	Similar	85	Early	2.85711
LiCl	Similar	85	Early	1.88114
LiCl	Similar	85	Early	-3.80429
LiCl	Similar	85	Early	-0.00161139
LiCl	Similar	85	Early	2.83204
LiCl	Similar	85	Early	1.04174
LiCl	Similar	85	Early	0.842121
LiCl	Similar	85	Early	-0.287988
LiCl	Similar	85	Early	-3.71507
LiCl	Similar	85	Early	-3.23837
LiCl	Similar	85	Early	0.412824
LiCl	Similar	85	Early	1.45529
LiCl	Similar	85	Early	-1.44334
LiCl	Similar	85	Early	-3.30063
LiCl	Similar	85	Early	-2.86634
LiCl	Similar	85	Early	0.998474
LiCl	Similar	85	Early	1.20286
LiCl	Similar	85	Early	-0.451035
LiCl	Similar	85	Early	0.59805
LiCl	Similar	85	Early	0.410521
LiCl	Similar	85	Early	-1.79417
LiCl	Similar	85	Early	-0.725671
LiCl	Similar	85	Early	2.33377
LiCl	Similar	85	Early	0.555325
LiCl	Similar	85	Early	2.08999
LiCl	Similar	85	Early	-3.59708
LiCl	Similar	86	Early	2.12382
LiCl	Similar	86	Early	-1.31551
LiCl	Similar	86	Early	0.262592
LiCl	Similar	86	Early	-2.93575
LiCl	Similar	86	Early	2.09787
LiCl	Similar	86	Early	-1.12697
LiCl	Similar	86	Early	-0.335169
LiCl	Similar	86	Early	0.55482
LiCl	Similar	86	Early	1.14143
LiCl	Similar	86	Early	0.30199
LiCl	Similar	86	Early	2.69668
LiCl	Similar	86	Early	-0.0409695
LiCl	Similar	86	Early	1.74876
LiCl	Similar	86	Early	-0.623522
LiCl	Similar	86	Early	-0.114205
LiCl	Similar	86	Early	2.36568
LiCl	Similar	86	Early	1.96044
LiCl	Similar	86	Early	-0.0616225
LiCl	Similar	86	Early	2.46595
LiCl	Similar	86	Early	-0.612757
LiCl	Similar	86	Early	0.367361
LiCl	Similar	86	Early	0.692264
LiCl	Similar	86	Early	-1.71949
LiCl	Similar	86	Early	0.829271
LiCl	Similar	86	Early	0.112279
LiCl	Similar	86	Early	-0.453987
LiCl	Similar	86	Early	0.372908
LiCl	Similar	86	Early	0.938161
LiCl	Similar	87	Early	-0.904783
LiCl	Similar	87	Early	-0.74671
LiCl	Similar	87	Early	1.51827
LiCl	Similar	87	Early	-1.20017
LiCl	Similar	87	Early	-2.21668
LiCl	Similar	87	Early	0.118352
LiCl	Similar	87	Early	-0.0640911
LiCl	Similar	87	Early	-0.178514
LiCl	Similar	87	Early	0.321206
LiCl	Similar	87	Early	-0.254396
LiCl	Similar	87	Early	-0.90606
LiCl	Similar	87	Early	3.76428
LiCl	Similar	87	Early	0.777338
LiCl	Similar	87	Early	1.58131
LiCl	Similar	87	Early	1.28581
LiCl	Similar	87	Early	-1.70007
LiCl	Similar	87	Early	-0.409203
LiCl	Similar	87	Early	-2.7015
LiCl	Similar	87	Early	0.263313
LiCl	Similar	87	Early	-0.323064
LiCl	Similar	87	Early	1.51135
LiCl	Similar	87	Early	2.45946
LiCl	Similar	87	Early	-3.20688
LiCl	Similar	87	Early	0.435939
LiCl	Similar	87	Early	-1.91892
LiCl	Similar	87	Early	-2.47003
LiCl	Similar	87	Early	-1.39141
LiCl	Similar	87	Early	-0.0571467
LiCl	Similar	87	Early	-2.01011
LiCl	Similar	87	Early	-0.178514
LiCl	Similar	87	Early	0.997874
LiCl	Similar	87	Early	-1.19019
LiCl	Similar	87	Early	-1.34086
LiCl	Similar	87	Early	0.694975
LiCl	Similar	87	Early	0.882193
LiCl	Similar	88	Early	1.30685
LiCl	Similar	88	Early	0.0896606
LiCl	Similar	88	Early	0.101817
LiCl	Similar	88	Early	-1.48108
LiCl	Similar	88	Early	0.267293
LiCl	Similar	88	Early	-1.59155
LiCl	Similar	88	Early	-0.490978
LiCl	Similar	88	Early	2.14962
LiCl	Similar	88	Early	-0.178256
LiCl	Similar	88	Early	1.93222
LiCl	Similar	88	Early	1.67811
LiCl	Similar	88	Early	0.481021
LiCl	Similar	88	Early	0.400931
LiCl	Similar	88	Early	1.93337
LiCl	Similar	88	Early	-1.31651
LiCl	Similar	88	Early	0.682161
LiCl	Similar	88	Early	0.981109
LiCl	Similar	88	Early	-0.122045
LiCl	Similar	88	Early	0.0543446
LiCl	Similar	88	Early	-0.028331
LiCl	Similar	88	Early	-0.271081
LiCl	Similar	88	Early	-0.036877
LiCl	Similar	88	Early	2.65184
LiCl	Similar	88	Early	-2.38669
LiCl	Similar	88	Early	1.36271
LiCl	Similar	88	Early	0.230214
LiCl	Similar	88	Early	3.24043
LiCl	Similar	88	Early	-1.11348
LiCl	Similar	89	Early	0.127732
LiCl	Similar	89	Early	0.0794211
LiCl	Similar	89	Early	1.26227
LiCl	Similar	89	Early	0.357924
LiCl	Similar	89	Early	0.81263
LiCl	Similar	89	Early	0.317354
LiCl	Similar	89	Early	0.271744
LiCl	Similar	89	Early	-0.805914
LiCl	Similar	89	Early	0.248456
LiCl	Similar	89	Early	-0.245513
LiCl	Similar	89	Early	1.63263
LiCl	Similar	89	Early	-0.0915312
LiCl	Similar	89	Early	-0.227215
LiCl	Similar	89	Early	-0.721031
LiCl	Similar	89	Early	0.655914
LiCl	Similar	89	Early	-0.109459
LiCl	Similar	89	Early	-2.06812
LiCl	Similar	89	Early	-0.255491
LiCl	Similar	89	Early	-1.65528
LiCl	Similar	89	Early	-0.411738
LiCl	Similar	89	Early	-0.102645
LiCl	Similar	89	Early	0.364731
LiCl	Similar	89	Early	-1.14719
LiCl	Similar	89	Early	-0.963959
LiCl	Similar	89	Early	0.835451
LiCl	Similar	89	Early	-0.35219
LiCl	Similar	89	Early	2.994
LiCl	Similar	89	Early	-0.0449234
LiCl	Similar	89	Early	-1.06093
LiCl	Similar	89	Early	-1.91092
LiCl	Similar	89	Early	0.256446
LiCl	Similar	89	Early	-0.873198
LiCl	Similar	89	Early	0.226584
LiCl	Similar	89	Early	0.0273
LiCl	Similar	90	Early	-1.61123
LiCl	Similar	90	Early	3.24911
LiCl	Similar	90	Early	-0.144853
LiCl	Similar	90	Early	-0.530068
LiCl	Similar	90	Early	0.503489
LiCl	Similar	90	Early	1.72198
LiCl	Similar	90	Early	2.68241
LiCl	Similar	90	Early	0.759701
LiCl	Similar	90	Early	0.381273
LiCl	Similar	90	Early	0.82877
LiCl	Similar	90	Early	1.36225
LiCl	Similar	90	Early	2.15541
LiCl	Similar	90	Early	1.00914
LiCl	Similar	90	Early	-0.163343
LiCl	Similar	90	Early	0.710401
LiCl	Similar	90	Early	-0.298947
LiCl	Similar	90	Early	-0.393475
LiCl	Similar	90	Early	-1.49785
LiCl	Similar	90	Early	-0.43335
LiCl	Similar	90	Early	-1.75987
LiCl	Similar	90	Early	-0.110328
LiCl	Similar	90	Early	1.47805
LiCl	Similar	90	Early	2.32116
LiCl	Similar	90	Early	-0.366378
LiCl	Similar	90	Early	-0.475603
LiCl	Similar	90	Early	-1.8337
LiCl	Similar	90	Early	0.938991
LiCl	Similar	90	Early	-0.639608
LiCl	Similar	90	Early	0.465607
LiCl	Similar	90	Early	-1.75987
LiCl	Similar	90	Early	2.38222
LiCl	Similar	90	Early	0.998252
LiCl	Similar	90	Early	-0.474696
LiCl	Similar	90	Early	0.2345
LiCl	Similar	90	Early	0.781166
LiCl	Similar	91	Early	2.68662
LiCl	Similar	91	Early	-1.28318
LiCl	Similar	91	Early	-0.0390918
LiCl	Similar	91	Early	-0.18352
LiCl	Similar	91	Early	-0.906503
LiCl	Similar	91	Early	-1.60864
LiCl	Similar	91	Early	1.63499
LiCl	Similar	91	Early	2.26829
LiCl	Similar	91	Early	-1.28566
LiCl	Similar	91	Early	0.629005
LiCl	Similar	91	Early	-1.25907
LiCl	Similar	91	Early	-3.16834
LiCl	Similar	91	Early	0.072464
LiCl	Similar	91	Early	0.483973
LiCl	Similar	91	Early	0.27414
LiCl	Similar	91	Early	-0.204409
LiCl	Similar	91	Early	-0.088144
LiCl	Similar	91	Early	-0.138628
LiCl	Similar	91	Early	-2.5329
LiCl	Similar	91	Early	-0.0272014
LiCl	Similar	91	Early	-0.524874
LiCl	Similar	91	Early	-0.234872
LiCl	Similar	91	Early	0.353399
LiCl	Similar	91	Early	0.0240823
LiCl	Similar	91	Early	0.57202
LiCl	Similar	91	Early	-1.7582
LiCl	Similar	91	Early	-1.56336
LiCl	Similar	91	Early	-0.350025
LiCl	Similar	91	Early	2.68425
LiCl	Similar	92	Early	0.163139
LiCl	Similar	92	Early	1.29087
LiCl	Similar	92	Early	-1.8725
LiCl	Similar	92	Early	0.651804
LiCl	Similar	92	Early	-1.23833
LiCl	Similar	92	Early	-1.46819
LiCl	Similar	92	Early	-2.29258
LiCl	Similar	92	Early	0.161918
LiCl	Similar	92	Early	0.482114
LiCl	Similar	92	Early	0.291142
LiCl	Similar	92	Early	-0.391725
LiCl	Similar	92	Early	-3.04254
LiCl	Similar	92	Early	0.687456
LiCl	Similar	92	Early	-1.38338
LiCl	Similar	92	Early	0.321903
LiCl	Similar	92	Early	0.296272
LiCl	Similar	92	Early	-1.45222
LiCl	Similar	92	Early	0.66187
LiCl	Similar	92	Early	1.99235
LiCl	Similar	92	Early	0.83869
LiCl	Similar	92	Early	2.74432
LiCl	Similar	92	Early	0.68994
LiCl	Similar	92	Early	0.153671
LiCl	Similar	93	Early	3.41868
LiCl	Similar	93	Early	0.184721
LiCl	Similar	93	Early	0.0818549
LiCl	Similar	93	Early	1.34224
LiCl	Similar	93	Early	-0.416833
LiCl	Similar	93	Early	-0.912415
LiCl	Similar	93	Early	-2.54535
LiCl	Similar	93	Early	-0.387863
LiCl	Similar	93	Early	0.514956
LiCl	Similar	93	Early	2.64437
LiCl	Similar	93	Early	0.409108
LiCl	Similar	93	Early	0.413579
LiCl	Similar	93	Early	2.25638
LiCl	Similar	93	Early	3.02111
LiCl	Similar	93	Early	-0.0423058
LiCl	Similar	93	Early	1.92725
LiCl	Similar	93	Early	-0.348695
LiCl	Similar	93	Early	-0.0465854
LiCl	Similar	93	Early	-2.82812
LiCl	Similar	93	Early	-1.50905
LiCl	Similar	93	Early	0.196124
LiCl	Similar	93	Early	0.0961052
LiCl	Similar	93	Early	0.32409
LiCl	Similar	93	Early	1.73334
LiCl	Similar	93	Early	2.48372
LiCl	Similar	93	Early	3.16105
LiCl	Similar	94	Early	-0.538912
LiCl	Similar	94	Early	-1.41352
LiCl	Similar	94	Early	-0.0924435
LiCl	Similar	94	Early	0.132936
LiCl	Similar	94	Early	0.703389
LiCl	Similar	94	Early	0.947763
LiCl	Similar	94	Early	-2.28637
LiCl	Similar	94	Early	1.03411
LiCl	Similar	94	Early	1.99926
LiCl	Similar	94	Early	-0.315965
LiCl	Similar	94	Early	0.194688
LiCl	Similar	94	Early	0.182629
LiCl	Similar	94	Early	0.705841
LiCl	Similar	94	Early	-1.35186
LiCl	Similar	94	Early	3.21423
LiCl	Similar	94	Early	0.998845
LiCl	Similar	94	Early	-0.769648
LiCl	Similar	94	Early	1.72062
LiCl	Similar	94	Early	-1.80867
LiCl	Similar	94	Early	0.565041
LiCl	Similar	94	Early	-0.613311
LiCl	Similar	94	Early	0.494604
LiCl	Similar	94	Early	0.131627
LiCl	Similar	94	Early	0.241371
LiCl	Similar	94	Early	-1.88722
LiCl	Similar	94	Early	0.457986
LiCl	Similar	94	Early	2.28065
LiCl	Similar	94	Early	2.59724
LiCl	Similar	94	Early	2.86294
LiCl	Similar	94	Early	0.202473
LiCl	Similar	94	Early	-0.0469846
LiCl	Similar	94	Early	1.01341
LiCl	Similar	94	Early	-0.504898
LiCl	Similar	94	Early	0.287339
LiCl	Similar	94	Early	2.6537
LiCl	Similar	94	Early	1.19672
LiCl	Similar	94	Early	0.190962
LiCl	Similar	95	Early	0.750275
LiCl	Similar	95	Early	-0.288463
LiCl	Similar	95	Early	0.267428
LiCl	Similar	95	Early	-1.73146
LiCl	Similar	95	Early	2.01374
LiCl	Similar	95	Early	-0.00354602
LiCl	Similar	95	Early	2.30706
LiCl	Similar	95	Early	0.163267
LiCl	Similar	95	Early	-1.49799
LiCl	Similar	95	Early	1.93515
LiCl	Similar	95	Early	0.44565
LiCl	Similar	95	Early	3.06224
LiCl	Similar	95	Early	-0.665305
LiCl	Similar	95	Early	-1.89109
LiCl	Similar	95	Early	-2.04112
LiCl	Similar	95	Early	0.930045
LiCl	Similar	95	Early	0.303292
LiCl	Similar	95	Early	0.855058
LiCl	Similar	95	Early	0.140187
LiCl	Similar	95	Early	-1.98664
LiCl	Similar	95	Early	2.44075
LiCl	Similar	95	Early	1.10436
LiCl	Similar	95	Early	0.713518
LiCl	Similar	95	Early	0.0246823
LiCl	Similar	95	Early	-1.44255
LiCl	Similar	95	Early	1.09489
LiCl	Similar	95	Early	0.872579
LiCl	Similar	95	Early	0.554689
LiCl	Similar	95	Early	0.647769
LiCl	Similar	95	Early	0.0600648
LiCl	Similar	95	Early	-1.82787
LiCl	Similar	95	Early	0.407431
LiCl	Similar	95	Early	0.193051
LiCl	Similar	96	Early	0.761053
LiCl	Similar	96	Early	2.56266
LiCl	Similar	96	Early	0.696583
LiCl	Similar	96	Early	1.53076
LiCl	Similar	96	Early	0.395266
LiCl	Similar	96	Early	-0.404944
LiCl	Similar	96	Early	2.20294
LiCl	Similar	96	Early	-0.650083
LiCl	Similar	96	Early	0.0140053
LiCl	Similar	96	Early	0.0741417
LiCl	Similar	96	Early	-0.222363
LiCl	Similar	96	Early	0.999972
LiCl	Similar	96	Early	-0.449117
LiCl	Similar	96	Early	0.232254
LiCl	Similar	96	Early	0.113464
LiCl	Similar	96	Early	1.97526
LiCl	Similar	96	Early	-0.961178
LiCl	Similar	96	Early	0.0272627
LiCl	Similar	96	Early	-0.223507
LiCl	Similar	96	Early	0.289191
LiCl	Similar	96	Early	3.16035
LiCl	Similar	96	Early	0.436102
LiCl	Similar	96	Early	1.14566
LiCl	Similar	96	Early	0.809191
LiCl	Similar	96	Early	0.884941
LiCl	Similar	96	Early	0.08836
LiCl	Similar	96	Early	2.09095
LiCl	Similar	96	Early	-1.72874
LiCl	Similar	97	Early	0.503052
LiCl	Similar	97	Early	2.10113
LiCl	Similar	97	Early	1.99057
LiCl	Similar	97	Early	-0.111194
LiCl	Similar	97	Early	0.0721258
LiCl	Similar	97	Early	1.84186
LiCl	Similar	97	Early	-0.0646049
LiCl	Similar	97	Early	2.75018
LiCl	Similar	97	Early	-0.278738
LiCl	Similar	97	Early	-1.93808
LiCl	Similar	97	Early	-1.82568
LiCl	Similar	97	Early	1.00528
LiCl	Similar	97	Early	0.027539
LiCl	Similar	97	Early	0.0150216
LiCl	Similar	97	Early	2.24494
LiCl	Similar	97	Early	-2.02724
LiCl	Similar	97	Early	1.97008
LiCl	Similar	97	Early	2.6848
LiCl	Similar	97	Early	3.26214
LiCl	Similar	97	Early	-0.0595383
LiCl	Similar	97	Early	-1.88799
LiCl	Similar	97	Early	-1.17136
LiCl	Similar	97	Early	0.527801
LiCl	Similar	97	Early	0.124074
LiCl	Similar	97	Early	0.112589
LiCl	Similar	97	Early	-0.8304
LiCl	Similar	97	Early	0.283173
LiCl	Similar	97	Early	-0.171134
LiCl	Similar	97	Early	0.12059
LiCl	Similar	97	Early	-0.224043
LiCl	Similar	97	Early	0.232875
LiCl	Similar	97	Early	-0.866508
LiCl	Similar	97	Early	0.444015
LiCl	Similar	97	Early	0.687673
LiCl	Similar	97	Early	-2.05761
LiCl	Similar	98	Early	-0.989036
LiCl	Similar	98	Early	-1.65183
LiCl	Similar	98	Early	-1.64959
LiCl	Similar	98	Early	0.450588
LiCl	Similar	98	Early	0.104257
LiCl	Similar	98	Early	-0.166913
LiCl	Similar	98	Early	-1.59003
LiCl	Similar	98	Early	2.08327
LiCl	Similar	98	Early	0.0720632
LiCl	Similar	98	Early	0.0176123
LiCl	Similar	98	Early	1.16214
LiCl	Similar	98	Early	0.730747
LiCl	Similar	98	Early	0.425798
LiCl	Similar	98	Early	0.615179
LiCl	Similar	98	Early	0.526903
LiCl	Similar	98	Early	0.206435
LiCl	Similar	98	Early	-1.0808
LiCl	Similar	98	Early	-0.409043
LiCl	Similar	98	Early	-0.0436929
LiCl	Similar	98	Early	-0.467726
LiCl	Similar	98	Early	1.16735
LiCl	Similar	98	Early	0.117478
LiCl	Similar	98	Early	-2.10623
LiCl	Similar	98	Early	0.214304
LiCl	Similar	98	Early	-0.64039
LiCl	Similar	98	Early	-0.169803
LiCl	Similar	98	Early	0.24434
LiCl	Similar	99	Early	-0.205108
LiCl	Similar	99	Early	-2.08606
LiCl	Similar	99	Early	1.66211
LiCl	Similar	99	Early	0.655669
LiCl	Similar	99	Early	-0.253658
LiCl	Similar	99	Early	-1.28555
LiCl	Similar	99	Early	1.78393
LiCl	Similar	99	Early	1.48951
LiCl	Similar	99	Early	1.43438
LiCl	Similar	99	Early	-0.651592
LiCl	Similar	99	Early	-0.340617
LiCl	Similar	99	Early	-0.795534
LiCl	Similar	99	Early	0.239569
LiCl	Similar	99	Early	0.887415
LiCl	Similar	99	Early	-0.58785
LiCl	Similar	99	Early	1.38183
LiCl	Similar	99	Early	0.107739
LiCl	Similar	99	Early	-1.81304
LiCl	Similar	99	Early	3.16988
LiCl	Similar	99	Early	0.447301
LiCl	Similar	99	Early	-0.536873
LiCl	Similar	99	Early	0.354372
LiCl	Similar	99	Early	-0.328892
LiCl	Similar	99	Early	0.985226
LiCl	Similar	99	Early	0.145005
LiCl	Similar	99	Early	-1.69495
LiCl	Similar	99	Early	-0.291984
LiCl	Similar	99	Early	2.27188
LiCl	Similar	99	Early	-0.54229
LiCl	Similar	99	Early	3.02202
LiCl	Similar	99	Early	-0.968172
LiCl	Similar	99	Early	-0.267146
LiCl	Similar	100	Middle	3.25307
LiCl	Similar	100	Middle	3.47952
LiCl	Similar	100	Middle	-2.58335
LiCl	Similar	100	Middle	-0.364769
LiCl	Similar	100	Middle	1.70887
LiCl	Similar	100	Middle	0.291677
LiCl	Similar	100	Middle	1.27387
LiCl	Similar	100	Middle	0.73655
LiCl	Similar	100	Middle	0.393076
LiCl	Similar	100	Middle	-0.388742
LiCl	Similar	100	Middle	3.97323
LiCl	Similar	100	Middle	0.173598
LiCl	Similar	100	Middle	-0.0819782
LiCl	Similar	100	Middle	-0.0162506
LiCl	Similar	100	Middle	-0.737559
LiCl	Similar	100	Middle	1.70887
LiCl	Similar	100	Middle	-0.664237
LiCl	Similar	100	Middle	-0.927936
LiCl	Similar	100	Middle	1.71037
LiCl	Similar	100	Middle	-1.25773
LiCl	Similar	100	Middle	0.0972252
LiCl	Similar	100	Middle	-1.06759
LiCl	Similar	100	Middle	-0.589453
LiCl	Similar	100	Middle	0.871215
LiCl	Similar	100	Middle	-0.286936
LiCl	Similar	100	Middle	1.68331
LiCl	Similar	100	Middle	0.422458
LiCl	Similar	100	Middle	0.461608
LiCl	Similar	100	Middle	1.09847
LiCl	Similar	100	Middle	1.26884
LiCl	Similar	100	Middle	-0.139604
LiCl	Similar	100	Middle	-0.375802
LiCl	Similar	100	Middle	-0.329706
LiCl	Similar	100	Middle	0.922898
LiCl	Similar	100	Middle	-0.436409
LiCl	Similar	100	Middle	-1.34008
LiCl	Similar	100	Middle	1.03102
LiCl	Similar	100	Middle	0.072737
LiCl	Similar	100	Middle	1.57759
LiCl	Similar	100	Middle	-1.06759
LiCl	Similar	100	Middle	1.8058
LiCl	Similar	101	Middle	-0.83305
LiCl	Similar	101	Middle	0.302021
LiCl	Similar	101	Middle	1.72465
LiCl	Similar	101	Middle	-1.1572
LiCl	Similar	101	Middle	0.668768
LiCl	Similar	101	Middle	-2.96147
LiCl	Similar	101	Middle	1.7753
LiCl	Similar	101	Middle	0.70033
LiCl	Similar	101	Middle	-0.0531299
LiCl	Similar	101	Middle	-0.112827
LiCl	Similar	101	Middle	0.589363
LiCl	Similar	101	Middle	-0.575928
LiCl	Similar	101	Middle	-0.762469
LiCl	Similar	101	Middle	0.675984
LiCl	Similar	101	Middle	-0.595214
LiCl	Similar	101	Middle	0.371586
LiCl	Similar	101	Middle	0.469562
LiCl	Similar	101	Middle	0.382345
LiCl	Similar	101	Middle	0.230492
LiCl	Similar	101	Middle	-0.0283236
LiCl	Similar	101	Middle	1.61699
LiCl	Similar	101	Middle	0.263754
LiCl	Similar	101	Middle	1.29524
LiCl	Similar	101	Middle	-2.21736
LiCl	Similar	101	Middle	0.696109
LiCl	Similar	101	Middle	2.19696
LiCl	Similar	101	Middle	1.25584
LiCl	Similar	101	Middle	1.30848
LiCl	Similar	101	Middle	-0.0673004
LiCl	Similar	101	Middle	1.67308
LiCl	Similar	101	Middle	0.0376128
LiCl	Similar	101	Middle	0.274185
LiCl	Similar	102	Middle	0.895377
LiCl	Similar	102	Middle	1.96621
LiCl	Similar	102	Middle	0.937354
LiCl	Similar	102	Middle	0.212916
LiCl	Similar	102	Middle	2.05999
LiCl	Similar	102	Middle	-0.221723
LiCl	Similar	102	Middle	-0.878213
LiCl	Similar	102	Middle	1.78287
LiCl	Similar	102	Middle	0.335196
LiCl	Similar	102	Middle	-0.690138
LiCl	Similar	102	Middle	1.88571
LiCl	Similar	102	Middle	0.0862826
LiCl	Similar	102	Middle	4.68973
LiCl	Similar	102	Middle	0.498058
LiCl	Similar	102	Middle	-1.08387
LiCl	Similar	102	Middle	0.178095
LiCl	Similar	102	Middle	-1.70994
LiCl	Similar	102	Middle	0.594598
LiCl	Similar	102	Middle	0.775691
LiCl	Similar	102	Middle	-0.721571
LiCl	Similar	102	Middle	1.80529
LiCl	Similar	102	Middle	1.12932
LiCl	Similar	102	Middle	-0.0935284
LiCl	Similar	102	Middle	0.0300224
LiCl	Similar	102	Middle	-0.39652
LiCl	Similar	102	Middle	2.00429
LiCl	Similar	102	Middle	2.47751
LiCl	Similar	102	Middle	-1.23114
LiCl	Similar	102	Middle	-0.592212
LiCl	Similar	102	Middle	-2.11615
LiCl	Similar	102	Middle	0.0796758
LiCl	Similar	102	Middle	-0.453049
LiCl	Similar	102	Middle	-0.0647193
LiCl	Similar	102	Middle	0.0376529
LiCl	Similar	102	Middle	-0.238582
LiCl	Similar	102	Middle	1.01375
LiCl	Similar	102	Middle	-0.0611954
LiCl	Similar	102	Middle	5.17916
LiCl	Similar	102	Middle	-0.6991
LiCl	Similar	102	Middle	3.95071
LiCl	Similar	102	Middle	1.60642
LiCl	Similar	102	Middle	-0.342261
LiCl	Similar	102	Middle	0.702002
LiCl	Similar	102	Middle	0.362112
LiCl	Similar	102	Middle	-1.08388
LiCl	Similar	102	Middle	0.511107
LiCl	Similar	103	Middle	1.23346
LiCl	Similar	103	Middle	-1.50139
LiCl	Similar	103	Middle	-0.20859
LiCl	Similar	103	Middle	1.09599
LiCl	Similar	103	Middle	-0.162324
LiCl	Similar	103	Middle	0.157714
LiCl	Similar	103	Middle	4.60427
LiCl	Similar	103	Middle	-0.514137
LiCl	Similar	103	Middle	0.958315
LiCl	Similar	103	Middle	0.574355
LiCl	Similar	103	Middle	0.196487
LiCl	Similar	103	Middle	-0.638182
LiCl	Similar	103	Middle	-1.40684
LiCl	Similar	103	Middle	1.26032
LiCl	Similar	103	Middle	1.08461
LiCl	Similar	103	Middle	-1.69087
LiCl	Similar	103	Middle	-0.0734985
LiCl	Similar	103	Middle	-0.0837469
LiCl	Similar	103	Middle	0.806366
LiCl	Similar	103	Middle	-1.28258
LiCl	Similar	103	Middle	0.845878
LiCl	Similar	103	Middle	1.3486
LiCl	Similar	103	Middle	0.529558
LiCl	Similar	103	Middle	0.634474
LiCl	Similar	103	Middle	1.40638
LiCl	Similar	103	Middle	-0.573889
LiCl	Similar	103	Middle	-0.77258
LiCl	Similar	103	Middle	-2.57067
LiCl	Similar	103	Middle	0.0778181
LiCl	Similar	103	Middle	-1.06569
LiCl	Similar	103	Middle	-0.0891252
LiCl	Similar	103	Middle	-1.98066
LiCl	Similar	103	Middle	-0.354305
LiCl	Similar	103	Middle	-0.342584
LiCl	Similar	103	Middle	-1.74728
LiCl	Similar	103	Middle	3.46548
LiCl	Similar	103	Middle	0.677808
LiCl	Similar	103	Middle	-1.57308
LiCl	Similar	104	Middle	-1.10902
LiCl	Similar	104	Middle	0.822266
LiCl	Similar	104	Middle	2.34915
LiCl	Similar	104	Middle	-0.827128
LiCl	Similar	104	Middle	-0.44909
LiCl	Similar	104	Middle	0.766004
LiCl	Similar	104	Middle	1.95826
LiCl	Similar	104	Middle	0.129401
LiCl	Similar	104	Middle	-0.971971
LiCl	Similar	104	Middle	0.634872
LiCl	Similar	104	Middle	5.4137
LiCl	Similar	104	Middle	1.08982
LiCl	Similar	104	Middle	-1.42096
LiCl	Similar	104	Middle	2.01953
LiCl	Similar	104	Middle	-1.40153
LiCl	Similar	104	Middle	-1.17407
LiCl	Similar	104	Middle	0.206902
LiCl	Similar	104	Middle	-1.25623
LiCl	Similar	104	Middle	2.52295
LiCl	Similar	104	Middle	-2.07311
LiCl	Similar	104	Middle	1.61866
LiCl	Similar	104	Middle	2.13365
LiCl	Similar	104	Middle	-0.326346
LiCl	Similar	104	Middle	2.03563
LiCl	Similar	104	Middle	-0.211965
LiCl	Similar	104	Middle	-3.71408
LiCl	Similar	104	Middle	0.477085
LiCl	Similar	104	Middle	-1.81032
LiCl	Similar	104	Middle	-1.94719
LiCl	Similar	104	Middle	-0.984675
LiCl	Similar	104	Middle	0.579961
LiCl	Similar	104	Middle	0.295505
LiCl	Similar	104	Middle	-0.00564152
LiCl	Similar	104	Middle	-2.80381
LiCl	Similar	104	Middle	-1.50934
LiCl	Similar	104	Middle	-2.25756
LiCl	Similar	104	Middle	0.011648
LiCl	Similar	104	Middle	-0.704648
LiCl	Similar	104	Middle	-0.139914
LiCl	Similar	104	Middle	-0.926979
LiCl	Similar	104	Middle	4.306
LiCl	Similar	104	Middle	-0.716105
LiCl	Similar	105	Middle	0.315799
LiCl	Similar	105	Middle	-0.0638808
LiCl	Similar	105	Middle	0.173712
LiCl	Similar	105	Middle	3.78722
LiCl	Similar	105	Middle	0.555178
LiCl	Similar	105	Middle	0.478976
LiCl	Similar	105	Middle	-3.12989
LiCl	Similar	105	Middle	2.08054
LiCl	Similar	105	Middle	-0.96958
LiCl	Similar	105	Middle	0.486319
LiCl	Similar	105	Middle	-0.521805
LiCl	Similar	105	Middle	1.41266
LiCl	Similar	105	Middle	0.232114
LiCl	Similar	105	Middle	2.50235
LiCl	Similar	105	Middle	0.712211
LiCl	Similar	105	Middle	0.181873
LiCl	Similar	105	Middle	1.37679
LiCl	Similar	105	Middle	1.4637
LiCl	Similar	105	Middle	2.76807
LiCl	Similar	105	Middle	3.33084
LiCl	Similar	105	Middle	0.498447
LiCl	Similar	105	Middle	-1.0279
LiCl	Similar	105	Middle	2.62346
LiCl	Similar	105	Middle	0.165319
LiCl	Similar	105	Middle	0.744638
LiCl	Similar	105	Middle	1.32392
LiCl	Similar	105	Middle	0.589512
LiCl	Similar	105	Middle	1.67478
LiCl	Similar	105	Middle	0.693764
LiCl	Similar	105	Middle	2.86561
LiCl	Similar	105	Middle	-1.15352
LiCl	Similar	105	Middle	-1.55732
LiCl	Similar	106	Middle	2.18882
LiCl	Similar	106	Middle	0.22491
LiCl	Similar	106	Middle	0.221339
LiCl	Similar	106	Middle	0.265402
LiCl	Similar	106	Middle	-1.24251
LiCl	Similar	106	Middle	0.313036
LiCl	Similar	106	Middle	2.38519
LiCl	Similar	106	Middle	3.13371
LiCl	Similar	106	Middle	-1.65656
LiCl	Similar	106	Middle	1.23993
LiCl	Similar	106	Middle	0.725475
LiCl	Similar	106	Middle	4.09497
LiCl	Similar	106	Middle	0.278281
LiCl	Similar	106	Middle	0.771685
LiCl	Similar	106	Middle	0.744412
LiCl	Similar	106	Middle	-0.963015
LiCl	Similar	106	Middle	-1.49353
LiCl	Similar	106	Middle	0.935116
LiCl	Similar	106	Middle	1.3473
LiCl	Similar	106	Middle	2.09103
LiCl	Similar	106	Middle	-1.90307
LiCl	Similar	106	Middle	0.944215
LiCl	Similar	106	Middle	2.41395
LiCl	Similar	106	Middle	-0.79969
LiCl	Similar	106	Middle	-3.1762
LiCl	Similar	106	Middle	2.06965
LiCl	Similar	106	Middle	0.932241
LiCl	Similar	106	Middle	0.744412
LiCl	Similar	106	Middle	1.38575
LiCl	Similar	106	Middle	2.86075
LiCl	Similar	106	Middle	0.402321
LiCl	Similar	106	Middle	-1.07622
LiCl	Similar	106	Middle	-1.46554
LiCl	Similar	106	Middle	-1.34348
LiCl	Similar	106	Middle	-2.26303
LiCl	Similar	106	Middle	-2.256
LiCl	Similar	106	Middle	-1.60384
LiCl	Similar	106	Middle	0.115749
LiCl	Similar	106	Middle	-0.499793
LiCl	Similar	106	Middle	-0.688559
LiCl	Similar	106	Middle	0.687519
LiCl	Similar	106	Middle	-2.07781
LiCl	Similar	106	Middle	1.21892
LiCl	Similar	106	Middle	-0.255695
LiCl	Similar	106	Middle	-0.0825249
LiCl	Similar	106	Middle	-1.01611
LiCl	Similar	106	Middle	-0.246024
LiCl	Similar	106	Middle	1.60429
LiCl	Similar	106	Middle	0.088952
LiCl	Similar	106	Middle	1.04541
LiCl	Similar	107	Middle	-0.984557
LiCl	Similar	107	Middle	-0.996752
LiCl	Similar	107	Middle	-1.77338
LiCl	Similar	107	Middle	-0.76891
LiCl	Similar	107	Middle	0.329911
LiCl	Similar	107	Middle	0.59256
LiCl	Similar	107	Middle	1.34711
LiCl	Similar	107	Middle	1.76886
LiCl	Similar	107	Middle	-0.852276
LiCl	Similar	107	Middle	2.20629
LiCl	Similar	107	Middle	-3.11484
LiCl	Similar	107	Middle	2.84607
LiCl	Similar	107	Middle	-0.209512
LiCl	Similar	107	Middle	1.77062
LiCl	Similar	107	Middle	-2.9376
LiCl	Similar	107	Middle	0.439357
LiCl	Similar	107	Middle	0.129441
LiCl	Similar	107	Middle	1.22263
LiCl	Similar	107	Middle	1.01778
LiCl	Similar	107	Middle	0.0917143
LiCl	Similar	107	Middle	4.71305
LiCl	Similar	107	Middle	1.15364
LiCl	Similar	107	Middle	1.13367
LiCl	Similar	107	Middle	-2.78118
LiCl	Similar	107	Middle	-0.753104
LiCl	Similar	107	Middle	1.72077
LiCl	Similar	107	Middle	-0.573319
LiCl	Similar	107	Middle	-1.64103
LiCl	Similar	107	Middle	1.32839
LiCl	Similar	107	Middle	1.11099
LiCl	Similar	107	Middle	-1.31212
LiCl	Similar	107	Middle	-0.819512
LiCl	Similar	107	Middle	3.41334
LiCl	Similar	107	Middle	-0.615635
LiCl	Similar	107	Middle	-1.69545
LiCl	Similar	107	Middle	0.224551
LiCl	Similar	107	Middle	-0.116671
LiCl	Similar	107	Middle	3.51279
LiCl	Similar	107	Middle	0.0109493
LiCl	Similar	107	Middle	0.360082
LiCl	Similar	107	Middle	1.90379
LiCl	Similar	107	Middle	2.96197
LiCl	Similar	107	Middle	3.48768
LiCl	Similar	108	Middle	1.0118
LiCl	Similar	108	Middle	3.10911
LiCl	Similar	108	Middle	-0.351283
LiCl	Similar	108	Middle	-0.23794
LiCl	Similar	108	Middle	1.06801
LiCl	Similar	108	Middle	-1.27496
LiCl	Similar	108	Middle	-1.40909
LiCl	Similar	108	Middle	-4.11396
LiCl	Similar	108	Middle	-3.94399
LiCl	Similar	108	Middle	0.0313362
LiCl	Similar	108	Middle	-0.531491
LiCl	Similar	108	Middle	0.281834
LiCl	Similar	108	Middle	0.851572
LiCl	Similar	108	Middle	1.37919
LiCl	Similar	108	Middle	0.543916
LiCl	Similar	108	Middle	-0.666072
LiCl	Similar	108	Middle	2.0937
LiCl	Similar	108	Middle	0.730937
LiCl	Similar	108	Middle	0.21517
LiCl	Similar	108	Middle	-0.881169
LiCl	Similar	108	Middle	4.36381
LiCl	Similar	108	Middle	1.83741
LiCl	Similar	108	Middle	4.38538
LiCl	Similar	108	Middle	1.61517
LiCl	Similar	108	Middle	2.40289
LiCl	Similar	108	Middle	1.78098
LiCl	Similar	108	Middle	-0.32305
LiCl	Similar	108	Middle	0.160881
LiCl	Similar	108	Middle	-0.0465685
LiCl	Similar	108	Middle	1.08509
LiCl	Similar	108	Middle	3.27725
LiCl	Similar	108	Middle	0.310794
LiCl	Similar	108	Middle	1.31622
LiCl	Similar	108	Middle	-0.0802094
LiCl	Similar	108	Middle	3.2187
LiCl	Similar	108	Middle	-0.234859
LiCl	Similar	108	Middle	0.195186
LiCl	Similar	108	Middle	0.0701879
LiCl	Similar	108	Middle	-2.92685
LiCl	Similar	108	Middle	-2.67673
LiCl	Similar	108	Middle	0.376154
LiCl	Similar	108	Middle	1.1307
LiCl	Similar	108	Middle	2.16556
LiCl	Similar	108	Middle	0.866345
LiCl	Similar	108	Middle	1.2727
LiCl	Similar	109	Middle	-0.480756
LiCl	Similar	109	Middle	2.31255
LiCl	Similar	109	Middle	-0.727708
LiCl	Similar	109	Middle	1.13746
LiCl	Similar	109	Middle	-2.19582
LiCl	Similar	109	Middle	1.12347
LiCl	Similar	109	Middle	4.60029
LiCl	Similar	109	Middle	-0.045157
LiCl	Similar	109	Middle	1.24026
LiCl	Similar	109	Middle	-0.064528
LiCl	Similar	109	Middle	-1.83074
LiCl	Similar	109	Middle	-2.26249
LiCl	Similar	109	Middle	1.2086
LiCl	Similar	109	Middle	2.01037
LiCl	Similar	109	Middle	1.86323
LiCl	Similar	109	Middle	-1.80665
LiCl	Similar	109	Middle	0.0872406
LiCl	Similar	109	Middle	-0.667754
LiCl	Similar	109	Middle	-0.181072
LiCl	Similar	109	Middle	0.934714
LiCl	Similar	109	Middle	1.96869
LiCl	Similar	109	Middle	-2.2806
LiCl	Similar	109	Middle	-0.258184
LiCl	Similar	109	Middle	0.460605
LiCl	Similar	109	Middle	-3.0647
LiCl	Similar	109	Middle	2.72891
LiCl	Similar	109	Middle	4.46074
LiCl	Similar	109	Middle	0.293285
LiCl	Similar	109	Middle	0.067421
LiCl	Similar	109	Middle	-0.961748
LiCl	Similar	109	Middle	-0.013653
LiCl	Similar	109	Middle	2.14197
LiCl	Similar	109	Middle	0.124722
LiCl	Similar	109	Middle	1.58517
LiCl	Similar	109	Middle	-0.0163554
LiCl	Similar	109	Middle	-1.11302
LiCl	Similar	109	Middle	5.77822
LiCl	Similar	109	Middle	-2.20285
LiCl	Similar	109	Middle	0.501118
LiCl	Similar	109	Middle	0.731165
LiCl	Similar	109	Middle	0.684576
LiCl	Similar	109	Middle	-0.380656
LiCl	Similar	109	Middle	2.12016
LiCl	Similar	110	Middle	1.00894
LiCl	Similar	110	Middle	0.534391
LiCl	Similar	110	Middle	-1.57901
LiCl	Similar	110	Middle	0.495782
LiCl	Similar	110	Middle	-1.37138
LiCl	Similar	110	Middle	2.66233
LiCl	Similar	110	Middle	-1.03325
LiCl	Similar	110	Middle	2.33144
LiCl	Similar	110	Middle	-2.32293
LiCl	Similar	110	Middle	0.284296
LiCl	Similar	110	Middle	-0.424997
LiCl	Similar	110	Middle	-1.82317
LiCl	Similar	110	Middle	0.888548
LiCl	Similar	110	Middle	-4.49406
LiCl	Similar	110	Middle	3.80736
LiCl	Similar	110	Middle	-0.763919
LiCl	Similar	110	Middle	4.78689
LiCl	Similar	110	Middle	0.0748178
LiCl	Similar	110	Middle	1.18444
LiCl	Similar	110	Middle	0.699667
LiCl	Similar	110	Middle	1.25638
LiCl	Similar	110	Middle	-0.301677
LiCl	Similar	110	Middle	-2.22519
LiCl	Similar	110	Middle	-0.575206
LiCl	Similar	110	Middle	1.75705
LiCl	Similar	110	Middle	0.0210704
LiCl	Similar	110	Middle	2.11493
LiCl	Similar	110	Middle	1.03005
LiCl	Similar	110	Middle	-2.87615
LiCl	Similar	110	Middle	-0.0351546
LiCl	Similar	110	Middle	0.296011
LiCl	Similar	110	Middle	-0.690575
LiCl	Similar	110	Middle	2.50921
LiCl	Similar	110	Middle	-0.342143
LiCl	Similar	110	Middle	-0.951198
LiCl	Similar	111	Middle	4.06789
LiCl	Similar	111	Middle	-0.106343
LiCl	Similar	111	Middle	-2.7178
LiCl	Similar	111	Middle	0.14692
LiCl	Similar	111	Middle	-0.674876
LiCl	Similar	111	Middle	0.624612
LiCl	Similar	111	Middle	-4.38613
LiCl	Similar	111	Middle	-0.635662
LiCl	Similar	111	Middle	-0.109068
LiCl	Similar	111	Middle	0.667127
LiCl	Similar	111	Middle	-0.065494
LiCl	Similar	111	Middle	-0.103017
LiCl	Similar	111	Middle	-1.40874
LiCl	Similar	111	Middle	1.01219
LiCl	Similar	111	Middle	1.10106
LiCl	Similar	111	Middle	3.68299
LiCl	Similar	111	Middle	0.336272
LiCl	Similar	111	Middle	-0.664578
LiCl	Similar	111	Middle	0.620832
LiCl	Similar	111	Middle	-0.554712
LiCl	Similar	111	Middle	-4.07607
LiCl	Similar	111	Middle	1.20858
LiCl	Similar	111	Middle	0.137131
LiCl	Similar	111	Middle	0.81933
LiCl	Similar	111	Middle	0.851536
LiCl	Similar	111	Middle	-0.730829
LiCl	Similar	111	Middle	-0.011921
LiCl	Similar	111	Middle	-3.16081
LiCl	Similar	111	Middle	-2.63466
LiCl	Similar	111	Middle	-1.74639
LiCl	Similar	111	Middle	2.79636
LiCl	Similar	111	Middle	1.13042
LiCl	Similar	111	Middle	0.0435724
LiCl	Similar	111	Middle	-1.35471
LiCl	Similar	111	Middle	0.674845
LiCl	Similar	111	Middle	-1.20539
LiCl	Similar	111	Middle	0.340405
LiCl	Similar	111	Middle	-2.71151
LiCl	Similar	111	Middle	-0.338258
LiCl	Similar	111	Middle	0.00145908
LiCl	Similar	111	Middle	1.54825
LiCl	Similar	111	Middle	-0.233921
LiCl	Similar	111	Middle	0.267517
LiCl	Similar	111	Middle	-0.0499052
LiCl	Similar	111	Middle	0.551278
LiCl	Similar	111	Middle	0.385372
LiCl	Similar	111	Middle	-0.240005
LiCl	Similar	111	Middle	1.41445
LiCl	Similar	111	Middle	-0.0900459
LiCl	Similar	111	Middle	0.276692
LiCl	Similar	111	Middle	-0.358988
LiCl	Similar	111	Middle	-4.63025
LiCl	Similar	111	Middle	0.643897
LiCl	Similar	112	Late	3.09665
LiCl	Similar	112	Late	-2.65635
LiCl	Similar	112	Late	-0.529881
LiCl	Similar	112	Late	0.432229
LiCl	Similar	112	Late	-0.495832
LiCl	Similar	112	Late	0.631292
LiCl	Similar	112	Late	1.42732
LiCl	Similar	112	Late	-0.354
LiCl	Similar	112	Late	-1.90974
LiCl	Similar	112	Late	-0.0369089
LiCl	Similar	112	Late	-3.1571
LiCl	Similar	112	Late	-2.2116
LiCl	Similar	112	Late	0.627612
LiCl	Similar	112	Late	1.01073
LiCl	Similar	112	Late	1.46882
LiCl	Similar	112	Late	-0.918692
LiCl	Similar	112	Late	-0.410732
LiCl	Similar	112	Late	0.133256
LiCl	Similar	112	Late	-5.52733
LiCl	Similar	112	Late	-0.14428
LiCl	Similar	112	Late	5.81729
LiCl	Similar	112	Late	4.57929
LiCl	Similar	112	Late	1.39086
LiCl	Similar	112	Late	0.663491
LiCl	Similar	112	Late	0.509122
LiCl	Similar	112	Late	1.98633
LiCl	Similar	112	Late	1.94182
LiCl	Similar	112	Late	6.60965
LiCl	Similar	112	Late	0.134205
LiCl	Similar	112	Late	1.86124
LiCl	Similar	112	Late	1.63126
LiCl	Similar	112	Late	0.0882807
LiCl	Similar	112	Late	3.62684
LiCl	Similar	112	Late	-1.52621
LiCl	Similar	112	Late	-0.741703
LiCl	Similar	112	Late	2.32091
LiCl	Similar	112	Late	0.259356
LiCl	Similar	112	Late	2.64714
LiCl	Similar	112	Late	-1.63446
LiCl	Similar	112	Late	5.58094
LiCl	Similar	112	Late	0.0323893
LiCl	Similar	112	Late	-0.226037
LiCl	Similar	112	Late	3.61982
LiCl	Similar	112	Late	-0.388129
LiCl	Similar	112	Late	1.60238
LiCl	Similar	113	Late	1.92553
LiCl	Similar	113	Late	0.147341
LiCl	Similar	113	Late	-2.77876
LiCl	Similar	113	Late	0.100064
LiCl	Similar	113	Late	0.0678814
LiCl	Similar	113	Late	-0.618712
LiCl	Similar	113	Late	0.522934
LiCl	Similar	113	Late	-2.05236
LiCl	Similar	113	Late	2.97478
LiCl	Similar	113	Late	0.858301
LiCl	Similar	113	Late	0.0756382
LiCl	Similar	113	Late	1.719
LiCl	Similar	113	Late	-0.612246
LiCl	Similar	113	Late	0.507895
LiCl	Similar	113	Late	0.0741271
LiCl	Similar	113	Late	-1.95079
LiCl	Similar	113	Late	1.2654
LiCl	Similar	113	Late	0.936949
LiCl	Similar	113	Late	0.595228
LiCl	Similar	113	Late	-2.16024
LiCl	Similar	113	Late	-2.26951
LiCl	Similar	113	Late	1.747
LiCl	Similar	113	Late	3.0938
LiCl	Similar	113	Late	0.188831
LiCl	Similar	113	Late	3.00326
LiCl	Similar	113	Late	1.23718
LiCl	Similar	113	Late	2.48794
LiCl	Similar	113	Late	-0.0903954
LiCl	Similar	113	Late	2.98099
LiCl	Similar	113	Late	6.66307
LiCl	Similar	113	Late	1.79356
LiCl	Similar	113	Late	1.18411
LiCl	Similar	113	Late	3.51
LiCl	Similar	113	Late	-3.6346
LiCl	Similar	113	Late	2.75577
LiCl	Similar	113	Late	-0.0768223
LiCl	Similar	113	Late	2.64374
LiCl	Similar	113	Late	1.13496
LiCl	Similar	113	Late	-2.92667
LiCl	Similar	113	Late	0.427531
LiCl	Similar	114	Late	0.209855
LiCl	Similar	114	Late	0.644274
LiCl	Similar	114	Late	1.82183
LiCl	Similar	114	Late	-1.3374
LiCl	Similar	114	Late	2.4571
LiCl	Similar	114	Late	2.32463
LiCl	Similar	114	Late	-0.0651802
LiCl	Similar	114	Late	-0.012983
LiCl	Similar	114	Late	1.99303
LiCl	Similar	114	Late	1.42397
LiCl	Similar	114	Late	-0.32295
LiCl	Similar	114	Late	6.23481
LiCl	Similar	114	Late	-1.67392
LiCl	Similar	114	Late	-0.535976
LiCl	Similar	114	Late	-0.418043
LiCl	Similar	114	Late	1.79893
LiCl	Similar	114	Late	-1.14523
LiCl	Similar	114	Late	0.634646
LiCl	Similar	114	Late	-1.12827
LiCl	Similar	114	Late	-0.113535
LiCl	Similar	114	Late	3.14426
LiCl	Similar	114	Late	0.688858
LiCl	Similar	114	Late	-0.339924
LiCl	Similar	114	Late	0.292831
LiCl	Similar	114	Late	-1.20285
LiCl	Similar	114	Late	2.68106
LiCl	Similar	114	Late	-4.35655
LiCl	Similar	114	Late	-2.5807
LiCl	Similar	114	Late	-1.16259
LiCl	Similar	114	Late	2.35737
LiCl	Similar	114	Late	-0.98496
LiCl	Similar	114	Late	-0.789476
LiCl	Similar	114	Late	-0.350387
LiCl	Similar	114	Late	2.94304
LiCl	Similar	114	Late	0.829408
LiCl	Similar	114	Late	0.44632
LiCl	Similar	114	Late	2.55664
LiCl	Similar	114	Late	0.586612
LiCl	Similar	114	Late	-4.77106
LiCl	Similar	114	Late	0.396925
LiCl	Similar	114	Late	0.174757
LiCl	Similar	114	Late	-2.69456
LiCl	Similar	114	Late	-0.349319
LiCl	Similar	114	Late	2.82306
LiCl	Similar	114	Late	1.94808
LiCl	Similar	114	Late	6.39743
LiCl	Similar	114	Late	1.71502
LiCl	Similar	114	Late	-0.413988
LiCl	Similar	114	Late	1.8961
LiCl	Similar	114	Late	-4.87484
LiCl	Similar	114	Late	-1.07253
LiCl	Similar	115	Late	0.480869
LiCl	Similar	115	Late	-0.308338
LiCl	Similar	115	Late	4.7488
LiCl	Similar	115	Late	-0.409708
LiCl	Similar	115	Late	-2.04752
LiCl	Similar	115	Late	2.48079
LiCl	Similar	115	Late	2.08489
LiCl	Similar	115	Late	3.13873
LiCl	Similar	115	Late	-0.000511013
LiCl	Similar	115	Late	0.46858
LiCl	Similar	115	Late	-0.137365
LiCl	Similar	115	Late	-1.9916
LiCl	Similar	115	Late	0.469407
LiCl	Similar	115	Late	2.08325
LiCl	Similar	115	Late	0.604773
LiCl	Similar	115	Late	0.0936482
LiCl	Similar	115	Late	0.0976321
LiCl	Similar	115	Late	-0.531989
LiCl	Similar	115	Late	-4.83625
LiCl	Similar	115	Late	1.13486
LiCl	Similar	115	Late	-0.101251
LiCl	Similar	115	Late	-0.0321761
LiCl	Similar	115	Late	-0.993509
LiCl	Similar	115	Late	3.11262
LiCl	Similar	115	Late	0.632064
LiCl	Similar	115	Late	-2.36309
LiCl	Similar	115	Late	-0.167516
LiCl	Similar	115	Late	-2.67779
LiCl	Similar	115	Late	-2.44912
LiCl	Similar	115	Late	-1.90994
LiCl	Similar	115	Late	3.57057
LiCl	Similar	115	Late	-0.178109
LiCl	Similar	115	Late	4.94431
LiCl	Similar	115	Late	1.57012
LiCl	Similar	115	Late	-2.54518
LiCl	Similar	115	Late	1.85621
LiCl	Similar	115	Late	-0.237677
LiCl	Similar	115	Late	6.16281
LiCl	Similar	115	Late	0.227995
LiCl	Similar	115	Late	7.15088
LiCl	Similar	115	Late	-0.413375
LiCl	Similar	115	Late	1.48681
LiCl	Similar	115	Late	-1.96139
LiCl	Similar	115	Late	4.22394
LiCl	Similar	115	Late	-0.309236
LiCl	Similar	115	Late	-1.54919
LiCl	Similar	115	Late	2.56164
LiCl	Similar	115	Late	-0.272739
LiCl	Similar	115	Late	-0.226476
LiCl	Similar	115	Late	0.632064
LiCl	Similar	115	Late	5.59708
LiCl	Similar	115	Late	-1.08862
LiCl	Similar	115	Late	0.424194
LiCl	Similar	115	Late	2.45133
LiCl	Similar	116	Late	1.76954
LiCl	Similar	116	Late	-0.131803
LiCl	Similar	116	Late	0.530884
LiCl	Similar	116	Late	0.311419
LiCl	Similar	116	Late	2.63891
LiCl	Similar	116	Late	0.877677
LiCl	Similar	116	Late	0.476166
LiCl	Similar	116	Late	1.40444
LiCl	Similar	116	Late	4.74227
LiCl	Similar	116	Late	1.74668
LiCl	Similar	116	Late	-0.754739
LiCl	Similar	116	Late	0.160245
LiCl	Similar	116	Late	-2.08808
LiCl	Similar	116	Late	2.72089
LiCl	Similar	116	Late	4.72728
LiCl	Similar	116	Late	-1.44217
LiCl	Similar	116	Late	0.726322
LiCl	Similar	116	Late	1.98205
LiCl	Similar	116	Late	0.0946905
LiCl	Similar	116	Late	-0.346005
LiCl	Similar	116	Late	-0.827337
LiCl	Similar	116	Late	-0.0553691
LiCl	Similar	116	Late	5.49453
LiCl	Similar	116	Late	0.774855
LiCl	Similar	116	Late	4.70723
LiCl	Similar	116	Late	4.29004
LiCl	Similar	116	Late	2.06928
LiCl	Similar	116	Late	0.88801
LiCl	Similar	116	Late	0.43902
LiCl	Similar	116	Late	1.88837
LiCl	Similar	116	Late	-0.440755
LiCl	Similar	116	Late	0.351101
LiCl	Similar	116	Late	-2.55837
LiCl	Similar	116	Late	-0.621791
LiCl	Similar	116	Late	1.78114
LiCl	Similar	116	Late	-3.70906
LiCl	Similar	116	Late	-0.343505
LiCl	Similar	116	Late	2.63782
LiCl	Similar	116	Late	-0.437327
LiCl	Similar	116	Late	2.7667
LiCl	Similar	116	Late	-2.01322
LiCl	Similar	116	Late	0.81906
LiCl	Similar	116	Late	-0.0377446
LiCl	Similar	116	Late	2.55056
LiCl	Similar	117	Late	-1.84417
LiCl	Similar	117	Late	2.199
LiCl	Similar	117	Late	0.931982
LiCl	Similar	117	Late	0.640833
LiCl	Similar	117	Late	-0.423482
LiCl	Similar	117	Late	0.196414
LiCl	Similar	117	Late	-2.51789
LiCl	Similar	117	Late	1.17888
LiCl	Similar	117	Late	1.95857
LiCl	Similar	117	Late	-1.71967
LiCl	Similar	117	Late	0.662876
LiCl	Similar	117	Late	-5.14616
LiCl	Similar	117	Late	-2.40148
LiCl	Similar	117	Late	0.184672
LiCl	Similar	117	Late	4.60295
LiCl	Similar	117	Late	2.11905
LiCl	Similar	117	Late	1.76198
LiCl	Similar	117	Late	2.4828
LiCl	Similar	117	Late	1.67667
LiCl	Similar	117	Late	1.63031
LiCl	Similar	117	Late	2.463
LiCl	Similar	117	Late	5.68232
LiCl	Similar	117	Late	-4.49191
LiCl	Similar	117	Late	2.71154
LiCl	Similar	117	Late	2.56607
LiCl	Similar	117	Late	0.282351
LiCl	Similar	117	Late	-5.04239
LiCl	Similar	117	Late	-0.646972
LiCl	Similar	117	Late	0.431775
LiCl	Similar	117	Late	-2.45319
LiCl	Similar	117	Late	-2.17534
LiCl	Similar	117	Late	-0.461371
LiCl	Similar	117	Late	-0.7109
LiCl	Similar	117	Late	0.0907823
LiCl	Similar	117	Late	-2.22546
LiCl	Similar	117	Late	1.81357
LiCl	Similar	117	Late	-1.06543
LiCl	Similar	117	Late	4.11875
LiCl	Similar	117	Late	0.822428
LiCl	Similar	118	Late	-0.0688068
LiCl	Similar	118	Late	0.672694
LiCl	Similar	118	Late	1.96806
LiCl	Similar	118	Late	5.81789
LiCl	Similar	118	Late	2.13483
LiCl	Similar	118	Late	0.574
LiCl	Similar	118	Late	0.750185
LiCl	Similar	118	Late	1.66101
LiCl	Similar	118	Late	3.07795
LiCl	Similar	118	Late	-0.411555
LiCl	Similar	118	Late	4.31307
LiCl	Similar	118	Late	7.4293
LiCl	Similar	118	Late	0.0772477
LiCl	Similar	118	Late	-0.53174
LiCl	Similar	118	Late	0.471239
LiCl	Similar	118	Late	-1.4573
LiCl	Similar	118	Late	-0.264173
LiCl	Similar	118	Late	0.944376
LiCl	Similar	118	Late	-1.56668
LiCl	Similar	118	Late	5.82288
LiCl	Similar	118	Late	-0.245791
LiCl	Similar	118	Late	0.948884
LiCl	Similar	118	Late	1.64913
LiCl	Similar	118	Late	-0.204289
LiCl	Similar	118	Late	2.03041
LiCl	Similar	118	Late	0.145052
LiCl	Similar	118	Late	0.835933
LiCl	Similar	118	Late	-1.08094
LiCl	Similar	118	Late	-0.0480124
LiCl	Similar	118	Late	-4.92776
LiCl	Similar	118	Late	2.87093
LiCl	Similar	118	Late	0.570646
LiCl	Similar	118	Late	1.12429
LiCl	Similar	118	Late	-1.65447
LiCl	Similar	118	Late	1.66344
LiCl	Similar	118	Late	-0.996657
LiCl	Similar	118	Late	-0.349497
LiCl	Similar	118	Late	0.445821
LiCl	Similar	118	Late	-1.64641
LiCl	Similar	118	Late	2.81252
LiCl	Similar	118	Late	0.378639
LiCl	Similar	118	Late	-1.62901
LiCl	Similar	118	Late	-0.400723
LiCl	Similar	118	Late	0.308314
LiCl	Similar	119	Late	0.0883188
LiCl	Similar	119	Late	-0.0933608
LiCl	Similar	119	Late	-2.44526
LiCl	Similar	119	Late	0.326672
LiCl	Similar	119	Late	-1.59056
LiCl	Similar	119	Late	0.0436907
LiCl	Similar	119	Late	-2.51175
LiCl	Similar	119	Late	-4.31725
LiCl	Similar	119	Late	2.34782
LiCl	Similar	119	Late	-1.78812
LiCl	Similar	119	Late	0.120984
LiCl	Similar	119	Late	-0.351143
LiCl	Similar	119	Late	1.93421
LiCl	Similar	119	Late	-0.172496
LiCl	Similar	119	Late	-0.312383
LiCl	Similar	119	Late	-1.3706
LiCl	Similar	119	Late	1.14016
LiCl	Similar	119	Late	-1.96554
LiCl	Similar	119	Late	3.29433
LiCl	Similar	119	Late	-3.02133
LiCl	Similar	119	Late	-0.429643
LiCl	Similar	119	Late	-2.4143
LiCl	Similar	119	Late	-0.93176
LiCl	Similar	119	Late	3.0003
LiCl	Similar	119	Late	3.32043
LiCl	Similar	119	Late	6.00008
LiCl	Similar	119	Late	1.40419
LiCl	Similar	119	Late	-0.773117
LiCl	Similar	119	Late	-3.43859
LiCl	Similar	119	Late	2.84772
LiCl	Similar	119	Late	2.82547
LiCl	Similar	119	Late	1.77334
LiCl	Similar	119	Late	0.719984
LiCl	Similar	119	Late	2.3704
LiCl	Similar	119	Late	5.85644
LiCl	Similar	119	Late	7.87478
LiCl	Similar	119	Late	2.74126
LiCl	Similar	119	Late	0.462167
LiCl	Similar	119	Late	-0.172496
LiCl	Similar	119	Late	-0.418799
LiCl	Similar	119	Late	1.07027
LiCl	Similar	119	Late	-3.84378
LiCl	Similar	119	Late	-0.204687
LiCl	Similar	119	Late	0.468508
LiCl	Similar	120	Late	-1.42292
LiCl	Similar	120	Late	0.732852
LiCl	Similar	120	Late	-0.0633392
LiCl	Similar	120	Late	0.135432
LiCl	Similar	120	Late	2.5786
LiCl	Similar	120	Late	0.284673
LiCl	Similar	120	Late	3.72692
LiCl	Similar	120	Late	-1.50471
LiCl	Similar	120	Late	0.6328
LiCl	Similar	120	Late	-0.383162
LiCl	Similar	120	Late	3.41785
LiCl	Similar	120	Late	-0.873904
LiCl	Similar	120	Late	1.24355
LiCl	Similar	120	Late	-4.92344
LiCl	Similar	120	Late	2.27486
LiCl	Similar	120	Late	1.02315
LiCl	Similar	120	Late	-0.0420003
LiCl	Similar	120	Late	1.25688
LiCl	Similar	120	Late	-0.132947
LiCl	Similar	120	Late	-0.538849
LiCl	Similar	120	Late	3.64212
LiCl	Similar	120	Late	0.771716
LiCl	Similar	120	Late	1.15994
LiCl	Similar	120	Late	1.76489
LiCl	Similar	120	Late	0.448829
LiCl	Similar	120	Late	-0.157182
LiCl	Similar	120	Late	1.98534
LiCl	Similar	120	Late	5.96635
LiCl	Similar	120	Late	0.275099
LiCl	Similar	120	Late	-2.37792
LiCl	Similar	120	Late	-0.441962
LiCl	Similar	120	Late	0.50238
LiCl	Similar	120	Late	0.377182
LiCl	Similar	120	Late	0.127351
LiCl	Similar	120	Late	-1.38802
LiCl	Similar	120	Late	-0.695118
LiCl	Similar	120	Late	1.03169
LiCl	Similar	120	Late	-0.0965832
LiCl	Similar	120	Late	5.37519
LiCl	Similar	120	Late	3.92041
LiCl	Similar	120	Late	-0.209249
LiCl	Similar	120	Late	0.244537
LiCl	Similar	121	Late	2.44902
LiCl	Similar	121	Late	-0.223622
LiCl	Similar	121	Late	1.29317
LiCl	Similar	121	Late	0.866746
LiCl	Similar	121	Late	-1.28516
LiCl	Similar	121	Late	3.4431
LiCl	Similar	121	Late	2.08477
LiCl	Similar	121	Late	-0.0825501
LiCl	Similar	121	Late	-0.619126
LiCl	Similar	121	Late	-0.401496
LiCl	Similar	121	Late	0.526404
LiCl	Similar	121	Late	3.87038
LiCl	Similar	121	Late	-0.464569
LiCl	Similar	121	Late	-2.49816
LiCl	Similar	121	Late	1.63479
LiCl	Similar	121	Late	2.16633
LiCl	Similar	121	Late	5.98847
LiCl	Similar	121	Late	0.687289
LiCl	Similar	121	Late	1.21488
LiCl	Similar	121	Late	-0.379348
LiCl	Similar	121	Late	0.613948
LiCl	Similar	121	Late	0.681268
LiCl	Similar	121	Late	6.43711
LiCl	Similar	121	Late	0.68238
LiCl	Similar	121	Late	-0.571961
LiCl	Similar	121	Late	2.66055
LiCl	Similar	121	Late	1.14905
LiCl	Similar	121	Late	0.916902
LiCl	Similar	121	Late	-0.393179
LiCl	Similar	121	Late	3.05461
LiCl	Similar	121	Late	4.3598
LiCl	Similar	121	Late	0.156978
LiCl	Similar	121	Late	0.908141
LiCl	Similar	121	Late	-0.797332
LiCl	Similar	121	Late	1.3208
LiCl	Similar	121	Late	1.43785
LiCl	Similar	121	Late	-0.330373
LiCl	Similar	121	Late	-1.9754
LiCl	Similar	121	Late	-0.240261
LiCl	Similar	121	Late	4.47684
LiCl	Similar	121	Late	-3.63703
LiCl	Similar	121	Late	-2.95694
LiCl	Similar	121	Late	-0.0552283
LiCl	Similar	122	Late	0.161038
LiCl	Similar	122	Late	0.5057
LiCl	Similar	122	Late	0.515855
LiCl	Similar	122	Late	-2.2566
LiCl	Similar	122	Late	0.542457
LiCl	Similar	122	Late	0.446174
LiCl	Similar	122	Late	2.20217
LiCl	Similar	122	Late	0.415469
LiCl	Similar	122	Late	3.0229
LiCl	Similar	122	Late	-2.19157
LiCl	Similar	122	Late	6.61691
LiCl	Similar	122	Late	5.89646
LiCl	Similar	122	Late	-2.64431
LiCl	Similar	122	Late	-0.44189
LiCl	Similar	122	Late	-0.0550203
LiCl	Similar	122	Late	0.222572
LiCl	Similar	122	Late	-4.35224
LiCl	Similar	122	Late	0.0941731
LiCl	Similar	122	Late	1.81558
LiCl	Similar	122	Late	2.26487
LiCl	Similar	122	Late	-0.446647
LiCl	Similar	122	Late	-0.409284
LiCl	Similar	122	Late	0.183662
LiCl	Similar	122	Late	1.12084
LiCl	Similar	122	Late	5.89646
LiCl	Similar	122	Late	-4.14354
LiCl	Similar	122	Late	0.0789477
LiCl	Similar	122	Late	0.326224
LiCl	Similar	122	Late	1.99541
LiCl	Similar	122	Late	-4.06112
LiCl	Similar	122	Late	-0.651561
LiCl	Similar	122	Late	1.02591
LiCl	Similar	122	Late	0.607634
LiCl	Similar	122	Late	4.34731
LiCl	Similar	122	Late	1.00235
LiCl	Similar	122	Late	1.86743
LiCl	Similar	122	Late	0.103654
LiCl	Similar	122	Late	-0.324482
LiCl	Similar	122	Late	1.50826
LiCl	Similar	122	Late	1.01482
LiCl	Similar	122	Late	3.14309
LiCl	Similar	122	Late	3.0341
LiCl	Similar	122	Late	3.9168
LiCl	Similar	122	Late	0.954316
LiCl	Similar	122	Late	0.157313
LiCl	Similar	122	Late	2.2387
LiCl	Similar	122	Late	0.0941731
LiCl	Similar	122	Late	-0.132837
LiCl	Similar	122	Late	-0.0257901
LiCl	Similar	122	Late	-0.46316
LiCl	Similar	122	Late	-0.100151
LiCl	Similar	122	Late	7.54826
LiCl	Similar	122	Late	-0.0678196
LiCl	Similar	122	Late	-3.19422
Saline	Similar	84	Early	1.25844
Saline	Similar	84	Early	-1.80973
Saline	Similar	84	Early	2.67324
Saline	Similar	84	Early	-0.10656
Saline	Similar	84	Early	-1.3867
Saline	Similar	84	Early	-0.781032
Saline	Similar	84	Early	1.36093
Saline	Similar	84	Early	0.758014
Saline	Similar	84	Early	-0.795378
Saline	Similar	84	Early	-1.63074
Saline	Similar	84	Early	-2.22118
Saline	Similar	84	Early	2.85285
Saline	Similar	84	Early	-0.00194034
Saline	Similar	84	Early	2.94723
Saline	Similar	84	Early	2.10216
Saline	Similar	84	Early	-1.08505
Saline	Similar	84	Early	-0.9585
Saline	Similar	84	Early	-2.11293
Saline	Similar	84	Early	-0.800754
Saline	Similar	84	Early	0.437835
Saline	Similar	84	Early	1.13378
Saline	Similar	84	Early	-0.886899
Saline	Similar	84	Early	-1.29703
Saline	Similar	84	Early	-1.11789
Saline	Similar	84	Early	-1.21919
Saline	Similar	84	Early	-0.805985
Saline	Similar	84	Early	-1.73896
Saline	Similar	84	Early	-1.22014
Saline	Similar	84	Early	-0.0443502
Saline	Similar	84	Early	-1.83056
Saline	Similar	84	Early	0.520601
Saline	Similar	84	Early	-1.03123
Saline	Similar	84	Early	-0.284247
Saline	Similar	84	Early	-0.760668
Saline	Similar	84	Early	-1.10948
Saline	Similar	84	Early	-0.383982
Saline	Similar	84	Early	1.09463
Saline	Similar	84	Early	0.424924
Saline	Similar	84	Early	0.427898
Saline	Similar	84	Early	-0.819808
Saline	Similar	84	Early	-1.40857
Saline	Similar	85	Early	-1.58967
Saline	Similar	85	Early	-0.629358
Saline	Similar	85	Early	1.2954
Saline	Similar	85	Early	0.532106
Saline	Similar	85	Early	-2.22428
Saline	Similar	85	Early	-1.12899
Saline	Similar	85	Early	1.00223
Saline	Similar	85	Early	-0.888829
Saline	Similar	85	Early	0.566434
Saline	Similar	85	Early	-1.03096
Saline	Similar	85	Early	-2.2547
Saline	Similar	85	Early	-2.10595
Saline	Similar	85	Early	-1.37638
Saline	Similar	85	Early	-2.12766
Saline	Similar	85	Early	0.623762
Saline	Similar	85	Early	-0.36465
Saline	Similar	85	Early	-1.93174
Saline	Similar	85	Early	0.937263
Saline	Similar	85	Early	1.30287
Saline	Similar	85	Early	-1.24965
Saline	Similar	85	Early	0.429179
Saline	Similar	85	Early	2.85598
Saline	Similar	85	Early	-0.379561
Saline	Similar	85	Early	-0.880877
Saline	Similar	85	Early	0.293326
Saline	Similar	85	Early	-1.04688
Saline	Similar	85	Early	-0.249882
Saline	Similar	85	Early	-1.36161
Saline	Similar	85	Early	0.136315
Saline	Similar	85	Early	-0.641264
Saline	Similar	85	Early	-0.0969692
Saline	Similar	85	Early	0.551557
Saline	Similar	85	Early	0.866295
Saline	Similar	85	Early	-1.18329
Saline	Similar	86	Early	0.567193
Saline	Similar	86	Early	-0.104174
Saline	Similar	86	Early	0.345026
Saline	Similar	86	Early	1.7665
Saline	Similar	86	Early	-0.315797
Saline	Similar	86	Early	1.92033
Saline	Similar	86	Early	0.213976
Saline	Similar	86	Early	-1.48277
Saline	Similar	86	Early	-1.04531
Saline	Similar	86	Early	0.696102
Saline	Similar	86	Early	1.45139
Saline	Similar	86	Early	2.45789
Saline	Similar	86	Early	0.730898
Saline	Similar	86	Early	1.36943
Saline	Similar	86	Early	0.240068
Saline	Similar	86	Early	0.243816
Saline	Similar	86	Early	-0.230599
Saline	Similar	86	Early	-1.61413
Saline	Similar	86	Early	0.375668
Saline	Similar	86	Early	-0.315797
Saline	Similar	86	Early	-1.59663
Saline	Similar	86	Early	-1.00616
Saline	Similar	86	Early	-0.666438
Saline	Similar	86	Early	-0.406383
Saline	Similar	86	Early	1.22492
Saline	Similar	86	Early	-0.412903
Saline	Similar	86	Early	1.03828
Saline	Similar	86	Early	1.38853
Saline	Similar	86	Early	0.0533346
Saline	Similar	86	Early	1.98078
Saline	Similar	86	Early	-0.0689483
Saline	Similar	86	Early	0.280554
Saline	Similar	86	Early	-1.12559
Saline	Similar	86	Early	1.66258
Saline	Similar	86	Early	-1.31631
Saline	Similar	86	Early	-1.52999
Saline	Similar	86	Early	0.307395
Saline	Similar	87	Early	-1.31748
Saline	Similar	87	Early	-0.799445
Saline	Similar	87	Early	2.32511
Saline	Similar	87	Early	0.606306
Saline	Similar	87	Early	0.00860128
Saline	Similar	87	Early	0.271756
Saline	Similar	87	Early	-0.0401973
Saline	Similar	87	Early	0.549791
Saline	Similar	87	Early	0.12583
Saline	Similar	87	Early	-0.177212
Saline	Similar	87	Early	-1.23537
Saline	Similar	87	Early	0.581573
Saline	Similar	87	Early	0.134078
Saline	Similar	87	Early	1.38948
Saline	Similar	87	Early	-0.624262
Saline	Similar	87	Early	-1.17682
Saline	Similar	87	Early	-1.13854
Saline	Similar	87	Early	-1.08526
Saline	Similar	87	Early	-0.0136494
Saline	Similar	87	Early	0.3612
Saline	Similar	87	Early	0.440291
Saline	Similar	87	Early	-1.11399
Saline	Similar	87	Early	-0.128951
Saline	Similar	87	Early	0.269637
Saline	Similar	87	Early	0.0334892
Saline	Similar	88	Early	2.18054
Saline	Similar	88	Early	-1.80494
Saline	Similar	88	Early	-1.05202
Saline	Similar	88	Early	0.69224
Saline	Similar	88	Early	-0.0653633
Saline	Similar	88	Early	0.0648769
Saline	Similar	88	Early	-1.59997
Saline	Similar	88	Early	-0.0909884
Saline	Similar	88	Early	0.192639
Saline	Similar	88	Early	2.83984
Saline	Similar	88	Early	0.604587
Saline	Similar	88	Early	-0.246763
Saline	Similar	88	Early	-0.871505
Saline	Similar	88	Early	0.386106
Saline	Similar	88	Early	-1.06
Saline	Similar	88	Early	1.00336
Saline	Similar	88	Early	-0.540572
Saline	Similar	88	Early	1.69567
Saline	Similar	88	Early	0.451752
Saline	Similar	88	Early	-1.02409
Saline	Similar	88	Early	-0.0768658
Saline	Similar	88	Early	-0.820325
Saline	Similar	88	Early	-0.632512
Saline	Similar	88	Early	0.237653
Saline	Similar	88	Early	-0.44154
Saline	Similar	88	Early	-1.52183
Saline	Similar	89	Early	-0.669817
Saline	Similar	89	Early	-0.138038
Saline	Similar	89	Early	-1.53563
Saline	Similar	89	Early	-1.0946
Saline	Similar	89	Early	0.70523
Saline	Similar	89	Early	-1.4047
Saline	Similar	89	Early	-0.543132
Saline	Similar	89	Early	-1.06189
Saline	Similar	89	Early	0.304087
Saline	Similar	89	Early	0.688419
Saline	Similar	89	Early	-1.82408
Saline	Similar	89	Early	-0.980903
Saline	Similar	89	Early	-0.053975
Saline	Similar	89	Early	-0.209105
Saline	Similar	89	Early	-1.05533
Saline	Similar	89	Early	-1.49713
Saline	Similar	89	Early	0.687568
Saline	Similar	89	Early	0.448018
Saline	Similar	89	Early	2.60688
Saline	Similar	89	Early	0.438242
Saline	Similar	89	Early	0.855297
Saline	Similar	89	Early	-0.679755
Saline	Similar	89	Early	-0.60521
Saline	Similar	89	Early	-0.611302
Saline	Similar	89	Early	-0.526678
Saline	Similar	89	Early	-0.713297
Saline	Similar	89	Early	0.160956
Saline	Similar	89	Early	0.0726586
Saline	Similar	89	Early	-1.91341
Saline	Similar	89	Early	-0.316428
Saline	Similar	89	Early	-0.414387
Saline	Similar	89	Early	-0.65024
Saline	Similar	89	Early	-0.256739
Saline	Similar	89	Early	0.2288
Saline	Similar	90	Early	-0.851493
Saline	Similar	90	Early	2.28963
Saline	Similar	90	Early	-0.243121
Saline	Similar	90	Early	-0.779763
Saline	Similar	90	Early	0.0162201
Saline	Similar	90	Early	-1.9047
Saline	Similar	90	Early	2.84948
Saline	Similar	90	Early	-0.855135
Saline	Similar	90	Early	-0.517227
Saline	Similar	90	Early	1.15526
Saline	Similar	90	Early	-0.0329697
Saline	Similar	90	Early	0.544423
Saline	Similar	90	Early	-0.153814
Saline	Similar	90	Early	0.432649
Saline	Similar	90	Early	-1.26686
Saline	Similar	90	Early	-1.61654
Saline	Similar	90	Early	0.880633
Saline	Similar	90	Early	2.77715
Saline	Similar	90	Early	-0.170716
Saline	Similar	90	Early	2.53278
Saline	Similar	90	Early	-0.378216
Saline	Similar	90	Early	-0.333721
Saline	Similar	90	Early	1.14095
Saline	Similar	90	Early	-0.0767337
Saline	Similar	90	Early	0.699733
Saline	Similar	90	Early	0.711878
Saline	Similar	90	Early	-1.03932
Saline	Similar	90	Early	-0.626902
Saline	Similar	90	Early	-1.74724
Saline	Similar	90	Early	0.0936558
Saline	Similar	90	Early	-0.540652
Saline	Similar	90	Early	-0.305531
Saline	Similar	90	Early	2.52788
Saline	Similar	90	Early	0.030772
Saline	Similar	90	Early	1.53704
Saline	Similar	90	Early	0.0695134
Saline	Similar	90	Early	0.861976
Saline	Similar	90	Early	-0.88309
Saline	Similar	90	Early	3.07454
Saline	Similar	90	Early	0.619754
Saline	Similar	90	Early	-1.31972
Saline	Similar	90	Early	-0.072479
Saline	Similar	90	Early	-1.11803
Saline	Similar	91	Early	-0.521765
Saline	Similar	91	Early	0.233153
Saline	Similar	91	Early	0.703594
Saline	Similar	91	Early	-0.797535
Saline	Similar	91	Early	-0.497829
Saline	Similar	91	Early	-1.00466
Saline	Similar	91	Early	-1.42471
Saline	Similar	91	Early	-0.557446
Saline	Similar	91	Early	-2.23211
Saline	Similar	91	Early	-0.174045
Saline	Similar	91	Early	0.0778294
Saline	Similar	91	Early	-0.512657
Saline	Similar	91	Early	0.339241
Saline	Similar	91	Early	-1.12887
Saline	Similar	91	Early	-1.22844
Saline	Similar	91	Early	-0.268785
Saline	Similar	91	Early	-0.331997
Saline	Similar	91	Early	0.195714
Saline	Similar	91	Early	0.428339
Saline	Similar	91	Early	0.290081
Saline	Similar	91	Early	1.53713
Saline	Similar	91	Early	1.61998
Saline	Similar	91	Early	-1.02369
Saline	Similar	91	Early	0.009886
Saline	Similar	91	Early	1.81841
Saline	Similar	91	Early	-1.06969
Saline	Similar	91	Early	-1.01755
Saline	Similar	91	Early	0.32977
Saline	Similar	91	Early	0.911537
Saline	Similar	91	Early	-0.30439
Saline	Similar	91	Early	-0.445976
Saline	Similar	91	Early	1.23968
Saline	Similar	91	Early	-0.168682
Saline	Similar	91	Early	-0.414504
Saline	Similar	91	Early	0.453769
Saline	Similar	91	Early	0.240709
Saline	Similar	91	Early	0.53317
Saline	Similar	91	Early	0.0752577
Saline	Similar	92	Early	-0.922608
Saline	Similar	92	Early	0.307644
Saline	Similar	92	Early	0.699308
Saline	Similar	92	Early	1.70328
Saline	Similar	92	Early	-1.19054
Saline	Similar	92	Early	-1.00642
Saline	Similar	92	Early	0.639114
Saline	Similar	92	Early	2.5579
Saline	Similar	92	Early	2.59202
Saline	Similar	92	Early	-0.117387
Saline	Similar	92	Early	1.05714
Saline	Similar	92	Early	1.73741
Saline	Similar	92	Early	0.241129
Saline	Similar	92	Early	-0.677935
Saline	Similar	92	Early	0.0842398
Saline	Similar	92	Early	-0.615917
Saline	Similar	92	Early	-0.654491
Saline	Similar	92	Early	-1.56967
Saline	Similar	92	Early	2.38425
Saline	Similar	92	Early	-0.309856
Saline	Similar	93	Early	0.520297
Saline	Similar	93	Early	0.676235
Saline	Similar	93	Early	2.33387
Saline	Similar	93	Early	0.0628325
Saline	Similar	93	Early	-0.143851
Saline	Similar	93	Early	-1.42437
Saline	Similar	93	Early	-0.141339
Saline	Similar	93	Early	-0.833871
Saline	Similar	93	Early	-0.847695
Saline	Similar	93	Early	-1.09412
Saline	Similar	93	Early	1.72268
Saline	Similar	93	Early	-0.76092
Saline	Similar	93	Early	-0.814783
Saline	Similar	93	Early	-1.03005
Saline	Similar	93	Early	1.8212
Saline	Similar	93	Early	-0.722762
Saline	Similar	93	Early	0.449155
Saline	Similar	93	Early	-0.630305
Saline	Similar	93	Early	0.481637
Saline	Similar	93	Early	-0.227333
Saline	Similar	93	Early	1.8146
Saline	Similar	93	Early	0.785253
Saline	Similar	93	Early	-1.00719
Saline	Similar	93	Early	-0.775976
Saline	Similar	93	Early	0.0677268
Saline	Similar	93	Early	0.997295
Saline	Similar	93	Early	0.122412
Saline	Similar	93	Early	-0.173751
Saline	Similar	93	Early	-0.496702
Saline	Similar	93	Early	2.05377
Saline	Similar	93	Early	-0.526551
Saline	Similar	94	Early	-0.254183
Saline	Similar	94	Early	2.0376
Saline	Similar	94	Early	-0.147003
Saline	Similar	94	Early	0.0449088
Saline	Similar	94	Early	-0.581597
Saline	Similar	94	Early	-0.847565
Saline	Similar	94	Early	-0.940434
Saline	Similar	94	Early	0.643319
Saline	Similar	94	Early	0.4071
Saline	Similar	94	Early	-0.0728162
Saline	Similar	94	Early	0.812498
Saline	Similar	94	Early	-0.129145
Saline	Similar	94	Early	0.621888
Saline	Similar	94	Early	-0.593562
Saline	Similar	94	Early	1.67219
Saline	Similar	94	Early	0.628535
Saline	Similar	94	Early	-0.718839
Saline	Similar	94	Early	3.1936
Saline	Similar	94	Early	0.389931
Saline	Similar	94	Early	-0.610736
Saline	Similar	94	Early	-1.18546
Saline	Similar	94	Early	0.771093
Saline	Similar	94	Early	-0.706671
Saline	Similar	94	Early	-0.756568
Saline	Similar	94	Early	0.812498
Saline	Similar	94	Early	-1.07627
Saline	Similar	94	Early	0.875138
Saline	Similar	94	Early	-0.469584
Saline	Similar	94	Early	1.49615
Saline	Similar	94	Early	-0.517776
Saline	Similar	94	Early	-0.897009
Saline	Similar	94	Early	-1.33319
Saline	Similar	95	Early	-1.5273
Saline	Similar	95	Early	0.57911
Saline	Similar	95	Early	-0.225143
Saline	Similar	95	Early	-0.307995
Saline	Similar	95	Early	-0.728844
Saline	Similar	95	Early	-0.23477
Saline	Similar	95	Early	-1.50893
Saline	Similar	95	Early	-0.342548
Saline	Similar	95	Early	-0.31881
Saline	Similar	95	Early	-1.3042
Saline	Similar	95	Early	1.75174
Saline	Similar	95	Early	-0.0542713
Saline	Similar	95	Early	1.84275
Saline	Similar	95	Early	1.03195
Saline	Similar	95	Early	-1.06168
Saline	Similar	95	Early	0.0262756
Saline	Similar	95	Early	1.58337
Saline	Similar	95	Early	1.08009
Saline	Similar	95	Early	-0.638803
Saline	Similar	95	Early	0.0145917
Saline	Similar	95	Early	-1.3778
Saline	Similar	95	Early	0.486425
Saline	Similar	95	Early	-0.16585
Saline	Similar	95	Early	0.858383
Saline	Similar	95	Early	-0.413073
Saline	Similar	95	Early	0.0855718
Saline	Similar	95	Early	1.65986
Saline	Similar	96	Early	-0.00707245
Saline	Similar	96	Early	-0.791116
Saline	Similar	96	Early	1.91731
Saline	Similar	96	Early	0.200562
Saline	Similar	96	Early	-0.809742
Saline	Similar	96	Early	0.470716
Saline	Similar	96	Early	-1.12906
Saline	Similar	96	Early	1.53011
Saline	Similar	96	Early	-0.266578
Saline	Similar	96	Early	-2.06138
Saline	Similar	96	Early	-0.63233
Saline	Similar	96	Early	2.45636
Saline	Similar	96	Early	-0.137905
Saline	Similar	96	Early	0.0646992
Saline	Similar	96	Early	0.572586
Saline	Similar	96	Early	-1.0366
Saline	Similar	96	Early	0.00456188
Saline	Similar	96	Early	-0.559309
Saline	Similar	96	Early	-0.512087
Saline	Similar	96	Early	0.188006
Saline	Similar	96	Early	1.54412
Saline	Similar	96	Early	-0.602193
Saline	Similar	96	Early	0.961192
Saline	Similar	96	Early	-0.566782
Saline	Similar	96	Early	-0.678839
Saline	Similar	96	Early	0.746926
Saline	Similar	96	Early	-0.207324
Saline	Similar	96	Early	1.364
Saline	Similar	96	Early	-0.106678
Saline	Similar	96	Early	-1.87593
Saline	Similar	96	Early	-1.72671
Saline	Similar	96	Early	0.077142
Saline	Similar	96	Early	-0.373029
Saline	Similar	96	Early	-0.447403
Saline	Similar	96	Early	1.04177
Saline	Similar	96	Early	-0.718125
Saline	Similar	97	Early	-0.344244
Saline	Similar	97	Early	-0.592842
Saline	Similar	97	Early	-1.97248
Saline	Similar	97	Early	-1.26299
Saline	Similar	97	Early	-0.638952
Saline	Similar	97	Early	-1.41987
Saline	Similar	97	Early	1.39621
Saline	Similar	97	Early	0.0123675
Saline	Similar	97	Early	-0.748167
Saline	Similar	97	Early	2.18581
Saline	Similar	97	Early	-0.146212
Saline	Similar	97	Early	-0.360038
Saline	Similar	97	Early	0.0783323
Saline	Similar	97	Early	-0.717704
Saline	Similar	97	Early	-0.539518
Saline	Similar	97	Early	-0.45903
Saline	Similar	97	Early	-1.11731
Saline	Similar	97	Early	-0.964401
Saline	Similar	97	Early	0.579895
Saline	Similar	97	Early	-0.612428
Saline	Similar	97	Early	-0.0181804
Saline	Similar	97	Early	-0.741289
Saline	Similar	97	Early	-1.0725
Saline	Similar	97	Early	2.12834
Saline	Similar	97	Early	0.943128
Saline	Similar	97	Early	1.55403
Saline	Similar	97	Early	1.85931
Saline	Similar	97	Early	0.0393615
Saline	Similar	97	Early	-0.79684
Saline	Similar	97	Early	-0.263316
Saline	Similar	97	Early	-0.0856856
Saline	Similar	98	Early	-0.288552
Saline	Similar	98	Early	2.08209
Saline	Similar	98	Early	-0.243513
Saline	Similar	98	Early	2.33785
Saline	Similar	98	Early	-0.513974
Saline	Similar	98	Early	-1.16563
Saline	Similar	98	Early	-0.688246
Saline	Similar	98	Early	-1.45892
Saline	Similar	98	Early	1.10893
Saline	Similar	98	Early	-0.714808
Saline	Similar	98	Early	0.375941
Saline	Similar	98	Early	2.72671
Saline	Similar	98	Early	0.240377
Saline	Similar	98	Early	-1.45907
Saline	Similar	98	Early	-0.378557
Saline	Similar	98	Early	1.95156
Saline	Similar	98	Early	2.70644
Saline	Similar	98	Early	0.140536
Saline	Similar	98	Early	-0.568007
Saline	Similar	98	Early	-0.111842
Saline	Similar	98	Early	-1.18578
Saline	Similar	98	Early	-1.02432
Saline	Similar	98	Early	1.90152
Saline	Similar	99	Early	-1.2896
Saline	Similar	99	Early	0.0150702
Saline	Similar	99	Early	-1.33478
Saline	Similar	99	Early	-1.74159
Saline	Similar	99	Early	-1.11204
Saline	Similar	99	Early	2.85531
Saline	Similar	99	Early	-1.81186
Saline	Similar	99	Early	-0.534772
Saline	Similar	99	Early	0.896856
Saline	Similar	99	Early	-1.70083
Saline	Similar	99	Early	-0.428323
Saline	Similar	99	Early	-0.912042
Saline	Similar	99	Early	-0.968048
Saline	Similar	99	Early	-0.864097
Saline	Similar	99	Early	1.67951
Saline	Similar	99	Early	-1.86019
Saline	Similar	99	Early	-1.11852
Saline	Similar	99	Early	-0.229661
Saline	Similar	99	Early	-0.792758
Saline	Similar	99	Early	2.51541
Saline	Similar	99	Early	2.0113
[truncated: 1,001 more rows]
