# Supplementary material for: LiCl-induced sickness modulates rat gustatory cortical responses
Source: PLoS Biol. 2022 Jul 25;20(7):e3001537. doi: 10.1371/journal.pbio.3001537 (PMC9352195; doi:10.1371/journal.pbio.3001537)
Supplement: S6 Data — (XLSX) [file pbio.3001537.s006.xlsx]

## Sheet: 7B
animal	trials	block	detail	lda_ouptput
BS68	1	1	train	﻿0.416071
BS68	2	1	train	0.452381
BS68	3	1	train	0.453571
BS68	4	1	train	0.669643
BS68	5	1	train	0.513095
BS68	6	2	test	0.539286
BS68	7	2	test	0.51369
BS68	8	2	test	0.632143
BS68	9	2	test	0.505357
BS68	10	2	test	0.698214
BS68	11	3	test	0.504167
BS68	12	3	test	0.417262
BS68	13	3	test	0.485714
BS68	14	3	test	0.452976
BS68	15	3	test	0.351786
BS68	16	4	test	0.217857
BS68	17	4	test	0.517857
BS68	18	4	test	0.552381
BS68	19	4	test	0.494643
BS68	20	4	test	0.629762
BS68	21	5	test	0.471429
BS68	22	5	test	0.230952
BS68	23	5	test	0.396429
BS68	24	5	test	0.309524
BS68	25	5	test	0.202976
BS68	26	6	test	0.432143
BS68	27	6	test	0.22381
BS68	28	6	test	0.224405
BS68	29	6	test	0.255357
BS68	30	6	test	0.495238
BS69	1	1	train	0.279902
BS69	2	1	train	0.184681
BS69	3	1	train	0.40098
BS69	4	1	train	0.338113
BS69	5	1	train	0.245343
BS69	6	2	test	0.379902
BS69	7	2	test	0.474387
BS69	8	2	test	0.404779
BS69	9	2	test	0.35527
BS69	10	2	test	0.455147
BS69	11	3	test	0.364951
BS69	12	3	test	0.367157
BS69	13	3	test	0.479902
BS69	14	3	test	0.299632
BS69	15	3	test	0.456985
BS69	16	4	test	0.452574
BS69	17	4	test	0.427206
BS69	18	4	test	0.250245
BS69	19	4	test	0.280515
BS69	20	4	test	0.323897
BS69	21	5	test	0.295956
BS69	22	5	test	0.336642
BS69	23	5	test	0.436765
BS69	24	5	test	0.378554
BS69	25	5	test	0.20625
BS69	26	6	test	0.341054
BS69	27	6	test	0.371078
BS69	28	6	test	0.411397
BS69	29	6	test	0.225123
BS69	30	6	test	0.329779
BS70	1	1	train	0.31619
BS70	2	1	train	0.299524
BS70	3	1	train	0.199048
BS70	4	1	train	0.272222
BS70	5	1	train	0.21119
BS70	6	2	test	0.335397
BS70	7	2	test	0.251746
BS70	8	2	test	0.288254
BS70	9	2	test	0.26246
BS70	10	2	test	0.343016
BS70	11	3	test	0.25
BS70	12	3	test	0.240635
BS70	13	3	test	0.211508
BS70	14	3	test	0.246905
BS70	15	3	test	0.289603
BS70	16	4	test	0.247857
BS70	17	4	test	0.244921
BS70	18	4	test	0.283175
BS70	19	4	test	0.235714
BS70	20	4	test	0.225714
BS70	21	5	test	0.169921
BS70	22	5	test	0.224206
BS70	23	5	test	0.287302
BS70	24	5	test	0.18746
BS70	25	5	test	0.292302
BS70	26	6	test	0.273095
BS70	27	6	test	0.332857
BS70	28	6	test	0.20373
BS70	29	6	test	0.307302
BS70	30	6	test	0.195556
