# Supplementary material for: LiCl-induced sickness modulates rat gustatory cortical responses
Source: PLoS Biol. 2022 Jul 25;20(7):e3001537. doi: 10.1371/journal.pbio.3001537 (PMC9352195; doi:10.1371/journal.pbio.3001537)
Supplement: S7 Data — (XLSX) [file pbio.3001537.s007.xlsx]

## Sheet: 8A
unit	taste	pre_sal_fr	pre_licl_fr	post_sal_fr	post_licl_fr
1	nacl	﻿1.799359509885825403e+01	﻿2.253028404344193802e+01	﻿1.891148325358851423e+01	﻿1.798558897243108134e+01
2	nacl	7.26496	8.33333	6.15079	12.6543
3	nacl	12.3611	14.3519	8.80556	12.963
4	nacl	14.9259	17.6204	17.8981	19.3704
5	nacl	16.2037	13.4962	14.3519	13.8796
6	nacl	27.528	24.3618	28.754	29.7414
7	nacl	20.7407	20.3241	22.5833	19.6574
8	nacl	25.0957	22.4337	22.6062	24.3194
9	nacl	12.8069	15.4722	15.6296	14.1415
10	nacl	4.16667	7.40741	7.5	7.5
11	nacl	3.33333	2.40741	2.68519	5.27778
12	nacl	7.32407	10.2778	5.31085	4.71429
13	nacl	10.7685	8.29894	11.3148	9.99074
14	nacl	6.52778	7.40741	5.46296	6.2963
15	nacl	8.31878	8.29497	8.96693	10.5939
16	nacl	20.1632	22.4989	22.7154	21.4632
17	nacl	8.16667	4.90741	4.81481	5.97222
18	nacl	11.8611	13.7593	9.67593	9.94444
19	nacl	21.7996	24.4563	21.4769	18.9974
20	nacl	17.5146	17.2692	15.5474	17.3078
21	nacl	7.31481	7.08812	6.88889	7.03704
22	nacl	15.2778	20.6296	15.5556	12.4167
23	nacl	20.0688	19.8981	22.1396	19.5238
24	nacl	24.5	24.2407	20.2249	18.2771
25	nacl	5.40123	4.82456	7.26496	10.1852
26	nacl	17.8272	16.3267	12.9663	13.2659
27	nacl	10.2963	6.55291	5.93122	7.71958
28	nacl	8.7037	6.75926	7.59259	5.96296
29	nacl	5.97156	6.125	5.39418	7.67791
30	nacl	9.52381	6.66667	10.2778	8.97436
31	nacl	10.2778	11.9722	10.0926	11.3889
32	nacl	28.5423	28.4114	25.1389	26.0827
33	nacl	13.1944	10.1852	11.9907	9.72222
34	nacl	14.0278	16.3889	7.77778	9.35185
35	nacl	13.1739	11.2553	10.7593	10.2315
36	nacl	10.0185	8.7963	7.4537	6.03704
37	nacl	7.03704	5.74074	7.82407	6.2037
38	nacl	15.7315	15.9167	16.2407	15.3968
39	nacl	13.3333	9.72222	13.3333	7.5
40	nacl	23.4325	25.0278	26.2685	22.1481
41	nacl	8.88228	12.5463	10.4365	9.06481
42	nacl	13.306	13.623	13.5622	11.858
43	nacl	7.24638	12.5	7.83333	11.8056
44	nacl	7.03704	5.97222	5.55556	4.81481
1	sucrose	19.3866	17.595	24.8915	22.979
2	sucrose	11.7685	10.2037	7.37963	10.9537
3	sucrose	8.19444	10.5556	12.2222	12.963
4	sucrose	16.0185	13.25	11.8981	9.02778
5	sucrose	13.3426	14.9696	11.6852	15.8704
6	sucrose	18.6127	19.25	18.1878	18.5324
7	sucrose	22.1071	19.0833	18.4259	19.787
8	sucrose	13.6561	12.2668	14.6627	17.2328
9	sucrose	16.8302	16.6586	18.8503	19.453
10	sucrose	13.6019	12.3148	13.7103	20.7804
11	sucrose	6.94444	6.58333	5.93364	5.74074
12	sucrose	15.0641	13.2475	16.142	15.4321
13	sucrose	15.1757	12.3312	13.5529	13.1336
14	sucrose	12.4021	10.3889	9.61111	9.77712
15	sucrose	15.0292	16.4399	18.6952	19.832
16	sucrose	17.4354	20.6715	18.8545	21.0058
17	sucrose	5.76132	2.92146	3.49794	4.49735
18	sucrose	18.3291	12.1713	19.0928	14.6073
19	sucrose	26.5814	25.2884	20.1154	27.0259
20	sucrose	16.0728	11.3812	14.7838	13.0535
21	sucrose	7.38095	6.07011	6.33929	8.18966
22	sucrose	22.8827	21.6481	22.9776	23.3347
23	sucrose	21.1387	19.832	20.9246	20.8463
24	sucrose	18.2259	19.2077	18.5949	19.9017
25	sucrose	12.3176	7.75251	11.3148	9.51241
26	sucrose	7.73663	6.37963	4.07171	6.6092
27	sucrose	11.4087	10.1772	11.1371	11.6892
28	sucrose	5.63889	5.94907	7.81481	9.24603
29	sucrose	10.0476	7.37963	11.5185	10.4074
30	sucrose	11.1019	8.56481	12.1759	12.1759
31	sucrose	5.83333	9.07407	8.75	8.42593
32	sucrose	5.55556	8.05556	7.5	4.72222
33	sucrose	13.0871	11.93	16.6345	12.0889
34	sucrose	16.3375	11.8347	17.7593	15.1243
35	sucrose	8.8664	9.3738	14.8565	9.94312
36	sucrose	20.0853	21.2919	24.1283	16.8148
37	sucrose	12.2222	8.98148	11.1111	13.3333
38	sucrose	14.8148	14.4444	13.6204	13.2037
39	sucrose	10.9246	13.537	10.0926	14.0926
40	sucrose	13.9603	13.1667	19.4815	12.3664
41	sucrose	11.0648	11.1885	16.586	8.52337
42	sucrose	6.60714	11.4464	6.03448	14.6296
43	sucrose	6.06481	4.53704	4.62963	4.90741
44	sucrose	25.7884	26.9603	18.4378	31.6806
1	citricacid	10.5856	10.9536	26.8041	26.6358
2	citricacid	7.30769	13.3333	3.57143	4.44444
3	citricacid	14.5	15	14.9	8.77778
4	citricacid	5.94444	5.52222	9.21111	20.1444
5	citricacid	5.11111	3.96552	5.16667	13.3
6	citricacid	48.072	44.5976	49.0799	29.582
7	citricacid	12.3333	10.2778	14.4111	20.3778
8	citricacid	33.4958	28.4146	24.0799	28.5218
9	citricacid	31.6206	24.2571	16.0444	18.127
10	citricacid	1.33333	0.666667	1.66667	1.66667
11	citricacid	13.2778	15.0556	5.83333	6.72222
12	citricacid	5	6.38889	22.2349	16.1571
13	citricacid	11.5667	10.4238	19.2167	18.3778
14	citricacid	12	12.2556	9.88889	7.5
15	citricacid	14.5357	16.9717	19.6429	13.8167
16	citricacid	42.4392	37.9981	29.7098	21.146
17	citricacid	9.31111	11	11.1111	12.8889
18	citricacid	22.2444	16.6333	16.9889	15.5889
19	citricacid	34.481	25.4968	30.5071	27.5246
20	citricacid	18.5794	17.7175	14.631	21.2037
21	citricacid	13.3333	7.12644	11.6889	10
22	citricacid	14.4444	13.8333	18.0556	16.1556
23	citricacid	24.8238	18.6889	21.2143	19.9746
24	citricacid	24.4667	25.7175	28.2302	25.377
25	citricacid	8.33333	9.29825	5.0641	4.22222
26	citricacid	17.7021	21.0103	13.5198	18.0484
27	citricacid	11.1302	12.7206	10.2921	12.6429
28	citricacid	16	13.4444	7.11111	14.9222
29	citricacid	14.6516	12.4167	13.8254	12.3508
30	citricacid	4.04762	3.6	4	3.33333
31	citricacid	11.3889	8.28889	11.3333	11.6667
32	citricacid	40.4841	33.9571	34.4222	38.6984
33	citricacid	11.2222	9.33333	12	10.6667
34	citricacid	7.61111	9.53968	7.11111	12
35	citricacid	18.2077	25.219	21.8198	20.9833
36	citricacid	18.4556	15.3889	9.57778	11.5
37	citricacid	9.11111	7.44444	8.5	8
38	citricacid	24.9778	20.0222	15.7111	19.1635
39	citricacid	11.3889	11.2222	12.2778	11.4444
40	citricacid	13.4302	14.6222	10	9.01667
41	citricacid	20.2175	15.8	15.8016	16.1333
42	citricacid	26.8804	19.6587	24.1532	22.272
43	citricacid	0	2.5	5.6	2.77778
44	citricacid	12.6111	11.1111	11.5556	10.4444
1	qhcl	14.6337	16.5062	5.57864	8.07896
2	qhcl	9.27778	12.4667	15.9667	9.74444
3	qhcl	14.1667	12.6667	16.4444	12.4444
4	qhcl	11.7778	16.6	14.1667	15.3556
5	qhcl	27.4175	25.3921	8.35556	22.1222
6	qhcl	41.9746	38.7	40.5421	36.3262
7	qhcl	25.1619	27.2889	13.1111	22.0667
8	qhcl	22.0921	23.5317	19.6032	22.3397
9	qhcl	19.5339	22.0993	16.4627	17.6357
10	qhcl	6.10635	6.71111	6.18413	9.54762
11	qhcl	8.72222	12.4889	10.8519	5.55556
12	qhcl	6.71032	5.28603	12.7648	18.4614
13	qhcl	10.1421	9.69473	19.9476	12.5905
14	qhcl	6.84444	9.65556	17.9944	10.7444
15	qhcl	24.3041	24.0718	31.7416	21.4264
16	qhcl	39.628	36.527	38.1254	19.0709
17	qhcl	10.3704	11.7816	12.1605	3.33333
18	qhcl	21.7772	19.1778	17.9803	19.1839
19	qhcl	28.8784	24.6794	25.1133	28.7619
20	qhcl	25.2934	28.381	21.7107	24.3333
21	qhcl	13.7143	24.4365	17.881	16.7816
22	qhcl	27.4065	15.2333	26.3268	29.5468
23	qhcl	27.0502	32.7095	30.1177	27.7537
24	qhcl	41.4198	33.1249	28.4447	39.1825
25	qhcl	23.4364	32.167	26.379	25.9817
26	qhcl	23.7654	20.3	25.2126	17.3448
27	qhcl	25.9932	30.9159	33.1224	26.2997
28	qhcl	28.6333	23.0944	25.2	24.0556
29	qhcl	11.4063	10.4	7.78889	8.13333
30	qhcl	15.9556	13.4444	14.5	16
31	qhcl	11.3889	13.5556	10.7222	10.8889
32	qhcl	6.55556	8.33333	1.77778	7.11111
33	qhcl	22.6062	26.9873	23.7365	27.5945
34	qhcl	22.3958	21.3159	22.927	28.8206
35	qhcl	18.5048	19.159	16.2524	16.7333
36	qhcl	31.5722	30.2762	28.5437	31.8825
37	qhcl	5.88889	2.33333	1.96429	2.77778
38	qhcl	9.61111	12	12.1	11.2222
39	qhcl	8.22063	7.9	5.83333	7.26667
40	qhcl	34.027	31.4222	25.2444	30.9619
41	qhcl	21.5032	18.5643	18.5111	16.5831
42	qhcl	4.42857	3.04598	5.17241	4.33333
43	qhcl	12.4444	10.8889	8.22222	9.22222
44	qhcl	13.9746	16.9683	13.1175	9.57222

## Sheet: 8B
unit	pre_fr_sal	pre_fr_licl	diff_fr
0	﻿24.553	﻿11.1124	﻿13.4406
1	3.17424	1.18939	1.98485
2	2.03788	2.90152	-0.863636
3	3.20455	5.2803	-2.07576
4	4.29545	3.43182	0.863636
5	10.3561	19.197	-8.84091
6	6.65152	6.73485	-0.0833333
7	5.97727	22.5152	-16.5379
8	11.0076	6.15152	4.85606
9	6.37121	1.49242	4.87879
10	2.31818	0.719697	1.59848
11	9.7197	2.17424	7.54545
12	7.5303	3.30303	4.22727
13	4.63636	1.39394	3.24242
14	14.5985	4.33333	10.2652
15	12.8788	14.9242	-2.04545
16	1.02273	1.63636	-0.613636
17	6.37121	4.28788	2.08333
18	15.1515	11.7955	3.35606
19	7.79545	9.89394	-2.09848
20	1.92424	1.34091	0.583333
21	11.0227	5.01515	6.00758
22	11.0076	8.29545	2.71212
23	12.803	11.6515	1.15152
24	6.90152	0.810606	6.09091
25	2.16667	6.88636	-4.7197
26	5.40909	3.12879	2.2803
27	3.06818	1.31061	1.75758
28	3.87879	3.39394	0.484848
29	3.31818	1.02273	2.29545
30	2.56818	2.75	-0.181818
31	1.13636	14.7121	-13.5758
32	8.74242	2.65152	6.09091
33	6.81061	2.51515	4.29545
34	6.27273	5.44697	0.825758
35	12.4015	2.46212	9.93939
36	2.20455	1.20455	1
37	3.51515	6.0303	-2.51515
38	3.07576	2.66667	0.409091
39	5.31061	7.34848	-2.03788
40	7.08333	3.15152	3.93182
41	2.45455	8.94697	-6.49242
42	1.81061	1.23485	0.575758
43	9.4697	1.74242	7.72727

## Sheet: 8C
neuron	licl_unit	saline_unit	taste	pal_group	traj_degree	traj_distance
0	4	1	NaCl	Palatable	237.316	8.80159
0	4	1	QHCl	Aversive	149.863	17.2289
0	4	1	CitricAcid	Aversive	157.772	20.8634
0	4	1	Sucrose	Palatable	264.627	11.6277
1	0	0	NaCl	Palatable	179.017	2.49111
1	0	0	QHCl	Aversive	261.621	8.29846
1	0	0	Sucrose	Palatable	65.6488	5.48826
1	0	0	CitricAcid	Aversive	343.281	8.96607
2	1	2	Sucrose	Palatable	17.0674	2.20837
2	1	2	CitricAcid	Aversive	55.2858	7.41414
2	1	2	QHCl	Aversive	262.937	4.21718
2	1	2	NaCl	Palatable	19.7045	6.34368
3	2	4	NaCl	Palatable	244.725	9.93232
3	2	4	QHCl	Aversive	6.97431	6.37495
3	2	4	CitricAcid	Aversive	284.635	8.97835
3	2	4	Sucrose	Palatable	285.478	12.5534
4	3	6	Sucrose	Palatable	317.559	14.1231
4	3	6	NaCl	Palatable	321.758	17.9206
4	3	6	CitricAcid	Aversive	250.074	9.77006
4	3	6	QHCl	Aversive	354.703	6.27866
5	10	12	CitricAcid	Aversive	42.2792	30.2135
5	10	12	NaCl	Palatable	41.3277	31.1101
5	10	12	Sucrose	Palatable	46.1344	28.0676
5	10	12	QHCl	Aversive	359.487	17.7945
6	11	14	Sucrose	Palatable	309.241	12.9715
6	11	14	NaCl	Palatable	289.968	8.94517
6	11	14	CitricAcid	Aversive	236.962	9.74846
6	11	14	QHCl	Aversive	17.5367	2.39074
7	12	16	Sucrose	Palatable	27.9649	12.7542
7	12	16	CitricAcid	Aversive	16.6094	5.15559
7	12	16	NaCl	Palatable	44.8779	11.9049
7	12	16	QHCl	Aversive	39.4505	6.61364
8	2	1	Sucrose	Palatable	58.2292	10.3332
8	2	1	NaCl	Palatable	81.8223	19.007
8	2	1	CitricAcid	Aversive	170.144	2.42337
8	2	1	QHCl	Aversive	114.513	4.38024
9	6	3	QHCl	Aversive	207.443	12.6572
9	6	3	CitricAcid	Aversive	217.778	9.52215
9	6	3	NaCl	Palatable	200.707	8.01314
9	6	3	Sucrose	Palatable	230.263	8.76579
10	16	6	QHCl	Aversive	97.3058	1.45627
10	16	6	Sucrose	Palatable	64.9716	13.9589
10	16	6	CitricAcid	Aversive	32.6233	5.83949
10	16	6	NaCl	Palatable	79.8643	10.1021
11	29	12	Sucrose	Palatable	206.034	8.86048
11	29	12	NaCl	Palatable	195.547	8.67103
11	29	12	CitricAcid	Aversive	101.285	17.2577
11	29	12	QHCl	Aversive	75.1722	11.837
12	30	13	QHCl	Aversive	93.7051	8.4046
12	30	13	CitricAcid	Aversive	51.0179	10.1652
12	30	13	Sucrose	Palatable	141.133	3.38617
12	30	13	NaCl	Palatable	170.99	5.09651
13	41	16	QHCl	Aversive	51.2137	1.54422
13	41	16	NaCl	Palatable	135.444	7.79955
13	41	16	CitricAcid	Aversive	27.8315	9.47993
13	41	16	Sucrose	Palatable	98.6014	4.9033
14	44	18	CitricAcid	Aversive	39.2936	16.8578
14	44	18	NaCl	Palatable	33.8338	11.1658
14	44	18	Sucrose	Palatable	48.6653	11.5556
14	44	18	QHCl	Aversive	63.6768	3.59559
15	47	20	QHCl	Aversive	189.309	1.96073
15	47	20	CitricAcid	Aversive	19.9484	20.501
15	47	20	NaCl	Palatable	45.1074	31.4441
15	47	20	Sucrose	Palatable	44.3491	22.1726
16	2	3	Sucrose	Palatable	34.514	10.7528
16	2	3	NaCl	Palatable	13.9447	4.74901
16	2	3	QHCl	Aversive	99.5529	7.01393
16	2	3	CitricAcid	Aversive	36.0112	10.709
17	3	4	Sucrose	Palatable	22.3035	7.57305
17	3	4	NaCl	Palatable	71.6295	10.9409
17	3	4	CitricAcid	Aversive	98.6498	7.3971
17	3	4	QHCl	Aversive	50.9642	7.26672
18	4	7	CitricAcid	Aversive	61.0372	10.3211
18	4	7	Sucrose	Palatable	120.341	1.2056
18	4	7	QHCl	Aversive	78.4926	8.70217
18	4	7	NaCl	Palatable	79.7332	12.8877
19	6	10	Sucrose	Palatable	1.51053	17.0057
19	6	10	QHCl	Aversive	19.0544	11.9337
19	6	10	CitricAcid	Aversive	352.463	6.98729
19	6	10	NaCl	Palatable	6.58752	9.2818
20	9	13	CitricAcid	Aversive	22.5817	12.5
20	9	13	NaCl	Palatable	43.54	8.73691
20	9	13	Sucrose	Palatable	0.119525	18.3664
20	9	13	QHCl	Aversive	19.0269	9.0885
21	15	19	CitricAcid	Aversive	36.7393	4.17938
21	15	19	NaCl	Palatable	349.563	4.59992
21	15	19	QHCl	Aversive	31.0426	7.25048
21	15	19	Sucrose	Palatable	226.654	9.34556
22	16	20	CitricAcid	Aversive	354.253	9.23957
22	16	20	QHCl	Aversive	3.73399	6.92206
22	16	20	NaCl	Palatable	38.8125	7.58651
22	16	20	Sucrose	Palatable	354.635	12.9342
23	18	22	CitricAcid	Aversive	39.102	12.6926
23	18	22	NaCl	Palatable	359.918	23.1939
23	18	22	Sucrose	Palatable	6.05685	13.9953
23	18	22	QHCl	Aversive	20.2154	20.5465
24	20	23	CitricAcid	Aversive	351.688	15.2242
24	20	23	NaCl	Palatable	14.773	11.4989
24	20	23	QHCl	Aversive	340.096	17.5155
24	20	23	Sucrose	Palatable	10.3836	24.821
25	21	25	QHCl	Aversive	24.0122	11.7527
25	21	25	NaCl	Palatable	359.553	16.0293
25	21	25	Sucrose	Palatable	18.5958	14.6872
25	21	25	CitricAcid	Aversive	1.49994	21.1481
26	22	26	CitricAcid	Aversive	11.2191	22.4137
26	22	26	NaCl	Palatable	3.27231	14.6083
26	22	26	QHCl	Aversive	18.6223	15.4176
26	22	26	Sucrose	Palatable	16.5626	21.6363
27	0	0	NaCl	Palatable	17.6046	24.1243
27	0	0	QHCl	Aversive	31.1725	17.3087
27	0	0	Sucrose	Palatable	21.3014	18.4026
27	0	0	CitricAcid	Aversive	358.414	17.3919
28	1	1	Sucrose	Palatable	64.3563	6.97909
28	1	1	NaCl	Palatable	81.1034	8.78573
28	1	1	QHCl	Aversive	115.95	5.19685
28	1	1	CitricAcid	Aversive	113.863	9.2193
29	7	7	NaCl	Palatable	311.551	7.31759
29	7	7	CitricAcid	Aversive	290.315	6.69416
29	7	7	QHCl	Aversive	304.134	6.81504
29	7	7	Sucrose	Palatable	327.852	5.76327
30	10	8	QHCl	Aversive	6.43474	2.47858
30	10	8	Sucrose	Palatable	320.583	5.80092
30	10	8	CitricAcid	Aversive	32.1743	2.33004
30	10	8	NaCl	Palatable	11.3099	5.66558
31	17	10	CitricAcid	Aversive	121.65	10.9052
31	17	10	NaCl	Palatable	85.2132	11.9836
31	17	10	QHCl	Aversive	79.2776	12.8399
31	17	10	Sucrose	Palatable	87.1326	5.55272
32	19	11	QHCl	Aversive	3.48557	15.5343
32	19	11	CitricAcid	Aversive	0.0746992	7.10203
32	19	11	Sucrose	Palatable	356.762	15.0814
32	19	11	NaCl	Palatable	348.295	9.72121
33	21	12	NaCl	Palatable	313.354	8.82473
33	21	12	CitricAcid	Aversive	352.649	5.21055
33	21	12	QHCl	Aversive	10.943	13.95
33	21	12	Sucrose	Palatable	324.156	11.6964
34	22	13	QHCl	Aversive	57.726	12.7165
34	22	13	Sucrose	Palatable	54.9788	17.051
34	22	13	NaCl	Palatable	27.5763	10.8737
34	22	13	CitricAcid	Aversive	82.807	11.1483
35	23	14	QHCl	Aversive	19.9286	16.0275
35	23	14	NaCl	Palatable	36.297	14.2525
35	23	14	CitricAcid	Aversive	25.6906	4.89969
35	23	14	Sucrose	Palatable	36.2709	11.1436
36	24	15	QHCl	Aversive	170.342	10.7073
36	24	15	NaCl	Palatable	161.867	6.6643
36	24	15	CitricAcid	Aversive	175.774	9.17177
36	24	15	Sucrose	Palatable	165.626	6.86298
37	28	17	NaCl	Palatable	119.37	10.61
37	28	17	Sucrose	Palatable	120.77	4.77817
37	28	17	CitricAcid	Aversive	199.206	1.60998
37	28	17	QHCl	Aversive	117.747	4.25606
38	29	19	CitricAcid	Aversive	193.919	4.38811
38	29	19	NaCl	Palatable	215.72	3.33051
38	29	19	QHCl	Aversive	149.978	7.88365
38	29	19	Sucrose	Palatable	165.099	5.8332
39	31	21	Sucrose	Palatable	330.317	21.0129
39	31	21	QHCl	Aversive	324.772	22.7646
39	31	21	CitricAcid	Aversive	289.506	17.2591
39	31	21	NaCl	Palatable	333.506	22.4214
40	32	22	NaCl	Palatable	47.3586	15.4093
40	32	22	CitricAcid	Aversive	70.2607	5.70002
40	32	22	Sucrose	Palatable	23.8038	8.06157
40	32	22	QHCl	Aversive	41.2514	10.7202
41	37	26	NaCl	Palatable	99.1177	13.7481
41	37	26	CitricAcid	Aversive	94.6534	10.626
41	37	26	Sucrose	Palatable	144.303	10.3439
41	37	26	QHCl	Aversive	134.675	14.6446
42	38	28	Sucrose	Palatable	302.423	11.8468
42	38	28	NaCl	Palatable	311.36	9.65451
42	38	28	CitricAcid	Aversive	328.133	4.23019
42	38	28	QHCl	Aversive	295.545	10.0059
43	40	31	QHCl	Aversive	165.714	22.8138
43	40	31	CitricAcid	Aversive	131.564	8.01912
43	40	31	Sucrose	Palatable	152.783	11.2361
43	40	31	NaCl	Palatable	154.741	13.0627

## Sheet: 8D
neuron	licl_unit	saline_unit	taste	pal_group	traj_degree	traj_distance	clusters	weight0	weight1	weight2	flagged
0	4	1	NaCl	Palatable	237.316	8.80159	1	9.91919e-07	0.692138	0.307861	1
0	4	1	QHCl	Aversive	149.863	17.2289	1	0.0214033	0.978592	4.38679e-06	0
0	4	1	CitricAcid	Aversive	157.772	20.8634	1	0.00906925	0.990918	1.25735e-05	0
0	4	1	Sucrose	Palatable	264.627	11.6277	2	4.12206e-09	0.0582572	0.941743	0
1	0	0	NaCl	Palatable	179.017	2.49111	1	0.00088049	0.998912	0.000207392	0
1	0	0	QHCl	Aversive	261.621	8.29846	2	8.29086e-09	0.0841423	0.915858	0
1	0	0	Sucrose	Palatable	65.6488	5.48826	0	0.995738	0.00426219	2.94877e-13	0
1	0	0	CitricAcid	Aversive	343.281	8.96607	2	2.42499e-17	1.98415e-06	0.999998	0
2	1	2	Sucrose	Palatable	17.0674	2.20837	0	0.99998	2.02972e-05	2.35374e-18	0
2	1	2	CitricAcid	Aversive	55.2858	7.41414	0	0.998635	0.00136505	2.41584e-14	0
2	1	2	QHCl	Aversive	262.937	4.21718	2	6.11309e-09	0.0717217	0.928278	0
2	1	2	NaCl	Palatable	19.7045	6.34368	0	0.999973	2.71385e-05	4.4522e-18	0
3	2	4	NaCl	Palatable	244.725	9.93232	2	2.90821e-07	0.458954	0.541046	1
3	2	4	QHCl	Aversive	6.97431	6.37495	0	0.999993	6.67742e-06	2.05242e-19	0
3	2	4	CitricAcid	Aversive	284.635	8.97835	2	3.45913e-11	0.00442937	0.995571	0
3	2	4	Sucrose	Palatable	285.478	12.5534	2	2.82331e-11	0.00396665	0.996033	0
4	3	6	Sucrose	Palatable	317.559	14.1231	2	1.2155e-14	5.84988e-05	0.999942	0
4	3	6	NaCl	Palatable	321.758	17.9206	2	4.40575e-15	3.36719e-05	0.999966	0
4	3	6	CitricAcid	Aversive	250.074	9.77006	2	1.03911e-07	0.295605	0.704395	1
4	3	6	QHCl	Aversive	354.703	6.27866	2	1.53351e-18	4.4154e-07	1	0
5	10	12	CitricAcid	Aversive	42.2792	30.2135	0	0.999674	0.000326127	1.04274e-15	0
5	10	12	NaCl	Palatable	41.3277	31.1101	0	0.999706	0.000293686	8.28532e-16	0
5	10	12	Sucrose	Palatable	46.1344	28.0676	0	0.999501	0.000498584	2.64725e-15	0
5	10	12	QHCl	Aversive	359.487	17.7945	2	4.82535e-19	2.35317e-07	1	0
6	11	14	Sucrose	Palatable	309.241	12.9715	2	9.07576e-14	0.000174724	0.999825	0
6	11	14	NaCl	Palatable	289.968	8.94517	2	9.55274e-12	0.002201	0.997799	0
6	11	14	CitricAcid	Aversive	236.962	9.74846	1	1.04603e-06	0.701975	0.298024	1
6	11	14	QHCl	Aversive	17.5367	2.39074	0	0.999979	2.13741e-05	2.63647e-18	0
7	12	16	Sucrose	Palatable	27.9649	12.7542	0	0.999933	6.74114e-05	3.27856e-17	0
7	12	16	CitricAcid	Aversive	16.6094	5.15559	0	0.999981	1.92988e-05	2.1071e-18	0
7	12	16	NaCl	Palatable	44.8779	11.9049	0	0.999566	0.00043417	1.95402e-15	0
7	12	16	QHCl	Aversive	39.4505	6.61364	0	0.999761	0.000238839	5.26355e-16	0
8	2	1	Sucrose	Palatable	58.2292	10.3332	0	0.998113	0.00188681	4.91835e-14	0
8	2	1	NaCl	Palatable	81.8223	19.007	0	0.975209	0.024791	1.44002e-11	0
8	2	1	CitricAcid	Aversive	170.144	2.42337	1	0.00233681	0.997599	6.44556e-05	0
8	2	1	QHCl	Aversive	114.513	4.38024	0	0.517819	0.482181	2.06552e-08	1
9	6	3	QHCl	Aversive	207.443	12.6572	1	3.8154e-05	0.9913	0.00866165	0
9	6	3	CitricAcid	Aversive	217.778	9.52215	1	1.19233e-05	0.967078	0.0329105	0
9	6	3	NaCl	Palatable	200.707	8.01314	1	8.05386e-05	0.996331	0.00358844	0
9	6	3	Sucrose	Palatable	230.263	8.76579	1	2.65064e-06	0.85044	0.149557	1
10	16	6	QHCl	Aversive	97.3058	1.45627	0	0.877251	0.122749	5.4668e-10	1
10	16	6	Sucrose	Palatable	64.9716	13.9589	0	0.996043	0.00395703	2.50429e-13	0
10	16	6	CitricAcid	Aversive	32.6233	5.83949	0	0.999887	0.000112606	1.0108e-16	0
10	16	6	NaCl	Palatable	79.8643	10.1021	0	0.979922	0.0200778	9.01399e-12	0
11	29	12	Sucrose	Palatable	206.034	8.86048	1	4.46275e-05	0.992749	0.00720614	0
11	29	12	NaCl	Palatable	195.547	8.67103	1	0.000142425	0.998034	0.00182322	0
11	29	12	CitricAcid	Aversive	101.285	17.2577	0	0.821762	0.178238	1.33989e-09	1
11	29	12	QHCl	Aversive	75.1722	11.837	0	0.987928	0.0120723	2.92356e-12	0
12	30	13	QHCl	Aversive	93.7051	8.4046	0	0.913983	0.0860171	2.38551e-10	0
12	30	13	CitricAcid	Aversive	51.0179	10.1652	0	0.999147	0.000853494	8.61536e-15	0
12	30	13	Sucrose	Palatable	141.133	3.38617	1	0.0541162	0.945882	1.34467e-06	0
12	30	13	NaCl	Palatable	170.99	5.09651	1	0.00212931	0.997799	7.20584e-05	0
13	41	16	QHCl	Aversive	51.2137	1.54422	0	0.999128	0.000872089	9.03279e-15	0
13	41	16	NaCl	Palatable	135.444	7.79955	1	0.0967118	0.903288	6.07506e-07	0
13	41	16	CitricAcid	Aversive	27.8315	9.47993	0	0.999934	6.6428e-05	3.17452e-17	0
13	41	16	Sucrose	Palatable	98.6014	4.9033	0	0.861038	0.138962	7.339e-10	1
14	44	18	CitricAcid	Aversive	39.2936	16.8578	0	0.999765	0.000234748	5.0677e-16	0
14	44	18	NaCl	Palatable	33.8338	11.1658	0	0.999871	0.000128665	1.35433e-16	0
14	44	18	Sucrose	Palatable	48.6653	11.5556	0	0.999341	0.000658785	4.87983e-15	0
14	44	18	QHCl	Aversive	63.6768	3.59559	0	0.996567	0.00343285	1.83228e-13	0
15	47	20	QHCl	Aversive	189.309	1.96073	1	0.000283398	0.998913	0.000803151	0
15	47	20	CitricAcid	Aversive	19.9484	20.501	0	0.999972	2.78777e-05	4.72265e-18	0
15	47	20	NaCl	Palatable	45.1074	31.4441	0	0.999555	0.00044528	2.06545e-15	0
15	47	20	Sucrose	Palatable	44.3491	22.1726	0	0.99959	0.000409611	1.71959e-15	0
16	2	3	Sucrose	Palatable	34.514	10.7528	0	0.999861	0.000138674	1.59632e-16	0
16	2	3	NaCl	Palatable	13.9447	4.74901	0	0.999986	1.43899e-05	1.10654e-18	0
16	2	3	QHCl	Aversive	99.5529	7.01393	0	0.848016	0.151984	9.09711e-10	1
16	2	3	CitricAcid	Aversive	36.0112	10.709	0	0.999836	0.000163534	2.29233e-16	0
17	3	4	Sucrose	Palatable	22.3035	7.57305	0	0.999964	3.61341e-05	8.34458e-18	0
17	3	4	NaCl	Palatable	71.6295	10.9409	0	0.991796	0.00820381	1.2466e-12	0
17	3	4	CitricAcid	Aversive	98.6498	7.3971	0	0.860399	0.139601	7.41981e-10	1
17	3	4	QHCl	Aversive	50.9642	7.26672	0	0.999152	0.000848463	8.50425e-15	0
18	4	7	CitricAcid	Aversive	61.0372	10.3211	0	0.997431	0.00256898	9.68915e-14	0
18	4	7	Sucrose	Palatable	120.341	1.2056	1	0.361084	0.638916	5.8918e-08	1
18	4	7	QHCl	Aversive	78.4926	8.70217	0	0.982689	0.017311	6.4886e-12	0
18	4	7	NaCl	Palatable	79.7332	12.8877	0	0.980204	0.0197958	8.73543e-12	0
19	6	10	Sucrose	Palatable	1.51053	17.0057	0	0.999996	3.65791e-06	5.47921e-20	0
19	6	10	QHCl	Aversive	19.0544	11.9337	0	0.999975	2.52633e-05	3.80486e-18	0
19	6	10	CitricAcid	Aversive	352.463	6.98729	2	2.63505e-18	5.92831e-07	0.999999	0
19	6	10	NaCl	Palatable	6.58752	9.2818	0	0.999994	6.3989e-06	1.86923e-19	0
20	9	13	CitricAcid	Aversive	22.5817	12.5	0	0.999963	3.72581e-05	8.92482e-18	0
20	9	13	NaCl	Palatable	43.54	8.73691	0	0.999625	0.000374698	1.41419e-15	0
20	9	13	Sucrose	Palatable	0.119525	18.3664	0	0.999997	3.13827e-06	3.91472e-20	0
20	9	13	QHCl	Aversive	19.0269	9.0885	0	0.999975	2.51869e-05	3.77966e-18	0
21	15	19	CitricAcid	Aversive	36.7393	4.17938	0	0.999823	0.000177189	2.73343e-16	0
21	15	19	NaCl	Palatable	349.563	4.59992	2	5.31256e-18	8.68306e-07	0.999999	0
21	15	19	QHCl	Aversive	31.0426	7.25048	0	0.999905	9.46127e-05	6.89825e-17	0
21	15	19	Sucrose	Palatable	226.654	9.34556	1	4.18071e-06	0.901391	0.0986052	0
22	16	20	CitricAcid	Aversive	354.253	9.23957	2	1.70988e-18	4.68492e-07	1	0
22	16	20	QHCl	Aversive	3.73399	6.92206	0	0.999995	4.67303e-06	9.37822e-20	0
22	16	20	NaCl	Palatable	38.8125	7.58651	0	0.999777	0.000222634	4.5114e-16	0
22	16	20	Sucrose	Palatable	354.635	12.9342	2	1.5588e-18	4.45489e-07	1	0
23	18	22	CitricAcid	Aversive	39.102	12.6926	0	0.99977	0.000229847	4.83841e-16	0
23	18	22	NaCl	Palatable	359.918	23.1939	2	4.34808e-19	2.22349e-07	1	0
23	18	22	Sucrose	Palatable	6.05685	13.9953	0	0.999994	6.03559e-06	1.64421e-19	0
23	18	22	QHCl	Aversive	20.2154	20.5465	0	0.999971	2.87098e-05	5.03749e-18	0
24	20	23	CitricAcid	Aversive	351.688	15.2242	2	3.17822e-18	6.56498e-07	0.999999	0
24	20	23	NaCl	Palatable	14.773	11.4989	0	0.999984	1.57644e-05	1.35178e-18	0
24	20	23	QHCl	Aversive	340.096	17.5155	2	5.23588e-17	3.01659e-06	0.999997	0
24	20	23	Sucrose	Palatable	10.3836	24.821	0	0.99999	9.72081e-06	4.67896e-19	0
25	21	25	QHCl	Aversive	24.0122	11.7527	0	0.999956	4.36164e-05	1.26113e-17	0
25	21	25	NaCl	Palatable	359.553	16.0293	2	4.74868e-19	2.33275e-07	1	0
25	21	25	Sucrose	Palatable	18.5958	14.6872	0	0.999976	2.40189e-05	3.40567e-18	0
25	21	25	CitricAcid	Aversive	1.49994	21.1481	0	0.999996	3.65365e-06	5.46521e-20	0
26	22	26	CitricAcid	Aversive	11.2191	22.4137	0	0.999989	1.06579e-05	5.72603e-19	0
26	22	26	NaCl	Palatable	3.27231	14.6083	0	0.999996	4.44133e-06	8.38797e-20	0
26	22	26	QHCl	Aversive	18.6223	15.4176	0	0.999976	2.4089e-05	3.42751e-18	0
26	22	26	Sucrose	Palatable	16.5626	21.6363	0	0.999981	1.91995e-05	2.08339e-18	0
27	0	0	NaCl	Palatable	17.6046	24.1243	0	0.999978	2.15345e-05	2.68009e-18	0
27	0	0	QHCl	Aversive	31.1725	17.3087	0	0.999904	9.59766e-05	7.11834e-17	0
27	0	0	Sucrose	Palatable	21.3014	18.4026	0	0.999968	3.23577e-05	6.54951e-18	0
27	0	0	CitricAcid	Aversive	358.414	17.3919	2	6.25435e-19	2.71e-07	1	0
28	1	1	Sucrose	Palatable	64.3563	6.97909	0	0.996301	0.00369865	2.15873e-13	0
28	1	1	NaCl	Palatable	81.1034	8.78573	0	0.977053	0.0229468	1.21261e-11	0
28	1	1	QHCl	Aversive	115.95	5.19685	1	0.478255	0.521745	2.70027e-08	1
28	1	1	CitricAcid	Aversive	113.863	9.2193	0	0.535662	0.464338	1.82609e-08	1
29	7	7	NaCl	Palatable	311.551	7.31759	2	5.19244e-14	0.000128934	0.999871	0
29	7	7	CitricAcid	Aversive	290.315	6.69416	2	8.78574e-12	0.00210307	0.997897	0
29	7	7	QHCl	Aversive	304.134	6.81504	2	3.11864e-13	0.000342056	0.999658	0
29	7	7	Sucrose	Palatable	327.852	5.76327	2	1.00994e-15	1.51036e-05	0.999985	0
30	10	8	QHCl	Aversive	6.43474	2.47858	0	0.999994	6.29212e-06	1.80146e-19	0
30	10	8	Sucrose	Palatable	320.583	5.80092	2	5.85232e-15	3.9299e-05	0.999961	0
30	10	8	CitricAcid	Aversive	32.1743	2.33004	0	0.999893	0.000107173	9.06852e-17	0
30	10	8	NaCl	Palatable	11.3099	5.66558	0	0.999989	1.0765e-05	5.8531e-19	0
31	17	10	CitricAcid	Aversive	121.65	10.9052	1	0.328529	0.671471	7.35562e-08	1
31	17	10	NaCl	Palatable	85.2132	11.9836	0	0.964383	0.0356173	3.23202e-11	0
31	17	10	QHCl	Aversive	79.2776	12.8399	0	0.981155	0.018845	7.83206e-12	0
31	17	10	Sucrose	Palatable	87.1326	5.55272	0	0.956364	0.0436365	5.09709e-11	0
32	19	11	QHCl	Aversive	3.48557	15.5343	0	0.999995	4.5469e-06	8.83169e-20	0
32	19	11	CitricAcid	Aversive	0.0746992	7.10203	0	0.999997	3.12281e-06	3.87254e-20	0
32	19	11	Sucrose	Palatable	356.762	15.0814	2	9.32299e-19	3.3677e-07	1	0
32	19	11	NaCl	Palatable	348.295	9.72121	2	7.21761e-18	1.02591e-06	0.999999	0
33	21	12	NaCl	Palatable	313.354	8.82473	2	3.35846e-14	0.000101713	0.999898	0
33	21	12	CitricAcid	Aversive	352.649	5.21055	2	2.5194e-18	5.78525e-07	0.999999	0
33	21	12	QHCl	Aversive	10.943	13.95	0	0.99999	1.03386e-05	5.35631e-19	0
33	21	12	Sucrose	Palatable	324.156	11.6964	2	2.46781e-15	2.45624e-05	0.999975	0
34	22	13	QHCl	Aversive	57.726	12.7165	0	0.998215	0.00178525	4.35549e-14	0
34	22	13	Sucrose	Palatable	54.9788	17.051	0	0.99868	0.00131972	2.24316e-14	0
34	22	13	NaCl	Palatable	27.5763	10.8737	0	0.999935	6.45864e-05	2.98459e-17	0
34	22	13	CitricAcid	Aversive	82.807	11.1483	0	0.972447	0.0275529	1.82181e-11	0
35	23	14	QHCl	Aversive	19.9286	16.0275	0	0.999972	2.7817e-05	4.70012e-18	0
35	23	14	NaCl	Palatable	36.297	14.2525	0	0.999831	0.000168763	2.45627e-16	0
35	23	14	CitricAcid	Aversive	25.6906	4.89969	0	0.999948	5.24738e-05	1.89213e-17	0
35	23	14	Sucrose	Palatable	36.2709	11.1436	0	0.999832	0.000168278	2.44081e-16	0
36	24	15	QHCl	Aversive	170.342	10.7073	1	0.00228645	0.997647	6.61616e-05	0
36	24	15	NaCl	Palatable	161.867	6.6643	1	0.00579538	0.994183	2.1621e-05	0
36	24	15	CitricAcid	Aversive	175.774	9.17177	1	0.00125819	0.998606	0.000135316	0
36	24	15	Sucrose	Palatable	165.626	6.86298	1	0.00383795	0.996127	3.55224e-05	0
37	28	17	NaCl	Palatable	119.37	10.61	1	0.386089	0.613911	4.98276e-08	1
37	28	17	Sucrose	Palatable	120.77	4.77817	1	0.350257	0.649743	6.33947e-08	1
37	28	17	CitricAcid	Aversive	199.206	1.60998	1	9.50757e-05	0.996958	0.00294737	0
37	28	17	QHCl	Aversive	117.747	4.25606	1	0.429237	0.570763	3.74172e-08	1
38	29	19	CitricAcid	Aversive	193.919	4.38811	1	0.000170453	0.998357	0.0014722	0
38	29	19	NaCl	Palatable	215.72	3.33051	1	1.50748e-05	0.974683	0.0253018	0
38	29	19	QHCl	Aversive	149.978	7.88365	1	0.0211391	0.978856	4.45499e-06	0
38	29	19	Sucrose	Palatable	165.099	5.8332	1	0.00406652	0.9959	3.31344e-05	0
39	31	21	Sucrose	Palatable	330.317	21.0129	2	5.56599e-16	1.09206e-05	0.999989	0
39	31	21	QHCl	Aversive	324.772	22.7646	2	2.12649e-15	2.26508e-05	0.999977	0
39	31	21	CitricAcid	Aversive	289.506	17.2591	2	1.06799e-11	0.0023386	0.997661	0
39	31	21	NaCl	Palatable	333.506	22.4214	2	2.57532e-16	7.17913e-06	0.999993	0
40	32	22	NaCl	Palatable	47.3586	15.4093	0	0.999429	0.000570519	3.55854e-15	0
40	32	22	CitricAcid	Aversive	70.2607	5.70002	0	0.992936	0.00706367	8.96464e-13	0
40	32	22	Sucrose	Palatable	23.8038	8.06157	0	0.999957	4.26271e-05	1.1992e-17	0
40	32	22	QHCl	Aversive	41.2514	10.7202	0	0.999709	0.000291229	8.13398e-16	0
41	37	26	NaCl	Palatable	99.1177	13.7481	0	0.854092	0.145908	8.24742e-10	1
41	37	26	CitricAcid	Aversive	94.6534	10.626	0	0.905408	0.094592	2.97186e-10	0
41	37	26	Sucrose	Palatable	144.303	10.3439	1	0.0387872	0.961211	2.0734e-06	0
41	37	26	QHCl	Aversive	134.675	14.6446	1	0.104372	0.895628	5.44374e-07	1
42	38	28	Sucrose	Palatable	302.423	11.8468	2	4.7149e-13	0.000428334	0.999572	0
42	38	28	NaCl	Palatable	311.36	9.65451	2	5.43796e-14	0.000132217	0.999868	0
42	38	28	CitricAcid	Aversive	328.133	4.23019	2	9.43686e-16	1.4556e-05	0.999985	0
42	38	28	QHCl	Aversive	295.545	10.0059	2	2.48411e-12	0.00105795	0.998942	0
43	40	31	QHCl	Aversive	165.714	22.8138	1	0.00380123	0.996163	3.59355e-05	0
43	40	31	CitricAcid	Aversive	131.564	8.01912	1	0.141005	0.858995	3.46783e-07	1
43	40	31	Sucrose	Palatable	152.783	11.2361	1	0.0156074	0.984386	6.48003e-06	0
43	40	31	NaCl	Palatable	154.741	13.0627	1	0.0126186	0.987373	8.40861e-06	0

## Sheet: 8E
condition	cluster	neuron	tbin	epochs	spearman_r
LiCl	0	0	100	Early	0.0339201
LiCl	0	0	125	Early	0.0458385
LiCl	0	0	150	Early	0.0566252
LiCl	0	0	175	Early	0.0720112
LiCl	0	0	200	Early	0.0728317
LiCl	0	0	225	Early	0.0930097
LiCl	0	0	250	Early	0.0997711
LiCl	0	0	275	Early	0.0911729
LiCl	0	0	300	Early	0.0924818
LiCl	0	0	325	Early	0.0925898
LiCl	0	0	350	Early	0.108945
LiCl	0	0	500	Middle	0.0880239
LiCl	0	0	525	Middle	0.0935595
LiCl	0	0	550	Middle	0.0974986
LiCl	0	0	575	Middle	0.0952744
LiCl	0	0	600	Middle	0.0848022
LiCl	0	0	625	Middle	0.0910853
LiCl	0	0	650	Middle	0.0986024
LiCl	0	0	675	Middle	0.0964471
LiCl	0	0	700	Middle	0.0862022
LiCl	0	0	725	Middle	0.103485
LiCl	0	0	750	Middle	0.092951
LiCl	0	0	800	Late	0.0901362
LiCl	0	0	825	Late	0.0853537
LiCl	0	0	850	Late	0.0931174
LiCl	0	0	875	Late	0.0983292
LiCl	0	0	900	Late	0.102638
LiCl	0	0	925	Late	0.0859642
LiCl	0	0	950	Late	0.0808906
LiCl	0	0	975	Late	0.0768548
LiCl	0	0	1000	Late	0.0815108
LiCl	0	0	1025	Late	0.0736889
LiCl	0	0	1050	Late	0.0823022
LiCl	0	1	100	Early	0.0409346
LiCl	0	1	125	Early	0.0483245
LiCl	0	1	150	Early	0.0413501
LiCl	0	1	175	Early	0.0423982
LiCl	0	1	200	Early	0.0593011
LiCl	0	1	225	Early	0.0860692
LiCl	0	1	250	Early	0.0882563
LiCl	0	1	275	Early	0.0938348
LiCl	0	1	300	Early	0.0863709
LiCl	0	1	325	Early	0.100464
LiCl	0	1	350	Early	0.0838288
LiCl	0	1	500	Middle	0.0328177
LiCl	0	1	525	Middle	0.0294622
LiCl	0	1	550	Middle	0.0173817
LiCl	0	1	575	Middle	0.00756387
LiCl	0	1	600	Middle	0.0100505
LiCl	0	1	625	Middle	0.00474594
LiCl	0	1	650	Middle	0.00368461
LiCl	0	1	675	Middle	0.00630495
LiCl	0	1	700	Middle	0.00883107
LiCl	0	1	725	Middle	0.0111458
LiCl	0	1	750	Middle	0.016865
LiCl	0	1	800	Late	0.0116612
LiCl	0	1	825	Late	0.00581682
LiCl	0	1	850	Late	0.00771025
LiCl	0	1	875	Late	0.0125028
LiCl	0	1	900	Late	0.0182764
LiCl	0	1	925	Late	0.0179322
LiCl	0	1	950	Late	0.0239826
LiCl	0	1	975	Late	0.0172355
LiCl	0	1	1000	Late	0.00596338
LiCl	0	1	1025	Late	0.00687867
LiCl	0	1	1050	Late	0.0196278
LiCl	0	2	100	Early	0.0131846
LiCl	0	2	125	Early	0.0211057
LiCl	0	2	150	Early	0.0177794
LiCl	0	2	175	Early	0.016829
LiCl	0	2	200	Early	0.0193415
LiCl	0	2	225	Early	0.0060902
LiCl	0	2	250	Early	0.00618089
LiCl	0	2	275	Early	0.00134581
LiCl	0	2	300	Early	0.00158274
LiCl	0	2	325	Early	0.00138632
LiCl	0	2	350	Early	0.000204756
LiCl	0	2	500	Middle	0.012119
LiCl	0	2	525	Middle	0.0129241
LiCl	0	2	550	Middle	0.01279
LiCl	0	2	575	Middle	0.0157319
LiCl	0	2	600	Middle	0.0158871
LiCl	0	2	625	Middle	0.0160132
LiCl	0	2	650	Middle	0.00748878
LiCl	0	2	675	Middle	0.00836183
LiCl	0	2	700	Middle	0.00928358
LiCl	0	2	725	Middle	0.0130375
LiCl	0	2	750	Middle	0.00635523
LiCl	0	2	800	Late	0.0121799
LiCl	0	2	825	Late	0.022144
LiCl	0	2	850	Late	0.0217745
LiCl	0	2	875	Late	0.0585675
LiCl	0	2	900	Late	0.100343
LiCl	0	2	925	Late	0.112966
LiCl	0	2	950	Late	0.11283
LiCl	0	2	975	Late	0.111692
LiCl	0	2	1000	Late	0.111446
LiCl	0	2	1025	Late	0.130515
LiCl	0	2	1050	Late	0.144528
LiCl	0	3	100	Early	0.000497671
LiCl	0	3	125	Early	0.00221515
LiCl	0	3	150	Early	0.00296025
LiCl	0	3	175	Early	0.00602948
LiCl	0	3	200	Early	0.0117411
LiCl	0	3	225	Early	0.00886357
LiCl	0	3	250	Early	0.0033488
LiCl	0	3	275	Early	0.00107448
LiCl	0	3	300	Early	0.00101035
LiCl	0	3	325	Early	0.0073362
LiCl	0	3	350	Early	0.00983221
LiCl	0	3	500	Middle	0.0901916
LiCl	0	3	525	Middle	0.0995846
LiCl	0	3	550	Middle	0.0814903
LiCl	0	3	575	Middle	0.0860835
LiCl	0	3	600	Middle	0.071435
LiCl	0	3	625	Middle	0.0433849
LiCl	0	3	650	Middle	0.0401487
LiCl	0	3	675	Middle	0.0332405
LiCl	0	3	700	Middle	0.0402799
LiCl	0	3	725	Middle	0.0291621
LiCl	0	3	750	Middle	0.0177275
LiCl	0	3	800	Late	0.0380096
LiCl	0	3	825	Late	0.0257437
LiCl	0	3	850	Late	0.0136619
LiCl	0	3	875	Late	0.00990088
LiCl	0	3	900	Late	0.0164935
LiCl	0	3	925	Late	0.0172708
LiCl	0	3	950	Late	0.0110619
LiCl	0	3	975	Late	0.0069495
LiCl	0	3	1000	Late	0.00203157
LiCl	0	3	1025	Late	0.00135607
LiCl	0	3	1050	Late	0.0024877
LiCl	0	4	100	Early	0.0155512
LiCl	0	4	125	Early	0.0103302
LiCl	0	4	150	Early	0.00665023
LiCl	0	4	175	Early	0.0138568
LiCl	0	4	200	Early	0.0131492
LiCl	0	4	225	Early	0.018576
LiCl	0	4	250	Early	0.0243391
LiCl	0	4	275	Early	0.0288584
LiCl	0	4	300	Early	0.0233838
LiCl	0	4	325	Early	0.0100838
LiCl	0	4	350	Early	0.00908418
LiCl	0	4	500	Middle	0.00257524
LiCl	0	4	525	Middle	0.00436987
LiCl	0	4	550	Middle	0.0115961
LiCl	0	4	575	Middle	0.0336409
LiCl	0	4	600	Middle	0.0234799
LiCl	0	4	625	Middle	0.0249008
LiCl	0	4	650	Middle	0.0166605
LiCl	0	4	675	Middle	0.0231206
LiCl	0	4	700	Middle	0.0311769
LiCl	0	4	725	Middle	0.052932
LiCl	0	4	750	Middle	0.0816606
LiCl	0	4	800	Late	0.151006
LiCl	0	4	825	Late	0.137002
LiCl	0	4	850	Late	0.164081
LiCl	0	4	875	Late	0.164169
LiCl	0	4	900	Late	0.190788
LiCl	0	4	925	Late	0.227479
LiCl	0	4	950	Late	0.251313
LiCl	0	4	975	Late	0.24081
LiCl	0	4	1000	Late	0.245857
LiCl	0	4	1025	Late	0.224417
LiCl	0	4	1050	Late	0.18415
LiCl	0	5	100	Early	0.00843205
LiCl	0	5	125	Early	0.00216209
LiCl	0	5	150	Early	0.000239159
LiCl	0	5	175	Early	0.000689383
LiCl	0	5	200	Early	6.96827e-05
LiCl	0	5	225	Early	0.00171425
LiCl	0	5	250	Early	0.000434478
LiCl	0	5	275	Early	0.00215812
LiCl	0	5	300	Early	0.00860858
LiCl	0	5	325	Early	0.020665
LiCl	0	5	350	Early	0.018894
LiCl	0	5	500	Middle	0.000961336
LiCl	0	5	525	Middle	0.00198198
LiCl	0	5	550	Middle	0.000282872
LiCl	0	5	575	Middle	0.000476234
LiCl	0	5	600	Middle	0.000320321
LiCl	0	5	625	Middle	0.00649317
LiCl	0	5	650	Middle	0.00614727
LiCl	0	5	675	Middle	0.0016399
LiCl	0	5	700	Middle	0.000944564
LiCl	0	5	725	Middle	0.00236312
LiCl	0	5	750	Middle	5.72563e-05
LiCl	0	5	800	Late	0.000205211
LiCl	0	5	825	Late	0.000553785
LiCl	0	5	850	Late	0.00176209
LiCl	0	5	875	Late	0.00689245
LiCl	0	5	900	Late	0.01997
LiCl	0	5	925	Late	0.00535704
LiCl	0	5	950	Late	0.00548539
LiCl	0	5	975	Late	0.00793772
LiCl	0	5	1000	Late	0.00968029
LiCl	0	5	1025	Late	0.0137639
LiCl	0	5	1050	Late	0.010017
LiCl	0	6	100	Early	0.0117697
LiCl	0	6	125	Early	0.00940672
LiCl	0	6	150	Early	0.0150006
LiCl	0	6	175	Early	0.0133236
LiCl	0	6	200	Early	0.00923161
LiCl	0	6	225	Early	0.00160094
LiCl	0	6	250	Early	0.00168077
LiCl	0	6	275	Early	0.000502539
LiCl	0	6	300	Early	0.001371
LiCl	0	6	325	Early	0.00547729
LiCl	0	6	350	Early	0.00514695
LiCl	0	6	500	Middle	0.0003251
LiCl	0	6	525	Middle	0.000320572
LiCl	0	6	550	Middle	6.28128e-05
LiCl	0	6	575	Middle	0.00104817
LiCl	0	6	600	Middle	0.000388044
LiCl	0	6	625	Middle	2.29677e-05
LiCl	0	6	650	Middle	9.17383e-05
LiCl	0	6	675	Middle	0.000488195
LiCl	0	6	700	Middle	0.000590367
LiCl	0	6	725	Middle	5.18681e-05
LiCl	0	6	750	Middle	0.000997958
LiCl	0	6	800	Late	0.00210227
LiCl	0	6	825	Late	0.000199248
LiCl	0	6	850	Late	0.000230637
LiCl	0	6	875	Late	1.81241e-05
LiCl	0	6	900	Late	6.86798e-06
LiCl	0	6	925	Late	1.19437e-06
LiCl	0	6	950	Late	0.000590834
LiCl	0	6	975	Late	3.7223e-05
LiCl	0	6	1000	Late	0.000753967
LiCl	0	6	1025	Late	4.74885e-08
LiCl	0	6	1050	Late	1.21569e-05
LiCl	0	7	100	Early	0.00386554
LiCl	0	7	125	Early	0.00194094
LiCl	0	7	150	Early	0.000309937
LiCl	0	7	175	Early	0.000850377
LiCl	0	7	200	Early	0.000652743
LiCl	0	7	225	Early	0.000714498
LiCl	0	7	250	Early	0.000249162
LiCl	0	7	275	Early	4.74354e-08
LiCl	0	7	300	Early	5.22429e-06
LiCl	0	7	325	Early	0.0044679
LiCl	0	7	350	Early	0.00419965
LiCl	0	7	500	Middle	0.00116271
LiCl	0	7	525	Middle	0.000741231
LiCl	0	7	550	Middle	1.0007e-05
LiCl	0	7	575	Middle	0.000353722
LiCl	0	7	600	Middle	0.000302246
LiCl	0	7	625	Middle	0.00119189
LiCl	0	7	650	Middle	8.62074e-05
LiCl	0	7	675	Middle	7.22068e-05
LiCl	0	7	700	Middle	0.00393775
LiCl	0	7	725	Middle	0.00352967
LiCl	0	7	750	Middle	0.00834274
LiCl	0	7	800	Late	0.00879422
LiCl	0	7	825	Late	0.00745896
LiCl	0	7	850	Late	0.00467889
LiCl	0	7	875	Late	6.6977e-05
LiCl	0	7	900	Late	2.86178e-05
LiCl	0	7	925	Late	0.00100016
LiCl	0	7	950	Late	0.000183876
LiCl	0	7	975	Late	0.00578952
LiCl	0	7	1000	Late	0.00811301
LiCl	0	7	1025	Late	0.0180932
LiCl	0	7	1050	Late	0.00467175
LiCl	0	8	100	Early	0.00288796
LiCl	0	8	125	Early	0.00123966
LiCl	0	8	150	Early	0.00101873
LiCl	0	8	175	Early	0.000376715
LiCl	0	8	200	Early	0.000336006
LiCl	0	8	225	Early	0.00261861
LiCl	0	8	250	Early	0.00196848
LiCl	0	8	275	Early	0.0015763
LiCl	0	8	300	Early	0.000334069
LiCl	0	8	325	Early	0.00120825
LiCl	0	8	350	Early	0.018858
LiCl	0	8	500	Middle	0.000719216
LiCl	0	8	525	Middle	4.3428e-05
LiCl	0	8	550	Middle	0.000612248
LiCl	0	8	575	Middle	0.00299789
LiCl	0	8	600	Middle	8.52515e-05
LiCl	0	8	625	Middle	1.90112e-05
LiCl	0	8	650	Middle	0.000496375
LiCl	0	8	675	Middle	0.00169147
LiCl	0	8	700	Middle	0.00310664
LiCl	0	8	725	Middle	0.00334559
LiCl	0	8	750	Middle	0.00431607
LiCl	0	8	800	Late	4.58354e-05
LiCl	0	8	825	Late	5.99785e-05
LiCl	0	8	850	Late	0.000765394
LiCl	0	8	875	Late	0.000326233
LiCl	0	8	900	Late	0.00059216
LiCl	0	8	925	Late	0.000935657
LiCl	0	8	950	Late	0.00263323
LiCl	0	8	975	Late	0.00557414
LiCl	0	8	1000	Late	0.00158063
LiCl	0	8	1025	Late	0.0001047
LiCl	0	8	1050	Late	0.00228272
LiCl	0	9	100	Early	2.442e-05
LiCl	0	9	125	Early	2.15329e-06
LiCl	0	9	150	Early	0.000900057
LiCl	0	9	175	Early	0.00321801
LiCl	0	9	200	Early	0.00501384
LiCl	0	9	225	Early	0.00843606
LiCl	0	9	250	Early	0.00177209
LiCl	0	9	275	Early	1.63523e-06
LiCl	0	9	300	Early	4.84823e-05
LiCl	0	9	325	Early	0.00362315
LiCl	0	9	350	Early	1.60298e-06
LiCl	0	9	500	Middle	0.031301
LiCl	0	9	525	Middle	0.00868874
LiCl	0	9	550	Middle	0.00967286
LiCl	0	9	575	Middle	0.00534608
LiCl	0	9	600	Middle	0.00146365
LiCl	0	9	625	Middle	0.0032318
LiCl	0	9	650	Middle	0.000569451
LiCl	0	9	675	Middle	0.00350517
LiCl	0	9	700	Middle	0.0157394
LiCl	0	9	725	Middle	0.00544655
LiCl	0	9	750	Middle	0.00358926
LiCl	0	9	800	Late	0.000710227
LiCl	0	9	825	Late	0.000153676
LiCl	0	9	850	Late	0.00135802
LiCl	0	9	875	Late	0.00542223
LiCl	0	9	900	Late	0.00333806
LiCl	0	9	925	Late	0.00233684
LiCl	0	9	950	Late	0.00848824
LiCl	0	9	975	Late	0.00607481
LiCl	0	9	1000	Late	0.00793007
LiCl	0	9	1025	Late	2.16685e-06
LiCl	0	9	1050	Late	0.00323948
LiCl	0	10	100	Early	0.00240799
LiCl	0	10	125	Early	0.00717037
LiCl	0	10	150	Early	0.00542337
LiCl	0	10	175	Early	4.75653e-05
LiCl	0	10	200	Early	0.00217582
LiCl	0	10	225	Early	0.00101291
LiCl	0	10	250	Early	0.00439167
LiCl	0	10	275	Early	2.52799e-05
LiCl	0	10	300	Early	0.000154869
LiCl	0	10	325	Early	0.00149462
LiCl	0	10	350	Early	0.00125628
LiCl	0	10	500	Middle	0.00425662
LiCl	0	10	525	Middle	0.0219059
LiCl	0	10	550	Middle	0.01582
LiCl	0	10	575	Middle	0.0233813
LiCl	0	10	600	Middle	0.0242055
LiCl	0	10	625	Middle	0.0368994
LiCl	0	10	650	Middle	0.0330433
LiCl	0	10	675	Middle	0.030428
LiCl	0	10	700	Middle	0.029365
LiCl	0	10	725	Middle	0.0169288
LiCl	0	10	750	Middle	0.0127803
LiCl	0	10	800	Late	0.00475474
LiCl	0	10	825	Late	0.0044433
LiCl	0	10	850	Late	0.00777482
LiCl	0	10	875	Late	0.00517448
LiCl	0	10	900	Late	0.00519159
LiCl	0	10	925	Late	0.00288333
LiCl	0	10	950	Late	0.00427331
LiCl	0	10	975	Late	0.00712173
LiCl	0	10	1000	Late	0.00592287
LiCl	0	10	1025	Late	0.00360856
LiCl	0	10	1050	Late	0.0039791
LiCl	0	11	100	Early	0.000758046
LiCl	0	11	125	Early	0.00116564
LiCl	0	11	150	Early	0.00503683
LiCl	0	11	175	Early	0.00169013
LiCl	0	11	200	Early	1.55146e-05
LiCl	0	11	225	Early	1.92671e-05
LiCl	0	11	250	Early	5.65745e-05
LiCl	0	11	275	Early	2.01592e-05
LiCl	0	11	300	Early	0.000836074
LiCl	0	11	325	Early	0.00107354
LiCl	0	11	350	Early	0.000774012
LiCl	0	11	500	Middle	0.00422467
LiCl	0	11	525	Middle	8.33794e-05
LiCl	0	11	550	Middle	0.000115602
LiCl	0	11	575	Middle	0.00042747
LiCl	0	11	600	Middle	8.58584e-05
LiCl	0	11	625	Middle	0.000340097
LiCl	0	11	650	Middle	0.00659647
LiCl	0	11	675	Middle	0.00871416
LiCl	0	11	700	Middle	0.0252093
LiCl	0	11	725	Middle	0.0179839
LiCl	0	11	750	Middle	0.0142293
LiCl	0	11	800	Late	0.0180964
LiCl	0	11	825	Late	0.0369563
LiCl	0	11	850	Late	0.045912
LiCl	0	11	875	Late	0.0323587
LiCl	0	11	900	Late	0.0100404
LiCl	0	11	925	Late	0.00828933
LiCl	0	11	950	Late	0.00177477
LiCl	0	11	975	Late	0.0105591
LiCl	0	11	1000	Late	0.0115221
LiCl	0	11	1025	Late	0.00607756
LiCl	0	11	1050	Late	0.0100641
LiCl	0	12	100	Early	0.00930416
LiCl	0	12	125	Early	0.0050319
LiCl	0	12	150	Early	0.000598758
LiCl	0	12	175	Early	0.00178358
LiCl	0	12	200	Early	0.000155126
LiCl	0	12	225	Early	7.76575e-06
LiCl	0	12	250	Early	0.00343951
LiCl	0	12	275	Early	0.00414477
LiCl	0	12	300	Early	0.0028816
LiCl	0	12	325	Early	0.0066943
LiCl	0	12	350	Early	0.0128186
LiCl	0	12	500	Middle	0.000693315
LiCl	0	12	525	Middle	0.000948421
LiCl	0	12	550	Middle	1.28534e-05
LiCl	0	12	575	Middle	0.00367738
LiCl	0	12	600	Middle	0.0012543
LiCl	0	12	625	Middle	0.00522064
LiCl	0	12	650	Middle	0.000378864
LiCl	0	12	675	Middle	0.000867358
LiCl	0	12	700	Middle	2.43941e-05
LiCl	0	12	725	Middle	0.000830241
LiCl	0	12	750	Middle	0.00131587
LiCl	0	12	800	Late	0.000447187
LiCl	0	12	825	Late	0.00380935
LiCl	0	12	850	Late	0.000419189
LiCl	0	12	875	Late	1.8203e-05
LiCl	0	12	900	Late	0.000135091
LiCl	0	12	925	Late	7.75849e-05
LiCl	0	12	950	Late	0.000418689
LiCl	0	12	975	Late	0.00190778
LiCl	0	12	1000	Late	0.00236576
LiCl	0	12	1025	Late	0.00091669
LiCl	0	12	1050	Late	3.59627e-05
Saline	0	0	100	Early	0.000704648
Saline	0	0	125	Early	0.00220497
Saline	0	0	150	Early	0.000295479
Saline	0	0	175	Early	0.000587082
Saline	0	0	200	Early	0.00016857
Saline	0	0	225	Early	0.000440312
Saline	0	0	250	Early	0.00248252
Saline	0	0	275	Early	0.000426503
Saline	0	0	300	Early	0.000306868
Saline	0	0	325	Early	0.000162779
Saline	0	0	350	Early	0.000383892
Saline	0	0	500	Middle	0.000970827
Saline	0	0	525	Middle	0.00182476
Saline	0	0	550	Middle	0.000502356
Saline	0	0	575	Middle	0.000392679
Saline	0	0	600	Middle	0.000492012
Saline	0	0	625	Middle	0.000951553
Saline	0	0	650	Middle	5.9038e-05
Saline	0	0	675	Middle	0.00025628
Saline	0	0	700	Middle	1.19933e-05
Saline	0	0	725	Middle	0.000358492
Saline	0	0	750	Middle	0.000103344
Saline	0	0	800	Late	0.00188029
Saline	0	0	825	Late	0.000624092
Saline	0	0	850	Late	0.000291906
Saline	0	0	875	Late	7.67856e-05
Saline	0	0	900	Late	0.000207065
Saline	0	0	925	Late	1.60274e-05
Saline	0	0	950	Late	2.37117e-05
Saline	0	0	975	Late	0.000744728
Saline	0	0	1000	Late	0.00663795
Saline	0	0	1025	Late	0.0137816
Saline	0	0	1050	Late	0.00892077
Saline	0	1	100	Early	0.00370555
Saline	0	1	125	Early	0.00917908
Saline	0	1	150	Early	0.00130174
Saline	0	1	175	Early	0.00582007
Saline	0	1	200	Early	0.00309305
Saline	0	1	225	Early	0.00732644
Saline	0	1	250	Early	0.00720091
Saline	0	1	275	Early	0.00436595
Saline	0	1	300	Early	0.0071566
Saline	0	1	325	Early	0.000807988
Saline	0	1	350	Early	0.0106278
Saline	0	1	500	Middle	0.0115323
Saline	0	1	525	Middle	0.0122747
Saline	0	1	550	Middle	0.00620516
Saline	0	1	575	Middle	0.00545376
Saline	0	1	600	Middle	0.00109455
Saline	0	1	625	Middle	0.00256208
Saline	0	1	650	Middle	0.00542168
Saline	0	1	675	Middle	0.0138799
Saline	0	1	700	Middle	0.0159825
Saline	0	1	725	Middle	0.00474161
Saline	0	1	750	Middle	0.00970075
Saline	0	1	800	Late	0.0095286
Saline	0	1	825	Late	0.00778977
Saline	0	1	850	Late	0.00903425
Saline	0	1	875	Late	0.009203
Saline	0	1	900	Late	6.13227e-05
Saline	0	1	925	Late	0.000591719
Saline	0	1	950	Late	0.00234601
Saline	0	1	975	Late	7.85203e-05
Saline	0	1	1000	Late	0.000344957
Saline	0	1	1025	Late	0.00305419
Saline	0	1	1050	Late	0.00076128
Saline	0	2	100	Early	0.000599866
Saline	0	2	125	Early	0.00111095
Saline	0	2	150	Early	0.000566252
Saline	0	2	175	Early	0.000315816
Saline	0	2	200	Early	0.00525141
Saline	0	2	225	Early	0.0231786
Saline	0	2	250	Early	0.0274506
Saline	0	2	275	Early	0.0289245
Saline	0	2	300	Early	0.0177188
Saline	0	2	325	Early	0.0188128
Saline	0	2	350	Early	0.0353659
Saline	0	2	500	Middle	0.059724
Saline	0	2	525	Middle	0.0808584
Saline	0	2	550	Middle	0.106458
Saline	0	2	575	Middle	0.125105
Saline	0	2	600	Middle	0.134686
Saline	0	2	625	Middle	0.154305
Saline	0	2	650	Middle	0.109305
Saline	0	2	675	Middle	0.117134
Saline	0	2	700	Middle	0.11428
Saline	0	2	725	Middle	0.0823695
Saline	0	2	750	Middle	0.126897
Saline	0	2	800	Late	0.0595647
Saline	0	2	825	Late	0.0636926
Saline	0	2	850	Late	0.0380002
Saline	0	2	875	Late	0.0414859
Saline	0	2	900	Late	0.0252264
Saline	0	2	925	Late	0.00855442
Saline	0	2	950	Late	0.00794141
Saline	0	2	975	Late	0.0154846
Saline	0	2	1000	Late	0.00863136
Saline	0	2	1025	Late	0.00274259
Saline	0	2	1050	Late	0.0207335
Saline	0	3	100	Early	0.00403594
Saline	0	3	125	Early	0.00635323
Saline	0	3	150	Early	0.0104714
Saline	0	3	175	Early	0.0179644
Saline	0	3	200	Early	0.0209567
Saline	0	3	225	Early	0.0304146
Saline	0	3	250	Early	0.0427434
Saline	0	3	275	Early	0.0547478
Saline	0	3	300	Early	0.0620371
Saline	0	3	325	Early	0.13201
Saline	0	3	350	Early	0.119948
Saline	0	3	500	Middle	0.0575784
Saline	0	3	525	Middle	0.0583706
Saline	0	3	550	Middle	0.0445663
Saline	0	3	575	Middle	0.0215073
Saline	0	3	600	Middle	0.00778391
Saline	0	3	625	Middle	0.00576043
Saline	0	3	650	Middle	0.00354817
Saline	0	3	675	Middle	0.00438774
Saline	0	3	700	Middle	0.000410436
Saline	0	3	725	Middle	0.000187773
Saline	0	3	750	Middle	0.00498367
Saline	0	3	800	Late	2.47894e-06
Saline	0	3	825	Late	0.000256664
Saline	0	3	850	Late	0.000148661
Saline	0	3	875	Late	0.000352897
Saline	0	3	900	Late	0.000941406
Saline	0	3	925	Late	0.000995129
Saline	0	3	950	Late	0.00252306
Saline	0	3	975	Late	0.00711163
Saline	0	3	1000	Late	0.0070627
Saline	0	3	1025	Late	0.0218075
Saline	0	3	1050	Late	0.0443827
Saline	0	4	100	Early	0.0052162
Saline	0	4	125	Early	0.00271027
Saline	0	4	150	Early	0.000159676
Saline	0	4	175	Early	0.00224276
Saline	0	4	200	Early	0.00588694
Saline	0	4	225	Early	0.0175208
Saline	0	4	250	Early	0.0221124
Saline	0	4	275	Early	0.0131412
Saline	0	4	300	Early	0.0184523
Saline	0	4	325	Early	0.0337119
Saline	0	4	350	Early	0.0187353
Saline	0	4	500	Middle	0.0558672
Saline	0	4	525	Middle	0.0904584
Saline	0	4	550	Middle	0.103527
Saline	0	4	575	Middle	0.114665
Saline	0	4	600	Middle	0.142053
Saline	0	4	625	Middle	0.161176
Saline	0	4	650	Middle	0.201376
Saline	0	4	675	Middle	0.187244
Saline	0	4	700	Middle	0.146742
Saline	0	4	725	Middle	0.184695
Saline	0	4	750	Middle	0.204975
Saline	0	4	800	Late	0.184469
Saline	0	4	825	Late	0.194163
Saline	0	4	850	Late	0.239192
Saline	0	4	875	Late	0.211222
Saline	0	4	900	Late	0.169073
Saline	0	4	925	Late	0.162327
Saline	0	4	950	Late	0.133092
Saline	0	4	975	Late	0.128865
Saline	0	4	1000	Late	0.12552
Saline	0	4	1025	Late	0.141108
Saline	0	4	1050	Late	0.161007
Saline	0	5	100	Early	0.077611
Saline	0	5	125	Early	0.0669464
Saline	0	5	150	Early	0.0580776
Saline	0	5	175	Early	0.0376077
Saline	0	5	200	Early	0.00656172
Saline	0	5	225	Early	0.00476553
Saline	0	5	250	Early	0.00132037
Saline	0	5	275	Early	4.46661e-05
Saline	0	5	300	Early	7.65102e-07
Saline	0	5	325	Early	2.76191e-05
Saline	0	5	350	Early	0.000386266
Saline	0	5	500	Middle	0.016482
Saline	0	5	525	Middle	0.0244873
Saline	0	5	550	Middle	0.0446422
Saline	0	5	575	Middle	0.041003
Saline	0	5	600	Middle	0.0426826
Saline	0	5	625	Middle	0.0711865
Saline	0	5	650	Middle	0.0612961
Saline	0	5	675	Middle	0.0424077
Saline	0	5	700	Middle	0.0272543
Saline	0	5	725	Middle	0.0221664
Saline	0	5	750	Middle	0.0263221
Saline	0	5	800	Late	0.0381453
Saline	0	5	825	Late	0.0284685
Saline	0	5	850	Late	0.0212236
Saline	0	5	875	Late	0.00685224
Saline	0	5	900	Late	0.00416758
Saline	0	5	925	Late	0.00235718
Saline	0	5	950	Late	0.00526293
Saline	0	5	975	Late	0.00722667
Saline	0	5	1000	Late	0.00179257
Saline	0	5	1025	Late	0.0061912
Saline	0	5	1050	Late	0.000438554
Saline	0	6	100	Early	0.00458542
Saline	0	6	125	Early	0.0052039
Saline	0	6	150	Early	0.00350444
Saline	0	6	175	Early	0.000830982
Saline	0	6	200	Early	0.000307938
Saline	0	6	225	Early	0.000281928
Saline	0	6	250	Early	1.517e-05
Saline	0	6	275	Early	0.00136961
Saline	0	6	300	Early	0.000243501
Saline	0	6	325	Early	0.00102578
Saline	0	6	350	Early	0.00360984
Saline	0	6	500	Middle	0.000865687
Saline	0	6	525	Middle	0.00564762
Saline	0	6	550	Middle	0.00162907
Saline	0	6	575	Middle	0.0012743
Saline	0	6	600	Middle	0.000965045
Saline	0	6	625	Middle	0.00170104
Saline	0	6	650	Middle	0.00167934
Saline	0	6	675	Middle	0.0031542
Saline	0	6	700	Middle	0.012633
Saline	0	6	725	Middle	0.0217366
Saline	0	6	750	Middle	0.0275552
Saline	0	6	800	Late	0.0440266
Saline	0	6	825	Late	0.0520445
Saline	0	6	850	Late	0.0467568
Saline	0	6	875	Late	0.0384721
Saline	0	6	900	Late	0.0487527
Saline	0	6	925	Late	0.0317908
Saline	0	6	950	Late	0.0213034
Saline	0	6	975	Late	0.0145991
Saline	0	6	1000	Late	0.00506294
Saline	0	6	1025	Late	0.0111148
Saline	0	6	1050	Late	0.0128102
Saline	0	7	100	Early	0.00902363
Saline	0	7	125	Early	0.00701422
Saline	0	7	150	Early	0.000928109
Saline	0	7	175	Early	6.75563e-05
Saline	0	7	200	Early	6.06678e-05
Saline	0	7	225	Early	0.000590894
Saline	0	7	250	Early	0.000404213
Saline	0	7	275	Early	0.000288699
Saline	0	7	300	Early	0.00233226
Saline	0	7	325	Early	0.000968552
Saline	0	7	350	Early	0.00218193
Saline	0	7	500	Middle	0.003607
Saline	0	7	525	Middle	0.00966145
Saline	0	7	550	Middle	0.00786258
Saline	0	7	575	Middle	0.00533268
Saline	0	7	600	Middle	0.00593702
Saline	0	7	625	Middle	0.0291388
Saline	0	7	650	Middle	0.0308863
Saline	0	7	675	Middle	0.0236044
Saline	0	7	700	Middle	0.0198852
Saline	0	7	725	Middle	0.00824057
Saline	0	7	750	Middle	0.00619297
Saline	0	7	800	Late	0.000525475
Saline	0	7	825	Late	0.000101095
Saline	0	7	850	Late	0.00288766
Saline	0	7	875	Late	0.0129858
Saline	0	7	900	Late	0.00923005
Saline	0	7	925	Late	0.0157446
Saline	0	7	950	Late	0.0152128
Saline	0	7	975	Late	0.00780447
Saline	0	7	1000	Late	0.00604054
Saline	0	7	1025	Late	0.00425317
Saline	0	7	1050	Late	0.00209139
Saline	0	8	100	Early	0.0434279
Saline	0	8	125	Early	0.014849
Saline	0	8	150	Early	0.00558625
Saline	0	8	175	Early	0.00304388
Saline	0	8	200	Early	0.00313754
Saline	0	8	225	Early	0.00131648
Saline	0	8	250	Early	1.06494e-07
Saline	0	8	275	Early	8.98475e-05
Saline	0	8	300	Early	2.38866e-05
Saline	0	8	325	Early	9.28149e-06
Saline	0	8	350	Early	0.00018745
Saline	0	8	500	Middle	0.0025366
Saline	0	8	525	Middle	0.000115275
Saline	0	8	550	Middle	0.00184699
Saline	0	8	575	Middle	0.00549543
Saline	0	8	600	Middle	2.30874e-05
Saline	0	8	625	Middle	1.07076e-05
Saline	0	8	650	Middle	0.00134107
Saline	0	8	675	Middle	0.000135562
Saline	0	8	700	Middle	0.00035411
Saline	0	8	725	Middle	0.000729831
Saline	0	8	750	Middle	0.00169134
Saline	0	8	800	Late	0.00229805
Saline	0	8	825	Late	0.00526539
Saline	0	8	850	Late	0.000402134
Saline	0	8	875	Late	0.00060566
Saline	0	8	900	Late	2.27606e-05
Saline	0	8	925	Late	0.000381317
Saline	0	8	950	Late	0.00405695
Saline	0	8	975	Late	0.00100966
Saline	0	8	1000	Late	0.000217493
Saline	0	8	1025	Late	0.000144927
Saline	0	8	1050	Late	0.000190271
Saline	0	9	100	Early	0.00423743
Saline	0	9	125	Early	0.000451355
Saline	0	9	150	Early	0.00393988
Saline	0	9	175	Early	0.00406805
Saline	0	9	200	Early	0.0104629
Saline	0	9	225	Early	0.0151377
Saline	0	9	250	Early	0.0199431
Saline	0	9	275	Early	0.0229119
Saline	0	9	300	Early	0.0344422
Saline	0	9	325	Early	0.061231
Saline	0	9	350	Early	0.039968
Saline	0	9	500	Middle	0.0101245
Saline	0	9	525	Middle	0.00429474
Saline	0	9	550	Middle	0.00131593
Saline	0	9	575	Middle	6.36752e-05
Saline	0	9	600	Middle	3.38106e-05
Saline	0	9	625	Middle	0.000498131
Saline	0	9	650	Middle	8.7079e-06
Saline	0	9	675	Middle	0.000633033
Saline	0	9	700	Middle	0.00410763
Saline	0	9	725	Middle	0.00364295
Saline	0	9	750	Middle	0.0009973
Saline	0	9	800	Late	0.00636846
Saline	0	9	825	Late	3.20042e-05
Saline	0	9	850	Late	0.00120188
Saline	0	9	875	Late	0.00376917
Saline	0	9	900	Late	0.000331168
Saline	0	9	925	Late	0.00188229
Saline	0	9	950	Late	0.00257097
Saline	0	9	975	Late	0.00517489
Saline	0	9	1000	Late	6.22478e-05
Saline	0	9	1025	Late	6.23428e-05
Saline	0	9	1050	Late	0.000271544
Saline	0	10	100	Early	0.000397287
Saline	0	10	125	Early	0.00209013
Saline	0	10	150	Early	0.00227359
Saline	0	10	175	Early	7.41777e-06
Saline	0	10	200	Early	0.000263593
Saline	0	10	225	Early	0.000296436
Saline	0	10	250	Early	0.00344092
Saline	0	10	275	Early	0.0032621
Saline	0	10	300	Early	0.00651256
Saline	0	10	325	Early	0.00449569
Saline	0	10	350	Early	0.0075042
Saline	0	10	500	Middle	0.0178844
Saline	0	10	525	Middle	0.0176878
Saline	0	10	550	Middle	0.00897562
Saline	0	10	575	Middle	0.0167571
Saline	0	10	600	Middle	0.0150326
Saline	0	10	625	Middle	0.0228599
Saline	0	10	650	Middle	0.00587919
Saline	0	10	675	Middle	0.00790055
Saline	0	10	700	Middle	0.0112954
Saline	0	10	725	Middle	0.00764256
Saline	0	10	750	Middle	0.00461114
Saline	0	10	800	Late	0.00460971
Saline	0	10	825	Late	0.00632161
Saline	0	10	850	Late	0.00342242
Saline	0	10	875	Late	9.55448e-05
Saline	0	10	900	Late	0.00012306
Saline	0	10	925	Late	0.000312769
Saline	0	10	950	Late	0.00166548
Saline	0	10	975	Late	0.000867282
Saline	0	10	1000	Late	0.00150965
Saline	0	10	1025	Late	0.00412569
Saline	0	10	1050	Late	0.00162629
Saline	0	11	100	Early	0.0118755
Saline	0	11	125	Early	0.0194225
Saline	0	11	150	Early	0.00519124
Saline	0	11	175	Early	0.0034605
Saline	0	11	200	Early	0.0011961
Saline	0	11	225	Early	0.00385617
Saline	0	11	250	Early	0.00384928
Saline	0	11	275	Early	0.0129222
Saline	0	11	300	Early	0.0127586
Saline	0	11	325	Early	0.0245023
Saline	0	11	350	Early	0.0297629
Saline	0	11	500	Middle	0.00302631
Saline	0	11	525	Middle	4.09501e-05
Saline	0	11	550	Middle	0.000727606
Saline	0	11	575	Middle	0.000132179
Saline	0	11	600	Middle	0.00126447
Saline	0	11	625	Middle	0.000147681
Saline	0	11	650	Middle	0.000364019
Saline	0	11	675	Middle	0.0013898
Saline	0	11	700	Middle	0.000394758
Saline	0	11	725	Middle	0.00112919
Saline	0	11	750	Middle	0.000150266
Saline	0	11	800	Late	0.000271921
Saline	0	11	825	Late	9.29534e-05
Saline	0	11	850	Late	0.00102913
Saline	0	11	875	Late	6.77872e-05
Saline	0	11	900	Late	0.00189908
Saline	0	11	925	Late	0.000543828
Saline	0	11	950	Late	0.000830209
Saline	0	11	975	Late	0.00222332
Saline	0	11	1000	Late	0.00108639
Saline	0	11	1025	Late	0.00209602
Saline	0	11	1050	Late	0.000542585
Saline	0	12	100	Early	0.0294474
Saline	0	12	125	Early	0.0304411
Saline	0	12	150	Early	0.0152014
Saline	0	12	175	Early	0.00899565
Saline	0	12	200	Early	0.0120252
Saline	0	12	225	Early	9.39483e-05
Saline	0	12	250	Early	0.000318952
Saline	0	12	275	Early	0.00561449
Saline	0	12	300	Early	0.00775998
Saline	0	12	325	Early	0.00087259
Saline	0	12	350	Early	5.84174e-07
Saline	0	12	500	Middle	0.0100433
Saline	0	12	525	Middle	0.0110403
Saline	0	12	550	Middle	0.00382106
Saline	0	12	575	Middle	0.00438023
Saline	0	12	600	Middle	0.0128467
Saline	0	12	625	Middle	0.00478966
Saline	0	12	650	Middle	0.00349327
Saline	0	12	675	Middle	0.00193768
Saline	0	12	700	Middle	0.00166867
Saline	0	12	725	Middle	0.00876083
Saline	0	12	750	Middle	0.0198095
Saline	0	12	800	Late	0.01814
Saline	0	12	825	Late	0.000586254
Saline	0	12	850	Late	0.00309489
Saline	0	12	875	Late	0.000541405
Saline	0	12	900	Late	0.000971965
Saline	0	12	925	Late	0.000961659
Saline	0	12	950	Late	0.000320382
Saline	0	12	975	Late	0.000267509
Saline	0	12	1000	Late	0.000886455
Saline	0	12	1025	Late	0.000226409
Saline	0	12	1050	Late	0.00014092
LiCl	1	0	100	Early	0.00298338
LiCl	1	0	125	Early	0.00719183
LiCl	1	0	150	Early	0.0047797
LiCl	1	0	175	Early	0.00212215
LiCl	1	0	200	Early	0.00198373
LiCl	1	0	225	Early	8.04994e-05
LiCl	1	0	250	Early	0.0048431
LiCl	1	0	275	Early	0.000666282
LiCl	1	0	300	Early	3.58659e-05
LiCl	1	0	325	Early	0.00438466
LiCl	1	0	350	Early	0.00667843
LiCl	1	0	500	Middle	0.00458312
LiCl	1	0	525	Middle	0.00607651
LiCl	1	0	550	Middle	0.0148398
LiCl	1	0	575	Middle	0.0161007
LiCl	1	0	600	Middle	0.00956435
LiCl	1	0	625	Middle	0.00530821
LiCl	1	0	650	Middle	0.00354959
LiCl	1	0	675	Middle	0.00866082
LiCl	1	0	700	Middle	0.0153544
LiCl	1	0	725	Middle	0.00561141
LiCl	1	0	750	Middle	0.00561704
LiCl	1	0	800	Late	0.0121281
LiCl	1	0	825	Late	0.0049936
LiCl	1	0	850	Late	0.0151185
LiCl	1	0	875	Late	0.0223865
LiCl	1	0	900	Late	0.00812165
LiCl	1	0	925	Late	0.00544114
LiCl	1	0	950	Late	0.00500272
LiCl	1	0	975	Late	0.00161393
LiCl	1	0	1000	Late	0.00247577
LiCl	1	0	1025	Late	1.08517e-05
LiCl	1	0	1050	Late	0.00456186
LiCl	1	1	100	Early	1.7002e-05
LiCl	1	1	125	Early	0.000448598
LiCl	1	1	150	Early	3.52488e-07
LiCl	1	1	175	Early	5.18393e-05
LiCl	1	1	200	Early	0.00197164
LiCl	1	1	225	Early	0.000803717
LiCl	1	1	250	Early	0.00256793
LiCl	1	1	275	Early	0.00638237
LiCl	1	1	300	Early	0.00191259
LiCl	1	1	325	Early	0.00228089
LiCl	1	1	350	Early	0.00347808
LiCl	1	1	500	Middle	0.00242252
LiCl	1	1	525	Middle	0.00312864
LiCl	1	1	550	Middle	0.00819511
LiCl	1	1	575	Middle	0.00222317
LiCl	1	1	600	Middle	0.00224028
LiCl	1	1	625	Middle	0.000425068
LiCl	1	1	650	Middle	0.00130219
LiCl	1	1	675	Middle	0.00119747
LiCl	1	1	700	Middle	0.00314326
LiCl	1	1	725	Middle	0.00184427
LiCl	1	1	750	Middle	0
LiCl	1	1	800	Late	0
LiCl	1	1	825	Late	0.00126342
LiCl	1	1	850	Late	0.00175642
LiCl	1	1	875	Late	0.0212954
LiCl	1	1	900	Late	0.0184301
LiCl	1	1	925	Late	0.0230984
LiCl	1	1	950	Late	0.0241428
LiCl	1	1	975	Late	0.00831666
LiCl	1	1	1000	Late	0.00407329
LiCl	1	1	1025	Late	0.00470338
LiCl	1	1	1050	Late	0.00116039
LiCl	1	2	100	Early	0.010107
LiCl	1	2	125	Early	0.00842094
LiCl	1	2	150	Early	0.0209583
LiCl	1	2	175	Early	0.0199401
LiCl	1	2	200	Early	0.0133539
LiCl	1	2	225	Early	0.0143795
LiCl	1	2	250	Early	0.0366269
LiCl	1	2	275	Early	0.0531907
LiCl	1	2	300	Early	0.0589546
LiCl	1	2	325	Early	0.0379411
LiCl	1	2	350	Early	0.0273876
LiCl	1	2	500	Middle	0.00224878
LiCl	1	2	525	Middle	0.000621132
LiCl	1	2	550	Middle	2.85165e-05
LiCl	1	2	575	Middle	3.15307e-05
LiCl	1	2	600	Middle	0.000776282
LiCl	1	2	625	Middle	0.000337835
LiCl	1	2	650	Middle	0.00198588
LiCl	1	2	675	Middle	0.00187413
LiCl	1	2	700	Middle	0.00254687
LiCl	1	2	725	Middle	0.00909512
LiCl	1	2	750	Middle	0.0117111
LiCl	1	2	800	Late	0.0321845
LiCl	1	2	825	Late	0.00909423
LiCl	1	2	850	Late	0.00381835
LiCl	1	2	875	Late	0.0108417
LiCl	1	2	900	Late	0.00186806
LiCl	1	2	925	Late	0.00951133
LiCl	1	2	950	Late	0.00509853
LiCl	1	2	975	Late	0.000457013
LiCl	1	2	1000	Late	0.000460549
LiCl	1	2	1025	Late	0.000115299
LiCl	1	2	1050	Late	0.000463872
Saline	1	0	100	Early	0.0039762
Saline	1	0	125	Early	0.00989965
Saline	1	0	150	Early	0.012926
Saline	1	0	175	Early	0.00574932
Saline	1	0	200	Early	0.00289883
Saline	1	0	225	Early	0.000303952
Saline	1	0	250	Early	0.00061927
Saline	1	0	275	Early	0.00892192
Saline	1	0	300	Early	0.0101053
Saline	1	0	325	Early	0.0100084
Saline	1	0	350	Early	0.00522719
Saline	1	0	500	Middle	0.00468039
Saline	1	0	525	Middle	0.00444261
Saline	1	0	550	Middle	0.0154412
Saline	1	0	575	Middle	0.0174732
Saline	1	0	600	Middle	0.0512717
Saline	1	0	625	Middle	0.0490679
Saline	1	0	650	Middle	0.0588446
Saline	1	0	675	Middle	0.049066
Saline	1	0	700	Middle	0.0620584
Saline	1	0	725	Middle	0.0341962
Saline	1	0	750	Middle	0.0137119
Saline	1	0	800	Late	1.91703e-05
Saline	1	0	825	Late	0.00081026
Saline	1	0	850	Late	0.0109754
Saline	1	0	875	Late	0.0141821
Saline	1	0	900	Late	0.0186526
Saline	1	0	925	Late	0.0173564
Saline	1	0	950	Late	0.0240554
Saline	1	0	975	Late	0.0297532
Saline	1	0	1000	Late	0.024133
Saline	1	0	1025	Late	0.0121675
Saline	1	0	1050	Late	0.00151515
Saline	1	1	100	Early	0.00294157
Saline	1	1	125	Early	0.00956147
Saline	1	1	150	Early	0.00129231
Saline	1	1	175	Early	0.00322138
Saline	1	1	200	Early	0.0166579
Saline	1	1	225	Early	0.00932903
Saline	1	1	250	Early	0.00173146
Saline	1	1	275	Early	0.00423571
Saline	1	1	300	Early	0.0101051
Saline	1	1	325	Early	0.00700002
Saline	1	1	350	Early	0.00670175
Saline	1	1	500	Middle	0.000627871
Saline	1	1	525	Middle	0.0242866
Saline	1	1	550	Middle	0.0331682
Saline	1	1	575	Middle	0.0259195
Saline	1	1	600	Middle	0.0129559
Saline	1	1	625	Middle	0.00212331
Saline	1	1	650	Middle	0.00101143
Saline	1	1	675	Middle	0.000196939
Saline	1	1	700	Middle	0.0120557
Saline	1	1	725	Middle	0.0132559
Saline	1	1	750	Middle	0.0331079
Saline	1	1	800	Late	0.0215123
Saline	1	1	825	Late	0.0133869
Saline	1	1	850	Late	0.00856272
Saline	1	1	875	Late	0.00956917
Saline	1	1	900	Late	0.00126415
Saline	1	1	925	Late	0.00128123
Saline	1	1	950	Late	0.000247073
Saline	1	1	975	Late	0.00207739
Saline	1	1	1000	Late	3.65315e-06
Saline	1	1	1025	Late	0.0080202
Saline	1	1	1050	Late	0.0129275
Saline	1	2	100	Early	0.000216768
Saline	1	2	125	Early	4.98692e-06
Saline	1	2	150	Early	0.00331073
Saline	1	2	175	Early	0.00092878
Saline	1	2	200	Early	0.000155444
Saline	1	2	225	Early	0.000149799
Saline	1	2	250	Early	0.00027003
Saline	1	2	275	Early	0.000196339
Saline	1	2	300	Early	0.00130252
Saline	1	2	325	Early	0.00647377
Saline	1	2	350	Early	0.0063442
Saline	1	2	500	Middle	0.00344471
Saline	1	2	525	Middle	0.00260075
Saline	1	2	550	Middle	0.0098742
Saline	1	2	575	Middle	0.018894
Saline	1	2	600	Middle	0.0398347
Saline	1	2	625	Middle	0.0448546
Saline	1	2	650	Middle	0.0712106
Saline	1	2	675	Middle	0.0483584
Saline	1	2	700	Middle	0.0717985
Saline	1	2	725	Middle	0.0806168
Saline	1	2	750	Middle	0.0687955
Saline	1	2	800	Late	0.0820545
Saline	1	2	825	Late	0.072246
Saline	1	2	850	Late	0.0412853
Saline	1	2	875	Late	0.0200696
Saline	1	2	900	Late	0.0320916
Saline	1	2	925	Late	0.0321248
Saline	1	2	950	Late	0.0171029
Saline	1	2	975	Late	0.0261376
Saline	1	2	1000	Late	0.0326684
Saline	1	2	1025	Late	0.0331376
Saline	1	2	1050	Late	0.017067
LiCl	2	0	100	Early	0.0014182
LiCl	2	0	125	Early	0.00614855
LiCl	2	0	150	Early	0.0106864
LiCl	2	0	175	Early	0.0143078
LiCl	2	0	200	Early	0.0159619
LiCl	2	0	225	Early	0.0153658
LiCl	2	0	250	Early	0.0122949
LiCl	2	0	275	Early	0.00935847
LiCl	2	0	300	Early	0.00276807
LiCl	2	0	325	Early	2.13424e-05
LiCl	2	0	350	Early	0.000901449
LiCl	2	0	500	Middle	0.000511052
LiCl	2	0	525	Middle	0.00058194
LiCl	2	0	550	Middle	0.00153039
LiCl	2	0	575	Middle	0.0106011
LiCl	2	0	600	Middle	0.00349003
LiCl	2	0	625	Middle	0.00892866
LiCl	2	0	650	Middle	0.00451948
LiCl	2	0	675	Middle	1.91709e-05
LiCl	2	0	700	Middle	0.000230769
LiCl	2	0	725	Middle	0.00277038
LiCl	2	0	750	Middle	0.00882373
LiCl	2	0	800	Late	0.0289613
LiCl	2	0	825	Late	0.0317652
LiCl	2	0	850	Late	0.0572725
LiCl	2	0	875	Late	0.0696768
LiCl	2	0	900	Late	0.0597196
LiCl	2	0	925	Late	0.0493354
LiCl	2	0	950	Late	0.0285211
LiCl	2	0	975	Late	0.0259051
LiCl	2	0	1000	Late	0.0328502
LiCl	2	0	1025	Late	0.0433123
LiCl	2	0	1050	Late	0.0262456
LiCl	2	1	100	Early	0.00161064
LiCl	2	1	125	Early	0.00779602
LiCl	2	1	150	Early	0.0493208
LiCl	2	1	175	Early	0.0449747
LiCl	2	1	200	Early	0.0886541
LiCl	2	1	225	Early	0.0917762
LiCl	2	1	250	Early	0.118331
LiCl	2	1	275	Early	0.0819372
LiCl	2	1	300	Early	0.0774548
LiCl	2	1	325	Early	0.0791456
LiCl	2	1	350	Early	0.0732823
LiCl	2	1	500	Middle	0.119892
LiCl	2	1	525	Middle	0.141901
LiCl	2	1	550	Middle	0.14216
LiCl	2	1	575	Middle	0.145149
LiCl	2	1	600	Middle	0.16174
LiCl	2	1	625	Middle	0.116338
LiCl	2	1	650	Middle	0.104322
LiCl	2	1	675	Middle	0.0920661
LiCl	2	1	700	Middle	0.115843
LiCl	2	1	725	Middle	0.115777
LiCl	2	1	750	Middle	0.153454
LiCl	2	1	800	Late	0.118618
LiCl	2	1	825	Late	0.156529
LiCl	2	1	850	Late	0.203187
LiCl	2	1	875	Late	0.272416
LiCl	2	1	900	Late	0.268608
LiCl	2	1	925	Late	0.286527
LiCl	2	1	950	Late	0.268049
LiCl	2	1	975	Late	0.237013
LiCl	2	1	1000	Late	0.244186
LiCl	2	1	1025	Late	0.263508
LiCl	2	1	1050	Late	0.255446
LiCl	2	2	100	Early	0.00810279
LiCl	2	2	125	Early	0.000340103
LiCl	2	2	150	Early	0.00438651
LiCl	2	2	175	Early	0.00180727
LiCl	2	2	200	Early	0.000833547
LiCl	2	2	225	Early	0.00243377
LiCl	2	2	250	Early	0.000198476
LiCl	2	2	275	Early	0.00860711
LiCl	2	2	300	Early	0.000385103
LiCl	2	2	325	Early	0.000993895
LiCl	2	2	350	Early	0.000105613
LiCl	2	2	500	Middle	0.00085329
LiCl	2	2	525	Middle	0.00390332
LiCl	2	2	550	Middle	0.000338003
LiCl	2	2	575	Middle	0.000124933
LiCl	2	2	600	Middle	0.000509047
LiCl	2	2	625	Middle	0.000373566
LiCl	2	2	650	Middle	2.23819e-05
LiCl	2	2	675	Middle	0.000204919
LiCl	2	2	700	Middle	0.00163946
LiCl	2	2	725	Middle	0.000580095
LiCl	2	2	750	Middle	0.00249976
LiCl	2	2	800	Late	0.00144332
LiCl	2	2	825	Late	0.00173145
LiCl	2	2	850	Late	0.00233408
LiCl	2	2	875	Late	1.30607e-05
LiCl	2	2	900	Late	0.00043014
LiCl	2	2	925	Late	0.0016879
LiCl	2	2	950	Late	9.14856e-05
LiCl	2	2	975	Late	0.00277829
LiCl	2	2	1000	Late	0.00127203
LiCl	2	2	1025	Late	0.000232169
LiCl	2	2	1050	Late	0.000260374
LiCl	2	3	100	Early	0.00129403
LiCl	2	3	125	Early	0.00215633
LiCl	2	3	150	Early	0.00485175
LiCl	2	3	175	Early	0.00987654
LiCl	2	3	200	Early	0.00290909
LiCl	2	3	225	Early	0.00654545
LiCl	2	3	250	Early	0.00985066
LiCl	2	3	275	Early	0.00985066
LiCl	2	3	300	Early	0.00985066
LiCl	2	3	325	Early	0.00506892
LiCl	2	3	350	Early	0.000819576
LiCl	2	3	500	Middle	0.0002002
LiCl	2	3	525	Middle	0.000173813
LiCl	2	3	550	Middle	0.0039072
LiCl	2	3	575	Middle	0.00417645
LiCl	2	3	600	Middle	0.00445569
LiCl	2	3	625	Middle	0.00925186
LiCl	2	3	650	Middle	0.00234676
LiCl	2	3	675	Middle	0.00551453
LiCl	2	3	700	Middle	0.00551453
LiCl	2	3	725	Middle	0.00758665
LiCl	2	3	750	Middle	0.00719415
LiCl	2	3	800	Late	0.00713963
LiCl	2	3	825	Late	0.00506023
LiCl	2	3	850	Late	0.00032256
LiCl	2	3	875	Late	0.00026742
LiCl	2	3	900	Late	7.32371e-06
LiCl	2	3	925	Late	0.000617284
LiCl	2	3	950	Late	0.000546904
LiCl	2	3	975	Late	0.00150125
LiCl	2	3	1000	Late	0.00654545
LiCl	2	3	1025	Late	0.00654545
LiCl	2	3	1050	Late	0.00946128
LiCl	2	4	100	Early	0.0406699
LiCl	2	4	125	Early	0.0287616
LiCl	2	4	150	Early	0.0551028
LiCl	2	4	175	Early	0.0212155
LiCl	2	4	200	Early	0.0104084
LiCl	2	4	225	Early	0.00314001
LiCl	2	4	250	Early	0.00439907
LiCl	2	4	275	Early	0.0183675
LiCl	2	4	300	Early	0.00756015
LiCl	2	4	325	Early	0.00673356
LiCl	2	4	350	Early	0.00326609
LiCl	2	4	500	Middle	0.0118421
LiCl	2	4	525	Middle	0.0174337
LiCl	2	4	550	Middle	0.00838468
LiCl	2	4	575	Middle	0.00837113
LiCl	2	4	600	Middle	0.0072395
LiCl	2	4	625	Middle	0.00454681
LiCl	2	4	650	Middle	0.000227038
LiCl	2	4	675	Middle	0.00774324
LiCl	2	4	700	Middle	0.00992615
LiCl	2	4	725	Middle	0.0167264
LiCl	2	4	750	Middle	0.0182983
LiCl	2	4	800	Late	0.0293094
LiCl	2	4	825	Late	0.0155973
LiCl	2	4	850	Late	0.0217481
LiCl	2	4	875	Late	0.0385187
LiCl	2	4	900	Late	0.0246864
LiCl	2	4	925	Late	0.0197267
LiCl	2	4	950	Late	0.0328922
LiCl	2	4	975	Late	0.0426928
LiCl	2	4	1000	Late	0.0509006
LiCl	2	4	1025	Late	0.0432883
LiCl	2	4	1050	Late	0.0465925
LiCl	2	5	100	Early	0.0206384
LiCl	2	5	125	Early	0.0382564
LiCl	2	5	150	Early	0.031018
LiCl	2	5	175	Early	0.00868065
LiCl	2	5	200	Early	0.00654545
LiCl	2	5	225	Early	0.0261818
LiCl	2	5	250	Early	0.0162162
LiCl	2	5	275	Early	0.00737618
LiCl	2	5	300	Early	0.00578259
LiCl	2	5	325	Early	0.00737618
LiCl	2	5	350	Early	0.000433594
LiCl	2	5	500	Middle	0.00313043
LiCl	2	5	525	Middle	0.000347826
LiCl	2	5	550	Middle	0.000252845
LiCl	2	5	575	Middle	0
LiCl	2	5	600	Middle	0
LiCl	2	5	625	Middle	0.000347826
LiCl	2	5	650	Middle	0.0022756
LiCl	2	5	675	Middle	0.00198142
LiCl	2	5	700	Middle	0.00198142
LiCl	2	5	725	Middle	0.0210635
LiCl	2	5	750	Middle	0.0210635
LiCl	2	5	800	Late	0.0223214
LiCl	2	5	825	Late	0.0228334
LiCl	2	5	850	Late	0.0228334
LiCl	2	5	875	Late	0.0228334
LiCl	2	5	900	Late	0.0209288
LiCl	2	5	925	Late	0.0583914
LiCl	2	5	950	Late	0.0573705
LiCl	2	5	975	Late	0.0116364
LiCl	2	5	1000	Late	0.0117193
LiCl	2	5	1025	Late	0.0135928
LiCl	2	5	1050	Late	0.000826473
Saline	2	0	100	Early	0.0458356
Saline	2	0	125	Early	0.0356868
Saline	2	0	150	Early	0.0246244
Saline	2	0	175	Early	0.0228036
Saline	2	0	200	Early	0.0301525
Saline	2	0	225	Early	0.0274295
Saline	2	0	250	Early	0.037071
Saline	2	0	275	Early	0.0350869
Saline	2	0	300	Early	0.0148936
Saline	2	0	325	Early	0.00854831
Saline	2	0	350	Early	0.00530955
Saline	2	0	500	Middle	0.000868535
Saline	2	0	525	Middle	0.000435765
Saline	2	0	550	Middle	0.000758589
Saline	2	0	575	Middle	0.00135241
Saline	2	0	600	Middle	0.000593157
Saline	2	0	625	Middle	3.1249e-07
Saline	2	0	650	Middle	0.000781462
Saline	2	0	675	Middle	0.00087784
Saline	2	0	700	Middle	0.00323844
Saline	2	0	725	Middle	1.47388e-05
Saline	2	0	750	Middle	0.00106468
Saline	2	0	800	Late	0.00113974
Saline	2	0	825	Late	0.000130541
Saline	2	0	850	Late	3.45275e-06
Saline	2	0	875	Late	0.000994392
Saline	2	0	900	Late	0.00387098
Saline	2	0	925	Late	0.00297831
Saline	2	0	950	Late	0.0181372
Saline	2	0	975	Late	0.0068683
Saline	2	0	1000	Late	0.00194248
Saline	2	0	1025	Late	0.00162028
Saline	2	0	1050	Late	0.00705554
Saline	2	1	100	Early	0.010432
Saline	2	1	125	Early	0.00438034
Saline	2	1	150	Early	0.00181739
Saline	2	1	175	Early	0.00056188
Saline	2	1	200	Early	0.00152775
Saline	2	1	225	Early	0.00065052
Saline	2	1	250	Early	0.00823123
Saline	2	1	275	Early	0.00725676
Saline	2	1	300	Early	0.00672981
Saline	2	1	325	Early	0.0194856
Saline	2	1	350	Early	0.0131573
Saline	2	1	500	Middle	0.00656937
Saline	2	1	525	Middle	0.00250938
Saline	2	1	550	Middle	0.000874089
Saline	2	1	575	Middle	0.000369467
Saline	2	1	600	Middle	0.00570109
Saline	2	1	625	Middle	0.00734757
Saline	2	1	650	Middle	0.00923146
Saline	2	1	675	Middle	0.00202055
Saline	2	1	700	Middle	0.0016618
Saline	2	1	725	Middle	0.00162248
Saline	2	1	750	Middle	0.000251792
Saline	2	1	800	Late	0.0138808
Saline	2	1	825	Late	0.00136863
Saline	2	1	850	Late	8.06259e-05
Saline	2	1	875	Late	0.000404917
Saline	2	1	900	Late	0.000129675
Saline	2	1	925	Late	0.000444228
Saline	2	1	950	Late	3.41885e-05
Saline	2	1	975	Late	6.42094e-05
Saline	2	1	1000	Late	0.000328916
Saline	2	1	1025	Late	0.00194557
Saline	2	1	1050	Late	0.00931061
Saline	2	2	100	Early	0.00707207
Saline	2	2	125	Early	0.00407428
Saline	2	2	150	Early	0.00242387
Saline	2	2	175	Early	0.00440559
Saline	2	2	200	Early	0.00725427
Saline	2	2	225	Early	0.00430177
Saline	2	2	250	Early	0.000587467
Saline	2	2	275	Early	0.000356786
Saline	2	2	300	Early	0.00514428
Saline	2	2	325	Early	0.00200531
Saline	2	2	350	Early	0.00744621
Saline	2	2	500	Middle	0.0384454
Saline	2	2	525	Middle	0.0281973
Saline	2	2	550	Middle	0.0109151
Saline	2	2	575	Middle	0.0297613
Saline	2	2	600	Middle	0.0207289
Saline	2	2	625	Middle	0.0312721
Saline	2	2	650	Middle	0.0194036
Saline	2	2	675	Middle	0.0387132
Saline	2	2	700	Middle	0.0123867
Saline	2	2	725	Middle	0.00655693
Saline	2	2	750	Middle	0.00472472
Saline	2	2	800	Late	0.0218088
Saline	2	2	825	Late	0.00440876
Saline	2	2	850	Late	0.00434067
Saline	2	2	875	Late	0.00122643
Saline	2	2	900	Late	0.00179293
Saline	2	2	925	Late	0.00224762
Saline	2	2	950	Late	0.0030772
Saline	2	2	975	Late	0.00851914
Saline	2	2	1000	Late	0.0108557
Saline	2	2	1025	Late	0.00341285
Saline	2	2	1050	Late	0.00245054
Saline	2	3	100	Early	0.025373
Saline	2	3	125	Early	0.0167483
Saline	2	3	150	Early	0.00665519
Saline	2	3	175	Early	0.000256501
Saline	2	3	200	Early	1.28219e-06
Saline	2	3	225	Early	9.40963e-05
Saline	2	3	250	Early	0.00187855
Saline	2	3	275	Early	0.000376188
Saline	2	3	300	Early	0.00111713
Saline	2	3	325	Early	0.00376087
Saline	2	3	350	Early	0.0099351
Saline	2	3	500	Middle	0.0115263
Saline	2	3	525	Middle	0.0196503
Saline	2	3	550	Middle	0.0108375
Saline	2	3	575	Middle	0.00635442
Saline	2	3	600	Middle	0.00601918
Saline	2	3	625	Middle	0.00900313
Saline	2	3	650	Middle	0.00536302
Saline	2	3	675	Middle	0.00195602
Saline	2	3	700	Middle	8.09895e-06
Saline	2	3	725	Middle	0.000327626
Saline	2	3	750	Middle	0.00095631
Saline	2	3	800	Late	0.0102344
Saline	2	3	825	Late	0.00898413
Saline	2	3	850	Late	0.00320526
Saline	2	3	875	Late	0.00484397
Saline	2	3	900	Late	0.00242762
Saline	2	3	925	Late	0.000685145
Saline	2	3	950	Late	0.00149624
Saline	2	3	975	Late	0.000423588
Saline	2	3	1000	Late	9.01368e-05
Saline	2	3	1025	Late	0.00596245
Saline	2	3	1050	Late	0.00243252
Saline	2	4	100	Early	0.0165046
Saline	2	4	125	Early	0.0154868
Saline	2	4	150	Early	0.0130223
Saline	2	4	175	Early	0.00601334
Saline	2	4	200	Early	0.0117849
Saline	2	4	225	Early	0.00224609
Saline	2	4	250	Early	0.00122171
Saline	2	4	275	Early	0.00377923
Saline	2	4	300	Early	0.00118694
Saline	2	4	325	Early	0.000373275
Saline	2	4	350	Early	3.02012e-05
Saline	2	4	500	Middle	0.00120034
Saline	2	4	525	Middle	0.000237731
Saline	2	4	550	Middle	0.00342786
Saline	2	4	575	Middle	0.003785
Saline	2	4	600	Middle	0.000718589
Saline	2	4	625	Middle	0.0159515
Saline	2	4	650	Middle	0.0109307
Saline	2	4	675	Middle	0.00704814
Saline	2	4	700	Middle	0.00682994
Saline	2	4	725	Middle	0.00415809
Saline	2	4	750	Middle	0.00231276
Saline	2	4	800	Late	0.0035497
Saline	2	4	825	Late	0.0016936
Saline	2	4	850	Late	0.00204126
Saline	2	4	875	Late	0.00050356
Saline	2	4	900	Late	0.00381957
Saline	2	4	925	Late	0.00409489
Saline	2	4	950	Late	0.00266807
Saline	2	4	975	Late	0.00716504
Saline	2	4	1000	Late	0.014347
Saline	2	4	1025	Late	0.0117211
Saline	2	4	1050	Late	0.00424665
Saline	2	5	100	Early	0.0389112
Saline	2	5	125	Early	0.0248381
Saline	2	5	150	Early	0.00664573
Saline	2	5	175	Early	0.00588279
Saline	2	5	200	Early	0.00078486
Saline	2	5	225	Early	0.00241199
Saline	2	5	250	Early	0.000592624
Saline	2	5	275	Early	0.00291726
Saline	2	5	300	Early	0.00250925
Saline	2	5	325	Early	0.0013235
Saline	2	5	350	Early	0.00245016
Saline	2	5	500	Middle	0.000680371
Saline	2	5	525	Middle	0.000166159
Saline	2	5	550	Middle	0.00243567
Saline	2	5	575	Middle	9.56626e-05
Saline	2	5	600	Middle	0.00104083
Saline	2	5	625	Middle	3.42326e-05
Saline	2	5	650	Middle	0.00014807
Saline	2	5	675	Middle	0.00010095
Saline	2	5	700	Middle	1.11326e-06
Saline	2	5	725	Middle	0.00115436
Saline	2	5	750	Middle	4.63841e-05
Saline	2	5	800	Late	0.00624319
Saline	2	5	825	Late	0.0127671
Saline	2	5	850	Late	0.0121315
Saline	2	5	875	Late	0.0153885
Saline	2	5	900	Late	0.01174
Saline	2	5	925	Late	3.12718e-05
Saline	2	5	950	Late	0.00240535
Saline	2	5	975	Late	2.04694e-05
Saline	2	5	1000	Late	0.0106988
Saline	2	5	1025	Late	0.00308811
Saline	2	5	1050	Late	0.00117978
